# Supplementary material for: Specific histone modifications associate with alternative exon selection during mammalian development
Source: Nucleic Acids Res. 2020 Apr 22;48(9):4709–24. doi: 10.1093/nar/gkaa248 (PMC7229819; doi:10.1093/nar/gkaa248)
Supplement: gkaa248_Supplemental_Files [file gkaa248_supplemental_files.zip]

Archive with 6 entries (6 files):
- all.supplemental.figs.final.pdf
- supplementa.table.2.xlsx
- supplemental.table.1.xlsx
- supplemental.table.3.xlsx
- supplemental.table.4.xlsx
- supplemental.table.5.xlsx
