# Supplementary material for: Specific histone modifications associate with alternative exon selection during mammalian development
Source: Nucleic Acids Res. 2020 Apr 22;48(9):4709–24. doi: 10.1093/nar/gkaa248 (PMC7229819; doi:10.1093/nar/gkaa248)
Supplement: gkaa248_Supplemental_Files [file gkaa248_supplemental_files.zip › supplementa.table.2.xlsx]

## Sheet: forebrain
Category	Term	Count	%	PValue	Genes	List Total	Pop Hits	Pop Total	Fold Enrichment	Bonferroni	Benjamini	FDR
GOTERM_CC_DIRECT	GO:0005737~cytoplasm	885	43.6175	5.4288e-44	ENSMUSG00000033278, ENSMUSG00000066191, ENSMUSG00000066892, ENSMUSG00000025899, ENSMUSG00000032503, ENSMUSG00000052707, ENSMUSG00000073563, ENSMUSG00000019978, ENSMUSG00000072946, ENSMUSG00000040430, ENSMUSG00000002668, ENSMUSG00000003068, ENSMUSG00000030538, ENSMUSG00000030536, ENSMUSG00000025217, ENSMUSG00000033629, ENSMUSG00000019373, ENSMUSG00000019966, ENSMUSG00000040040, ENSMUSG00000094936,…	1816	6631	19662	1.44503	4.23447e-41	4.23447e-41	8.30551e-41
GOTERM_CC_DIRECT	GO:0014069~postsynaptic density	80	3.94283	5.02283e-25	ENSMUSG00000025658, ENSMUSG00000039361, ENSMUSG00000000881, ENSMUSG00000041670, ENSMUSG00000029071, ENSMUSG00000007617, ENSMUSG00000029470, ENSMUSG00000028906, ENSMUSG00000025892, ENSMUSG00000020886, ENSMUSG00000028649, ENSMUSG00000028284, ENSMUSG00000039943, ENSMUSG00000038453, ENSMUSG00000021820, ENSMUSG00000051331, ENSMUSG00000019861, ENSMUSG00000028402, ENSMUSG00000062209, ENSMUSG00000036902,…	1816	239	19662	3.62413	3.91781e-22	1.9589e-22	7.68441e-22
GOTERM_CC_DIRECT	GO:0005856~cytoskeleton	205	10.1035	9.58821e-23	ENSMUSG00000061665, ENSMUSG00000051586, ENSMUSG00000028906, ENSMUSG00000032258, ENSMUSG00000030397, ENSMUSG00000021262, ENSMUSG00000019978, ENSMUSG00000031644, ENSMUSG00000021115, ENSMUSG00000004815, ENSMUSG00000030538, ENSMUSG00000075415, ENSMUSG00000026649, ENSMUSG00000029165, ENSMUSG00000029790, ENSMUSG00000024603, ENSMUSG00000027646, ENSMUSG00000019966, ENSMUSG00000040040, ENSMUSG00000041570,…	1816	1113	19662	1.99421	7.4788e-20	2.49293e-20	1.4669e-19
GOTERM_CC_DIRECT	GO:0042995~cell projection	148	7.29423	1.8084e-21	ENSMUSG00000021071, ENSMUSG00000066191, ENSMUSG00000061665, ENSMUSG00000038241, ENSMUSG00000025892, ENSMUSG00000020886, ENSMUSG00000024462, ENSMUSG00000028649, ENSMUSG00000032258, ENSMUSG00000030397, ENSMUSG00000022957, ENSMUSG00000060261, ENSMUSG00000021262, ENSMUSG00000041362, ENSMUSG00000040537, ENSMUSG00000028789, ENSMUSG00000022636, ENSMUSG00000031511, ENSMUSG00000030538, ENSMUSG00000026649,…	1816	712	19662	2.25058	1.41055e-18	3.52638e-19	2.76666e-18
GOTERM_MF_DIRECT	GO:0005515~protein binding	547	26.9591	5.42792e-21	ENSMUSG00000001517, ENSMUSG00000093803, ENSMUSG00000021109, ENSMUSG00000022124, ENSMUSG00000025892, ENSMUSG00000038696, ENSMUSG00000027455, ENSMUSG00000022957, ENSMUSG00000039943, ENSMUSG00000019978, ENSMUSG00000026193, ENSMUSG00000001017, ENSMUSG00000029686, ENSMUSG00000042302, ENSMUSG00000033768, ENSMUSG00000003068, ENSMUSG00000030538, ENSMUSG00000075415, ENSMUSG00000030536, ENSMUSG00000001507,…	1658	4092	17446	1.40658	6.92059e-18	6.92059e-18	8.84133e-18
GOTERM_CC_DIRECT	GO:0045202~synapse	115	5.66782	5.56362e-20	ENSMUSG00000003575, ENSMUSG00000021071, ENSMUSG00000039361, ENSMUSG00000041670, ENSMUSG00000028051, ENSMUSG00000041268, ENSMUSG00000025892, ENSMUSG00000020886, ENSMUSG00000054728, ENSMUSG00000034101, ENSMUSG00000024462, ENSMUSG00000062991, ENSMUSG00000022957, ENSMUSG00000022789, ENSMUSG00000031253, ENSMUSG00000046182, ENSMUSG00000001507, ENSMUSG00000034813, ENSMUSG00000062232, ENSMUSG00000022770,…	1816	505	19662	2.46558	4.33962e-17	8.67925e-18	8.51177e-17
GOTERM_CC_DIRECT	GO:0005634~nucleus	713	35.1405	1.64241e-16	ENSMUSG00000038822, ENSMUSG00000039361, ENSMUSG00000001517, ENSMUSG00000027651, ENSMUSG00000021109, ENSMUSG00000056476, ENSMUSG00000022124, ENSMUSG00000028906, ENSMUSG00000028702, ENSMUSG00000038696, ENSMUSG00000034826, ENSMUSG00000025899, ENSMUSG00000035958, ENSMUSG00000073563, ENSMUSG00000027455, ENSMUSG00000039943, ENSMUSG00000019978, ENSMUSG00000001017, ENSMUSG00000059475, ENSMUSG00000040430,…	1816	6019	19662	1.28256	8.65974e-14	1.44329e-14	1.66533e-13
GOTERM_CC_DIRECT	GO:0030054~cell junction	132	6.50567	1.45896e-14	ENSMUSG00000021071, ENSMUSG00000041670, ENSMUSG00000041268, ENSMUSG00000028906, ENSMUSG00000025892, ENSMUSG00000020886, ENSMUSG00000054728, ENSMUSG00000024462, ENSMUSG00000028909, ENSMUSG00000022957, ENSMUSG00000019978, ENSMUSG00000022789, ENSMUSG00000031253, ENSMUSG00000037570, ENSMUSG00000031511, ENSMUSG00000020776, ENSMUSG00000046182, ENSMUSG00000001507, ENSMUSG00000002524, ENSMUSG00000034813,…	1816	718	19662	1.9905	1.13443e-11	1.62059e-12	2.22489e-11
GOTERM_CC_DIRECT	GO:0030425~dendrite	101	4.97782	1.83144e-14	ENSMUSG00000003575, ENSMUSG00000021071, ENSMUSG00000028051, ENSMUSG00000025892, ENSMUSG00000020886, ENSMUSG00000024462, ENSMUSG00000062991, ENSMUSG00000039943, ENSMUSG00000025920, ENSMUSG00000051331, ENSMUSG00000089837, ENSMUSG00000028789, ENSMUSG00000022636, ENSMUSG00000037570, ENSMUSG00000030538, ENSMUSG00000028833, ENSMUSG00000021068, ENSMUSG00000034813, ENSMUSG00000040896, ENSMUSG00000023033,…	1816	490	19662	2.23171	1.42886e-11	1.78613e-12	2.8022e-11
GOTERM_CC_DIRECT	GO:0030424~axon	81	3.99211	3.42927e-13	ENSMUSG00000056121, ENSMUSG00000007617, ENSMUSG00000029071, ENSMUSG00000028051, ENSMUSG00000029470, ENSMUSG00000023169, ENSMUSG00000020173, ENSMUSG00000022883, ENSMUSG00000062991, ENSMUSG00000021824, ENSMUSG00000038453, ENSMUSG00000025920, ENSMUSG00000041362, ENSMUSG00000040537, ENSMUSG00000039137, ENSMUSG00000024426, ENSMUSG00000032118, ENSMUSG00000037624, ENSMUSG00000028789, ENSMUSG00000022636,…	1816	370	19662	2.37026	2.67499e-10	2.67499e-11	5.2468e-10
GOTERM_CC_DIRECT	GO:0043005~neuron projection	88	4.33711	3.98555e-13	ENSMUSG00000025658, ENSMUSG00000029071, ENSMUSG00000007617, ENSMUSG00000031543, ENSMUSG00000004267, ENSMUSG00000024462, ENSMUSG00000002413, ENSMUSG00000040481, ENSMUSG00000034867, ENSMUSG00000030397, ENSMUSG00000022957, ENSMUSG00000038453, ENSMUSG00000002496, ENSMUSG00000027584, ENSMUSG00000037624, ENSMUSG00000032946, ENSMUSG00000005360, ENSMUSG00000049336, ENSMUSG00000031511, ENSMUSG00000028402,…	1816	420	19662	2.26853	3.10885e-10	2.82623e-11	6.09768e-10
GOTERM_CC_DIRECT	GO:0005654~nucleoplasm	272	13.4056	3.40606e-13	ENSMUSG00000003575, ENSMUSG00000010453, ENSMUSG00000001517, ENSMUSG00000001518, ENSMUSG00000027651, ENSMUSG00000060126, ENSMUSG00000051586, ENSMUSG00000022124, ENSMUSG00000028702, ENSMUSG00000038696, ENSMUSG00000025899, ENSMUSG00000052707, ENSMUSG00000027455, ENSMUSG00000060261, ENSMUSG00000019978, ENSMUSG00000031256, ENSMUSG00000048249, ENSMUSG00000022641, ENSMUSG00000040430, ENSMUSG00000021115,…	1816	1935	19662	1.52195	2.65681e-10	2.95201e-11	5.21105e-10
GOTERM_MF_DIRECT	GO:0046872~metal ion binding	435	21.4391	1.86512e-13	ENSMUSG00000093803, ENSMUSG00000029780, ENSMUSG00000025899, ENSMUSG00000061518, ENSMUSG00000035958, ENSMUSG00000022957, ENSMUSG00000059475, ENSMUSG00000066392, ENSMUSG00000033768, ENSMUSG00000003068, ENSMUSG00000074829, ENSMUSG00000030538, ENSMUSG00000053390, ENSMUSG00000038425, ENSMUSG00000094936, ENSMUSG00000042439, ENSMUSG00000022119, ENSMUSG00000040433, ENSMUSG00000059743, ENSMUSG00000100235,…	1658	3355	17446	1.36429	2.3781e-10	1.18905e-10	3.03813e-10
GOTERM_CC_DIRECT	GO:0043025~neuronal cell body	100	4.92854	1.05118e-11	ENSMUSG00000003575, ENSMUSG00000039361, ENSMUSG00000001323, ENSMUSG00000028051, ENSMUSG00000025892, ENSMUSG00000024462, ENSMUSG00000060261, ENSMUSG00000025920, ENSMUSG00000089837, ENSMUSG00000051331, ENSMUSG00000022636, ENSMUSG00000031511, ENSMUSG00000053819, ENSMUSG00000030538, ENSMUSG00000028833, ENSMUSG00000034813, ENSMUSG00000040896, ENSMUSG00000062232, ENSMUSG00000023033, ENSMUSG00000040640,…	1816	534	19662	2.02755	8.19921e-09	6.83268e-10	1.6082e-08
GOTERM_CC_DIRECT	GO:0005874~microtubule	70	3.44998	4.59716e-11	ENSMUSG00000027012, ENSMUSG00000064302, ENSMUSG00000029071, ENSMUSG00000028344, ENSMUSG00000028649, ENSMUSG00000030397, ENSMUSG00000022789, ENSMUSG00000041362, ENSMUSG00000025920, ENSMUSG00000029757, ENSMUSG00000030987, ENSMUSG00000032118, ENSMUSG00000005237, ENSMUSG00000024426, ENSMUSG00000030536, ENSMUSG00000021068, ENSMUSG00000031865, ENSMUSG00000047193, ENSMUSG00000056763, ENSMUSG00000022770,…	1816	327	19662	2.31773	3.58578e-08	2.75829e-09	7.03318e-08
GOTERM_MF_DIRECT	GO:0000166~nucleotide binding	272	13.4056	6.95802e-12	ENSMUSG00000029780, ENSMUSG00000042724, ENSMUSG00000028702, ENSMUSG00000001127, ENSMUSG00000025899, ENSMUSG00000052707, ENSMUSG00000073563, ENSMUSG00000030397, ENSMUSG00000019977, ENSMUSG00000031644, ENSMUSG00000022789, ENSMUSG00000059708, ENSMUSG00000004317, ENSMUSG00000031256, ENSMUSG00000027452, ENSMUSG00000021115, ENSMUSG00000004815, ENSMUSG00000003068, ENSMUSG00000029162, ENSMUSG00000002524,…	1658	1936	17446	1.47834	8.87144e-09	2.95715e-09	1.13336e-08
GOTERM_CC_DIRECT	GO:0005913~cell-cell adherens junction	68	3.3514	7.04077e-11	ENSMUSG00000033060, ENSMUSG00000009569, ENSMUSG00000033278, ENSMUSG00000032294, ENSMUSG00000061665, ENSMUSG00000024969, ENSMUSG00000039361, ENSMUSG00000055762, ENSMUSG00000039031, ENSMUSG00000036371, ENSMUSG00000034101, ENSMUSG00000041362, ENSMUSG00000027111, ENSMUSG00000016487, ENSMUSG00000026782, ENSMUSG00000030536, ENSMUSG00000048000, ENSMUSG00000002524, ENSMUSG00000022770, ENSMUSG00000027646,…	1816	316	19662	2.32988	5.4918e-08	3.92271e-09	1.07717e-07
GOTERM_CC_DIRECT	GO:0005905~clathrin-coated pit	25	1.23213	1.71106e-10	ENSMUSG00000001998, ENSMUSG00000033577, ENSMUSG00000035152, ENSMUSG00000039361, ENSMUSG00000022892, ENSMUSG00000075415, ENSMUSG00000018909, ENSMUSG00000022791, ENSMUSG00000022150, ENSMUSG00000019854, ENSMUSG00000047547, ENSMUSG00000024924, ENSMUSG00000028524, ENSMUSG00000001173, ENSMUSG00000031367, ENSMUSG00000006276, ENSMUSG00000060279, ENSMUSG00000022957, ENSMUSG00000028478, ENSMUSG00000022789,…	1816	60	19662	4.51129	1.33463e-07	8.89752e-09	2.61775e-07
GOTERM_CC_DIRECT	GO:0016020~membrane	770	37.9497	2.24268e-10	ENSMUSG00000033278, ENSMUSG00000030545, ENSMUSG00000039361, ENSMUSG00000035189, ENSMUSG00000025892, ENSMUSG00000019977, ENSMUSG00000019978, ENSMUSG00000042035, ENSMUSG00000066392, ENSMUSG00000003068, ENSMUSG00000030538, ENSMUSG00000030536, ENSMUSG00000046182, ENSMUSG00000033629, ENSMUSG00000059327, ENSMUSG00000059326, ENSMUSG00000019966, ENSMUSG00000033467, ENSMUSG00000022255, ENSMUSG00000019961,…	1816	6998	19662	1.19132	1.74929e-07	1.0933e-08	3.43106e-07
GOTERM_CC_DIRECT	GO:0045211~postsynaptic membrane	52	2.56284	7.10176e-10	ENSMUSG00000025658, ENSMUSG00000039361, ENSMUSG00000000881, ENSMUSG00000007617, ENSMUSG00000017978, ENSMUSG00000031543, ENSMUSG00000025892, ENSMUSG00000020886, ENSMUSG00000024462, ENSMUSG00000038453, ENSMUSG00000040797, ENSMUSG00000063142, ENSMUSG00000019861, ENSMUSG00000049336, ENSMUSG00000028402, ENSMUSG00000045103, ENSMUSG00000000627, ENSMUSG00000034813, ENSMUSG00000022770, ENSMUSG00000058589,…	1816	222	19662	2.53608	5.53937e-07	3.25845e-08	1.0865e-06
GOTERM_CC_DIRECT	GO:0030426~growth cone	40	1.97141	1.0228e-08	ENSMUSG00000033295, ENSMUSG00000037032, ENSMUSG00000000881, ENSMUSG00000029071, ENSMUSG00000037541, ENSMUSG00000035314, ENSMUSG00000022044, ENSMUSG00000034101, ENSMUSG00000018411, ENSMUSG00000027940, ENSMUSG00000055421, ENSMUSG00000005871, ENSMUSG00000041362, ENSMUSG00000030987, ENSMUSG00000002496, ENSMUSG00000039137, ENSMUSG00000031137, ENSMUSG00000089837, ENSMUSG00000061601, ENSMUSG00000049336,…	1816	159	19662	2.7238	7.9778e-06	4.43213e-07	1.56478e-05
GOTERM_CC_DIRECT	GO:0043234~protein complex	102	5.02711	2.03827e-08	ENSMUSG00000024563, ENSMUSG00000061665, ENSMUSG00000030545, ENSMUSG00000038241, ENSMUSG00000069631, ENSMUSG00000036333, ENSMUSG00000028906, ENSMUSG00000034826, ENSMUSG00000039844, ENSMUSG00000022789, ENSMUSG00000004626, ENSMUSG00000056917, ENSMUSG00000051331, ENSMUSG00000066392, ENSMUSG00000033768, ENSMUSG00000031511, ENSMUSG00000003068, ENSMUSG00000053819, ENSMUSG00000030536, ENSMUSG00000031865,…	1816	628	19662	1.75854	1.58984e-05	8.36763e-07	3.11834e-05
GOTERM_BP_DIRECT	GO:0016569~covalent chromatin modification	60	2.95712	3.38464e-10	ENSMUSG00000010453, ENSMUSG00000005982, ENSMUSG00000028886, ENSMUSG00000049327, ENSMUSG00000024926, ENSMUSG00000050697, ENSMUSG00000022992, ENSMUSG00000031540, ENSMUSG00000029712, ENSMUSG00000052889, ENSMUSG00000032185, ENSMUSG00000025316, ENSMUSG00000037570, ENSMUSG00000039473, ENSMUSG00000015937, ENSMUSG00000029267, ENSMUSG00000035469, ENSMUSG00000029505, ENSMUSG00000090083, ENSMUSG00000024392,…	1707	266	18082	2.38937	1.44829e-06	1.44829e-06	6.33557e-07
GOTERM_MF_DIRECT	GO:0005096~GTPase activator activity	52	2.56284	1.41381e-08	ENSMUSG00000039678, ENSMUSG00000029174, ENSMUSG00000035954, ENSMUSG00000039031, ENSMUSG00000041225, ENSMUSG00000034867, ENSMUSG00000026159, ENSMUSG00000040964, ENSMUSG00000056917, ENSMUSG00000026155, ENSMUSG00000002496, ENSMUSG00000059810, ENSMUSG00000036246, ENSMUSG00000062232, ENSMUSG00000036501, ENSMUSG00000001173, ENSMUSG00000055013, ENSMUSG00000023923, ENSMUSG00000037426, ENSMUSG00000021027,…	1658	235	17446	2.32834	1.8026e-05	2.57516e-06	2.30291e-05
GOTERM_MF_DIRECT	GO:0005085~guanyl-nucleotide exchange factor activity	40	1.97141	1.24194e-08	ENSMUSG00000031442, ENSMUSG00000040940, ENSMUSG00000066406, ENSMUSG00000035620, ENSMUSG00000035954, ENSMUSG00000026867, ENSMUSG00000040687, ENSMUSG00000009621, ENSMUSG00000034867, ENSMUSG00000052921, ENSMUSG00000022957, ENSMUSG00000038024, ENSMUSG00000035392, ENSMUSG00000039844, ENSMUSG00000026594, ENSMUSG00000040964, ENSMUSG00000030313, ENSMUSG00000038456, ENSMUSG00000032946, ENSMUSG00000004562,…	1658	156	17446	2.69803	1.58346e-05	2.63912e-06	2.02295e-05
GOTERM_MF_DIRECT	GO:0008017~microtubule binding	47	2.31641	1.08887e-08	ENSMUSG00000022629, ENSMUSG00000020492, ENSMUSG00000017421, ENSMUSG00000032624, ENSMUSG00000064302, ENSMUSG00000060126, ENSMUSG00000055407, ENSMUSG00000035121, ENSMUSG00000030498, ENSMUSG00000071550, ENSMUSG00000038844, ENSMUSG00000018411, ENSMUSG00000028649, ENSMUSG00000049550, ENSMUSG00000030397, ENSMUSG00000033392, ENSMUSG00000034201, ENSMUSG00000022789, ENSMUSG00000003810, ENSMUSG00000005871,…	1658	200	17446	2.47274	1.3883e-05	2.77662e-06	1.77362e-05
GOTERM_MF_DIRECT	GO:0005524~ATP binding	209	10.3006	9.16459e-09	ENSMUSG00000042724, ENSMUSG00000028702, ENSMUSG00000001127, ENSMUSG00000073563, ENSMUSG00000030397, ENSMUSG00000031644, ENSMUSG00000004317, ENSMUSG00000027452, ENSMUSG00000021115, ENSMUSG00000004815, ENSMUSG00000003068, ENSMUSG00000029162, ENSMUSG00000027646, ENSMUSG00000021500, ENSMUSG00000009772, ENSMUSG00000020608, ENSMUSG00000029363, ENSMUSG00000026615, ENSMUSG00000022629, ENSMUSG00000037685,…	1658	1507	17446	1.4593	1.16848e-05	2.92121e-06	1.49279e-05
GOTERM_CC_DIRECT	GO:0048471~perinuclear region of cytoplasm	107	5.27353	1.18888e-07	ENSMUSG00000033278, ENSMUSG00000061665, ENSMUSG00000039361, ENSMUSG00000038241, ENSMUSG00000024566, ENSMUSG00000052707, ENSMUSG00000039844, ENSMUSG00000022789, ENSMUSG00000041362, ENSMUSG00000028789, ENSMUSG00000053819, ENSMUSG00000030538, ENSMUSG00000001507, ENSMUSG00000006728, ENSMUSG00000062232, ENSMUSG00000022770, ENSMUSG00000027646, ENSMUSG00000094936, ENSMUSG00000004591, ENSMUSG00000022255,…	1816	692	19662	1.67413	9.27286e-05	4.63664e-06	0.000181887
GOTERM_CC_DIRECT	GO:0043197~dendritic spine	36	1.77427	1.5136e-07	ENSMUSG00000000326, ENSMUSG00000037032, ENSMUSG00000022623, ENSMUSG00000029071, ENSMUSG00000029470, ENSMUSG00000029761, ENSMUSG00000028176, ENSMUSG00000020886, ENSMUSG00000037541, ENSMUSG00000039671, ENSMUSG00000034101, ENSMUSG00000024462, ENSMUSG00000042429, ENSMUSG00000043079, ENSMUSG00000063887, ENSMUSG00000030805, ENSMUSG00000005360, ENSMUSG00000049336, ENSMUSG00000022892, ENSMUSG00000018909,…	1816	148	19662	2.63362	0.000118054	5.62192e-06	0.000231565
GOTERM_CC_DIRECT	GO:0005829~cytosol	227	11.1878	2.71943e-07	ENSMUSG00000061665, ENSMUSG00000038695, ENSMUSG00000035284, ENSMUSG00000001518, ENSMUSG00000029174, ENSMUSG00000021109, ENSMUSG00000042590, ENSMUSG00000022124, ENSMUSG00000035954, ENSMUSG00000054728, ENSMUSG00000025899, ENSMUSG00000001127, ENSMUSG00000022957, ENSMUSG00000027455, ENSMUSG00000022789, ENSMUSG00000004626, ENSMUSG00000072946, ENSMUSG00000004815, ENSMUSG00000031511, ENSMUSG00000002668,…	1816	1784	19662	1.37766	0.000212093	9.64157e-06	0.000416044
GOTERM_MF_DIRECT	GO:0098641~cadherin binding involved in cell-cell adhesion	56	2.75998	1.25748e-07	ENSMUSG00000009569, ENSMUSG00000032294, ENSMUSG00000061665, ENSMUSG00000024969, ENSMUSG00000039361, ENSMUSG00000055762, ENSMUSG00000039031, ENSMUSG00000036371, ENSMUSG00000034101, ENSMUSG00000041362, ENSMUSG00000027111, ENSMUSG00000016487, ENSMUSG00000030536, ENSMUSG00000048000, ENSMUSG00000002524, ENSMUSG00000027646, ENSMUSG00000045983, ENSMUSG00000022770, ENSMUSG00000040549, ENSMUSG00000004591,…	1658	279	17446	2.11201	0.000160315	2.00408e-05	0.000204825
GOTERM_CC_DIRECT	GO:0005813~centrosome	73	3.59783	7.46359e-07	ENSMUSG00000033209, ENSMUSG00000027550, ENSMUSG00000027012, ENSMUSG00000028886, ENSMUSG00000064302, ENSMUSG00000027651, ENSMUSG00000018474, ENSMUSG00000038241, ENSMUSG00000037098, ENSMUSG00000021363, ENSMUSG00000043987, ENSMUSG00000017146, ENSMUSG00000030397, ENSMUSG00000031644, ENSMUSG00000024826, ENSMUSG00000052889, ENSMUSG00000057110, ENSMUSG00000022364, ENSMUSG00000032118, ENSMUSG00000029600,…	1816	435	19662	1.81696	0.000581991	2.5311e-05	0.00114185
GOTERM_MF_DIRECT	GO:0030507~spectrin binding	15	0.73928	2.57705e-07	ENSMUSG00000030805, ENSMUSG00000034799, ENSMUSG00000031543, ENSMUSG00000028906, ENSMUSG00000069601, ENSMUSG00000026933, ENSMUSG00000057738, ENSMUSG00000041570, ENSMUSG00000019978, ENSMUSG00000029064, ENSMUSG00000029106, ENSMUSG00000022099, ENSMUSG00000029757, ENSMUSG00000032826, ENSMUSG00000044433	1658	31	17446	5.09144	0.000328519	3.65075e-05	0.000419765
GOTERM_CC_DIRECT	GO:0016607~nuclear speck	42	2.06999	1.6616e-06	ENSMUSG00000024561, ENSMUSG00000022760, ENSMUSG00000037032, ENSMUSG00000092607, ENSMUSG00000021012, ENSMUSG00000021109, ENSMUSG00000037608, ENSMUSG00000025423, ENSMUSG00000028809, ENSMUSG00000008730, ENSMUSG00000028676, ENSMUSG00000061136, ENSMUSG00000010608, ENSMUSG00000030002, ENSMUSG00000029004, ENSMUSG00000035851, ENSMUSG00000021244, ENSMUSG00000039210, ENSMUSG00000023007, ENSMUSG00000001017,…	1816	205	19662	2.21823	0.00129521	5.40005e-05	0.00254204
GOTERM_CC_DIRECT	GO:0030027~lamellipodium	36	1.77427	2.01487e-06	ENSMUSG00000031442, ENSMUSG00000033278, ENSMUSG00000022568, ENSMUSG00000061981, ENSMUSG00000037032, ENSMUSG00000009073, ENSMUSG00000034101, ENSMUSG00000025085, ENSMUSG00000026341, ENSMUSG00000022957, ENSMUSG00000022995, ENSMUSG00000038453, ENSMUSG00000021262, ENSMUSG00000021338, ENSMUSG00000005871, ENSMUSG00000004626, ENSMUSG00000041362, ENSMUSG00000063063, ENSMUSG00000022607, ENSMUSG00000027002,…	1816	164	19662	2.37668	0.00157037	6.28621e-05	0.0030825
GOTERM_CC_DIRECT	GO:0005802~trans-Golgi network	36	1.77427	2.01487e-06	ENSMUSG00000008658, ENSMUSG00000038671, ENSMUSG00000037685, ENSMUSG00000021686, ENSMUSG00000040412, ENSMUSG00000003033, ENSMUSG00000024566, ENSMUSG00000047547, ENSMUSG00000000631, ENSMUSG00000005899, ENSMUSG00000042605, ENSMUSG00000026754, ENSMUSG00000034973, ENSMUSG00000033392, ENSMUSG00000040701, ENSMUSG00000003452, ENSMUSG00000009090, ENSMUSG00000061601, ENSMUSG00000028789, ENSMUSG00000030805,…	1816	164	19662	2.37668	0.00157037	6.28621e-05	0.0030825
GOTERM_CC_DIRECT	GO:0005794~Golgi apparatus	158	7.78709	2.20634e-06	ENSMUSG00000038822, ENSMUSG00000028158, ENSMUSG00000039361, ENSMUSG00000024566, ENSMUSG00000038696, ENSMUSG00000028649, ENSMUSG00000052707, ENSMUSG00000027455, ENSMUSG00000021824, ENSMUSG00000022789, ENSMUSG00000034109, ENSMUSG00000034243, ENSMUSG00000004317, ENSMUSG00000024150, ENSMUSG00000028789, ENSMUSG00000001998, ENSMUSG00000025786, ENSMUSG00000013539, ENSMUSG00000032570, ENSMUSG00000034940,…	1816	1190	19662	1.43755	0.00171946	6.6188e-05	0.00337541
GOTERM_CC_DIRECT	GO:0005911~cell-cell junction	41	2.0207	2.52137e-06	ENSMUSG00000033278, ENSMUSG00000022568, ENSMUSG00000061665, ENSMUSG00000000881, ENSMUSG00000025949, ENSMUSG00000031012, ENSMUSG00000037605, ENSMUSG00000034101, ENSMUSG00000028909, ENSMUSG00000026341, ENSMUSG00000059674, ENSMUSG00000029217, ENSMUSG00000030516, ENSMUSG00000049336, ENSMUSG00000019889, ENSMUSG00000021493, ENSMUSG00000031328, ENSMUSG00000039542, ENSMUSG00000022892, ENSMUSG00000068566,…	1816	201	19662	2.20851	0.00196474	7.2837e-05	0.00385737
GOTERM_CC_DIRECT	GO:0042734~presynaptic membrane	22	1.08428	2.6222e-06	ENSMUSG00000033768, ENSMUSG00000022568, ENSMUSG00000034799, ENSMUSG00000039361, ENSMUSG00000037032, ENSMUSG00000041670, ENSMUSG00000017978, ENSMUSG00000031012, ENSMUSG00000036422, ENSMUSG00000033981, ENSMUSG00000035798, ENSMUSG00000024743, ENSMUSG00000022770, ENSMUSG00000024462, ENSMUSG00000030209, ENSMUSG00000042429, ENSMUSG00000013033, ENSMUSG00000035392, ENSMUSG00000040640, ENSMUSG00000035681,…	1816	75	19662	3.17595	0.00204322	7.30443e-05	0.00401161
GOTERM_MF_DIRECT	GO:0003779~actin binding	62	3.05569	6.71219e-07	ENSMUSG00000016382, ENSMUSG00000009569, ENSMUSG00000038244, ENSMUSG00000028906, ENSMUSG00000051586, ENSMUSG00000054728, ENSMUSG00000020173, ENSMUSG00000034574, ENSMUSG00000028649, ENSMUSG00000019823, ENSMUSG00000022995, ENSMUSG00000021262, ENSMUSG00000019978, ENSMUSG00000022607, ENSMUSG00000063142, ENSMUSG00000045103, ENSMUSG00000034480, ENSMUSG00000027007, ENSMUSG00000025026, ENSMUSG00000037736,…	1658	338	17446	1.93013	0.000855439	8.55768e-05	0.00109332
GOTERM_CC_DIRECT	GO:0097060~synaptic membrane	14	0.689995	3.31135e-06	ENSMUSG00000034799, ENSMUSG00000001507, ENSMUSG00000027624, ENSMUSG00000031012, ENSMUSG00000033981, ENSMUSG00000040407, ENSMUSG00000030102, ENSMUSG00000020886, ENSMUSG00000004267, ENSMUSG00000022973, ENSMUSG00000031253, ENSMUSG00000031918, ENSMUSG00000029104, ENSMUSG00000028456	1816	33	19662	4.59331	0.00257953	8.90602e-05	0.00506591
GOTERM_MF_DIRECT	GO:0005516~calmodulin binding	40	1.97141	9.69351e-07	ENSMUSG00000016346, ENSMUSG00000034799, ENSMUSG00000034593, ENSMUSG00000038260, ENSMUSG00000031012, ENSMUSG00000029471, ENSMUSG00000019943, ENSMUSG00000028906, ENSMUSG00000055407, ENSMUSG00000028344, ENSMUSG00000042632, ENSMUSG00000032503, ENSMUSG00000024743, ENSMUSG00000066036, ENSMUSG00000057738, ENSMUSG00000021820, ENSMUSG00000018417, ENSMUSG00000026611, ENSMUSG00000051331, ENSMUSG00000030516,…	1658	182	17446	2.3126	0.00123516	0.00011235	0.00157893
GOTERM_CC_DIRECT	GO:0043194~axon initial segment	9	0.443568	4.37282e-06	ENSMUSG00000020598, ENSMUSG00000024381, ENSMUSG00000016346, ENSMUSG00000023033, ENSMUSG00000053819, ENSMUSG00000026442, ENSMUSG00000075318, ENSMUSG00000028176, ENSMUSG00000069601	1816	13	19662	7.49568	0.003405	0.000113687	0.00668976
GOTERM_MF_DIRECT	GO:0017137~Rab GTPase binding	32	1.57713	1.36424e-06	ENSMUSG00000038822, ENSMUSG00000039678, ENSMUSG00000030172, ENSMUSG00000034593, ENSMUSG00000037386, ENSMUSG00000041670, ENSMUSG00000029174, ENSMUSG00000019790, ENSMUSG00000022829, ENSMUSG00000041268, ENSMUSG00000037098, ENSMUSG00000051586, ENSMUSG00000038844, ENSMUSG00000041609, ENSMUSG00000019823, ENSMUSG00000034867, ENSMUSG00000036644, ENSMUSG00000001105, ENSMUSG00000021824, ENSMUSG00000035392,…	1658	131	17446	2.57034	0.0017379	0.00014494	0.00222214
GOTERM_CC_DIRECT	GO:0031252~cell leading edge	18	0.887137	7.04916e-06	ENSMUSG00000022568, ENSMUSG00000061665, ENSMUSG00000030536, ENSMUSG00000031865, ENSMUSG00000026490, ENSMUSG00000052085, ENSMUSG00000026341, ENSMUSG00000033392, ENSMUSG00000058835, ENSMUSG00000070047, ENSMUSG00000021338, ENSMUSG00000041362, ENSMUSG00000026014, ENSMUSG00000059439, ENSMUSG00000057230, ENSMUSG00000036825, ENSMUSG00000027247, ENSMUSG00000039706	1816	56	19662	3.48014	0.00548328	0.000177351	0.0107839
GOTERM_MF_DIRECT	GO:0016301~kinase activity	102	5.02711	2.32193e-06	ENSMUSG00000024969, ENSMUSG00000029613, ENSMUSG00000050002, ENSMUSG00000042724, ENSMUSG00000001127, ENSMUSG00000073563, ENSMUSG00000030397, ENSMUSG00000021820, ENSMUSG00000031644, ENSMUSG00000021115, ENSMUSG00000004815, ENSMUSG00000003068, ENSMUSG00000053819, ENSMUSG00000029162, ENSMUSG00000029916, ENSMUSG00000034751, ENSMUSG00000006728, ENSMUSG00000027646, ENSMUSG00000031309, ENSMUSG00000009772,…	1658	674	17446	1.5924	0.00295608	0.000227702	0.00378203
GOTERM_CC_DIRECT	GO:0030136~clathrin-coated vesicle	18	0.887137	1.52728e-05	ENSMUSG00000019785, ENSMUSG00000039361, ENSMUSG00000002668, ENSMUSG00000021224, ENSMUSG00000029071, ENSMUSG00000028373, ENSMUSG00000022150, ENSMUSG00000022791, ENSMUSG00000069539, ENSMUSG00000028524, ENSMUSG00000001173, ENSMUSG00000035392, ENSMUSG00000028478, ENSMUSG00000042476, ENSMUSG00000056268, ENSMUSG00000029104, ENSMUSG00000057230, ENSMUSG00000024983	1816	59	19662	3.30318	0.0118422	0.000372208	0.0233633
GOTERM_BP_DIRECT	GO:0006810~transport	235	11.5821	2.81614e-07	ENSMUSG00000035189, ENSMUSG00000042590, ENSMUSG00000036435, ENSMUSG00000025892, ENSMUSG00000034826, ENSMUSG00000032258, ENSMUSG00000004626, ENSMUSG00000004317, ENSMUSG00000048249, ENSMUSG00000051331, ENSMUSG00000040430, ENSMUSG00000029790, ENSMUSG00000001138, ENSMUSG00000031105, ENSMUSG00000031109, ENSMUSG00000024758, ENSMUSG00000059742, ENSMUSG00000037685, ENSMUSG00000051355, ENSMUSG00000021686,…	1707	1822	18082	1.36626	0.0012043	0.000401595	0.00052714
GOTERM_CC_DIRECT	GO:0005938~cell cortex	31	1.52785	1.73423e-05	ENSMUSG00000066406, ENSMUSG00000061665, ENSMUSG00000035620, ENSMUSG00000064302, ENSMUSG00000020173, ENSMUSG00000028649, ENSMUSG00000022246, ENSMUSG00000033392, ENSMUSG00000020639, ENSMUSG00000032216, ENSMUSG00000005871, ENSMUSG00000030279, ENSMUSG00000026131, ENSMUSG00000029148, ENSMUSG00000001833, ENSMUSG00000031511, ENSMUSG00000031328, ENSMUSG00000028373, ENSMUSG00000075415, ENSMUSG00000024533,…	1816	144	19662	2.33083	0.013436	0.000409829	0.0265287
GOTERM_BP_DIRECT	GO:0006355~regulation of transcription, DNA-templated	285	14.0463	1.99595e-07	ENSMUSG00000009569, ENSMUSG00000003575, ENSMUSG00000038822, ENSMUSG00000001517, ENSMUSG00000027651, ENSMUSG00000021109, ENSMUSG00000056476, ENSMUSG00000042724, ENSMUSG00000060261, ENSMUSG00000001017, ENSMUSG00000059475, ENSMUSG00000048249, ENSMUSG00000022641, ENSMUSG00000037570, ENSMUSG00000074829, ENSMUSG00000002524, ENSMUSG00000022961, ENSMUSG00000053390, ENSMUSG00000027104, ENSMUSG00000096916,…	1707	2279	18082	1.32469	0.000853704	0.000426943	0.000373614
GOTERM_CC_DIRECT	GO:0030673~axolemma	10	0.492854	1.86918e-05	ENSMUSG00000062991, ENSMUSG00000042429, ENSMUSG00000035681, ENSMUSG00000031543, ENSMUSG00000024044, ENSMUSG00000035441, ENSMUSG00000052516, ENSMUSG00000022883, ENSMUSG00000024462, ENSMUSG00000024163	1816	19	19662	5.69847	0.0144739	0.000428723	0.0285926
GOTERM_BP_DIRECT	GO:0015031~protein transport	94	4.63282	5.66161e-07	ENSMUSG00000046032, ENSMUSG00000003033, ENSMUSG00000017978, ENSMUSG00000022808, ENSMUSG00000042590, ENSMUSG00000036435, ENSMUSG00000021079, ENSMUSG00000034826, ENSMUSG00000034867, ENSMUSG00000032258, ENSMUSG00000034973, ENSMUSG00000021824, ENSMUSG00000037997, ENSMUSG00000012535, ENSMUSG00000031488, ENSMUSG00000004626, ENSMUSG00000035919, ENSMUSG00000009090, ENSMUSG00000044465, ENSMUSG00000038456,…	1707	592	18082	1.68197	0.00241967	0.000605468	0.00105977
GOTERM_CC_DIRECT	GO:0043231~intracellular membrane-bounded organelle	104	5.12568	2.7571e-05	ENSMUSG00000010453, ENSMUSG00000005949, ENSMUSG00000005553, ENSMUSG00000015653, ENSMUSG00000024462, ENSMUSG00000052707, ENSMUSG00000029238, ENSMUSG00000022789, ENSMUSG00000024826, ENSMUSG00000010663, ENSMUSG00000037907, ENSMUSG00000029916, ENSMUSG00000032570, ENSMUSG00000042625, ENSMUSG00000001855, ENSMUSG00000059327, ENSMUSG00000038425, ENSMUSG00000078427, ENSMUSG00000061186, ENSMUSG00000027303,…	1816	751	19662	1.49936	0.0212761	0.00061426	0.0421726
GOTERM_CC_DIRECT	GO:0048786~presynaptic active zone	12	0.591424	4.18993e-05	ENSMUSG00000042429, ENSMUSG00000030172, ENSMUSG00000037386, ENSMUSG00000034799, ENSMUSG00000040640, ENSMUSG00000005886, ENSMUSG00000041670, ENSMUSG00000037541, ENSMUSG00000003863, ENSMUSG00000028456, ENSMUSG00000070880, ENSMUSG00000061601	1816	30	19662	4.33084	0.0321539	0.000907426	0.0640825
GOTERM_BP_DIRECT	GO:0061025~membrane fusion	15	0.73928	1.44579e-06	ENSMUSG00000030805, ENSMUSG00000038822, ENSMUSG00000027522, ENSMUSG00000006024, ENSMUSG00000029125, ENSMUSG00000010110, ENSMUSG00000029428, ENSMUSG00000027438, ENSMUSG00000027455, ENSMUSG00000022789, ENSMUSG00000021814, ENSMUSG00000027287, ENSMUSG00000026825, ENSMUSG00000040265, ENSMUSG00000024983	1707	35	18082	4.53979	0.00616745	0.00103056	0.00270628
GOTERM_CC_DIRECT	GO:0031410~cytoplasmic vesicle	91	4.48497	4.89768e-05	ENSMUSG00000021071, ENSMUSG00000039361, ENSMUSG00000029071, ENSMUSG00000003033, ENSMUSG00000047879, ENSMUSG00000017978, ENSMUSG00000041268, ENSMUSG00000038696, ENSMUSG00000034867, ENSMUSG00000021824, ENSMUSG00000026159, ENSMUSG00000028644, ENSMUSG00000022789, ENSMUSG00000031488, ENSMUSG00000009090, ENSMUSG00000027584, ENSMUSG00000026150, ENSMUSG00000028789, ENSMUSG00000022297, ENSMUSG00000002668,…	1816	646	19662	1.52518	0.0374823	0.00103198	0.0749033
GOTERM_BP_DIRECT	GO:0000226~microtubule cytoskeleton organization	26	1.28142	1.97714e-06	ENSMUSG00000024969, ENSMUSG00000064302, ENSMUSG00000030852, ENSMUSG00000055407, ENSMUSG00000028078, ENSMUSG00000018411, ENSMUSG00000030397, ENSMUSG00000039233, ENSMUSG00000033392, ENSMUSG00000028849, ENSMUSG00000037313, ENSMUSG00000022607, ENSMUSG00000041020, ENSMUSG00000007411, ENSMUSG00000021738, ENSMUSG00000065954, ENSMUSG00000068115, ENSMUSG00000022961, ENSMUSG00000026490, ENSMUSG00000025812,…	1707	96	18082	2.8689	0.00842451	0.00105697	0.00370086
GOTERM_BP_DIRECT	GO:0006351~transcription, DNA-templated	238	11.7299	1.28496e-06	ENSMUSG00000003575, ENSMUSG00000009569, ENSMUSG00000038822, ENSMUSG00000001517, ENSMUSG00000027651, ENSMUSG00000021109, ENSMUSG00000056476, ENSMUSG00000042724, ENSMUSG00000060261, ENSMUSG00000001017, ENSMUSG00000059475, ENSMUSG00000048249, ENSMUSG00000022641, ENSMUSG00000054715, ENSMUSG00000037570, ENSMUSG00000002524, ENSMUSG00000022961, ENSMUSG00000027104, ENSMUSG00000042439, ENSMUSG00000026646,…	1707	1885	18082	1.33745	0.00548328	0.00109907	0.00240524
GOTERM_MF_DIRECT	GO:0017112~Rab guanyl-nucleotide exchange factor activity	13	0.64071	1.31042e-05	ENSMUSG00000035901, ENSMUSG00000045302, ENSMUSG00000038024, ENSMUSG00000002668, ENSMUSG00000035392, ENSMUSG00000036529, ENSMUSG00000056268, ENSMUSG00000024663, ENSMUSG00000031024, ENSMUSG00000038371, ENSMUSG00000030313, ENSMUSG00000038456, ENSMUSG00000040687	1658	31	17446	4.41258	0.0165692	0.00111325	0.0213428
GOTERM_CC_DIRECT	GO:0030175~filopodium	20	0.985707	5.43557e-05	ENSMUSG00000049336, ENSMUSG00000045103, ENSMUSG00000009073, ENSMUSG00000026782, ENSMUSG00000028176, ENSMUSG00000021990, ENSMUSG00000068748, ENSMUSG00000022995, ENSMUSG00000038453, ENSMUSG00000058835, ENSMUSG00000019966, ENSMUSG00000032827, ENSMUSG00000070047, ENSMUSG00000021998, ENSMUSG00000041362, ENSMUSG00000018417, ENSMUSG00000025372, ENSMUSG00000031137, ENSMUSG00000089837, ENSMUSG00000027111	1816	77	19662	2.81223	0.0415123	0.00111513	0.0831263
GOTERM_MF_DIRECT	GO:0017124~SH3 domain binding	28	1.37999	1.2461e-05	ENSMUSG00000061665, ENSMUSG00000039361, ENSMUSG00000022623, ENSMUSG00000041670, ENSMUSG00000031284, ENSMUSG00000019854, ENSMUSG00000035954, ENSMUSG00000037541, ENSMUSG00000018411, ENSMUSG00000019823, ENSMUSG00000030766, ENSMUSG00000017670, ENSMUSG00000022995, ENSMUSG00000035392, ENSMUSG00000021262, ENSMUSG00000022973, ENSMUSG00000028041, ENSMUSG00000026782, ENSMUSG00000022637, ENSMUSG00000028524,…	1658	118	17446	2.49682	0.0157623	0.0011342	0.0202953
GOTERM_BP_DIRECT	GO:0006897~endocytosis	39	1.92213	1.92455e-06	ENSMUSG00000024381, ENSMUSG00000039361, ENSMUSG00000046032, ENSMUSG00000024566, ENSMUSG00000022808, ENSMUSG00000024924, ENSMUSG00000026867, ENSMUSG00000015653, ENSMUSG00000073563, ENSMUSG00000006276, ENSMUSG00000060279, ENSMUSG00000022957, ENSMUSG00000035392, ENSMUSG00000033793, ENSMUSG00000022789, ENSMUSG00000026825, ENSMUSG00000057230, ENSMUSG00000028923, ENSMUSG00000004317, ENSMUSG00000035629,…	1707	181	18082	2.28244	0.00820136	0.00117576	0.00360243
GOTERM_MF_DIRECT	GO:0035255~ionotropic glutamate receptor binding	12	0.591424	1.69928e-05	ENSMUSG00000027523, ENSMUSG00000032216, ENSMUSG00000061981, ENSMUSG00000022623, ENSMUSG00000000881, ENSMUSG00000052572, ENSMUSG00000037541, ENSMUSG00000020886, ENSMUSG00000022770, ENSMUSG00000036902, ENSMUSG00000030209, ENSMUSG00000022812	1658	27	17446	4.67658	0.0214329	0.00135321	0.0276753
GOTERM_CC_DIRECT	GO:0008021~synaptic vesicle	27	1.3307	7.27631e-05	ENSMUSG00000030805, ENSMUSG00000024381, ENSMUSG00000021071, ENSMUSG00000026791, ENSMUSG00000039361, ENSMUSG00000034593, ENSMUSG00000017978, ENSMUSG00000041268, ENSMUSG00000033981, ENSMUSG00000020886, ENSMUSG00000030519, ENSMUSG00000024743, ENSMUSG00000024462, ENSMUSG00000050379, ENSMUSG00000029428, ENSMUSG00000000826, ENSMUSG00000030209, ENSMUSG00000040687, ENSMUSG00000032076, ENSMUSG00000026959,…	1816	126	19662	2.32009	0.0551767	0.00145426	0.111262
GOTERM_MF_DIRECT	GO:0008022~protein C-terminus binding	40	1.97141	3.06914e-05	ENSMUSG00000033060, ENSMUSG00000061665, ENSMUSG00000000881, ENSMUSG00000022623, ENSMUSG00000032298, ENSMUSG00000008658, ENSMUSG00000038241, ENSMUSG00000031012, ENSMUSG00000055024, ENSMUSG00000028176, ENSMUSG00000037541, ENSMUSG00000020886, ENSMUSG00000050697, ENSMUSG00000042605, ENSMUSG00000060279, ENSMUSG00000032216, ENSMUSG00000022973, ENSMUSG00000056917, ENSMUSG00000026825, ENSMUSG00000027584,…	1658	209	17446	2.01384	0.0383764	0.0018617	0.0499804
GOTERM_MF_DIRECT	GO:0030165~PDZ domain binding	27	1.3307	2.63316e-05	ENSMUSG00000030172, ENSMUSG00000040268, ENSMUSG00000000881, ENSMUSG00000001323, ENSMUSG00000052572, ENSMUSG00000031012, ENSMUSG00000024074, ENSMUSG00000036333, ENSMUSG00000019943, ENSMUSG00000033981, ENSMUSG00000035954, ENSMUSG00000020886, ENSMUSG00000062232, ENSMUSG00000020167, ENSMUSG00000028184, ENSMUSG00000022770, ENSMUSG00000052373, ENSMUSG00000032076, ENSMUSG00000040640, ENSMUSG00000020516,…	1658	116	17446	2.44916	0.0330159	0.00186344	0.0428819
GOTERM_MF_DIRECT	GO:0003676~nucleic acid binding	161	7.93494	2.48738e-05	ENSMUSG00000029179, ENSMUSG00000055991, ENSMUSG00000059142, ENSMUSG00000028842, ENSMUSG00000025899, ENSMUSG00000032503, ENSMUSG00000025404, ENSMUSG00000022708, ENSMUSG00000039841, ENSMUSG00000024050, ENSMUSG00000024826, ENSMUSG00000059475, ENSMUSG00000059708, ENSMUSG00000031256, ENSMUSG00000034621, ENSMUSG00000046897, ENSMUSG00000054715, ENSMUSG00000066829, ENSMUSG00000074829, ENSMUSG00000030846,…	1658	1237	17446	1.36952	0.0312169	0.00186382	0.0405084
GOTERM_MF_DIRECT	GO:0044822~poly(A) RNA binding	147	7.24495	2.8436e-05	ENSMUSG00000024969, ENSMUSG00000026843, ENSMUSG00000027387, ENSMUSG00000041670, ENSMUSG00000060126, ENSMUSG00000032582, ENSMUSG00000028842, ENSMUSG00000025404, ENSMUSG00000028649, ENSMUSG00000052707, ENSMUSG00000023971, ENSMUSG00000001017, ENSMUSG00000025920, ENSMUSG00000034243, ENSMUSG00000031256, ENSMUSG00000034621, ENSMUSG00000030846, ENSMUSG00000002524, ENSMUSG00000042625, ENSMUSG00000022961,…	1658	1113	17446	1.38974	0.035607	0.00190641	0.0463082
GOTERM_MF_DIRECT	GO:0016740~transferase activity	186	9.16708	3.04922e-05	ENSMUSG00000029179, ENSMUSG00000032307, ENSMUSG00000038822, ENSMUSG00000029613, ENSMUSG00000024969, ENSMUSG00000050002, ENSMUSG00000029780, ENSMUSG00000042724, ENSMUSG00000025899, ENSMUSG00000001127, ENSMUSG00000023021, ENSMUSG00000073563, ENSMUSG00000030397, ENSMUSG00000029238, ENSMUSG00000037470, ENSMUSG00000062184, ENSMUSG00000031644, ENSMUSG00000021820, ENSMUSG00000030316, ENSMUSG00000025786,…	1658	1472	17446	1.32959	0.0381321	0.00194202	0.049656
GOTERM_CC_DIRECT	GO:0016323~basolateral plasma membrane	37	1.82356	0.000101952	ENSMUSG00000022568, ENSMUSG00000028158, ENSMUSG00000061981, ENSMUSG00000021709, ENSMUSG00000000881, ENSMUSG00000031012, ENSMUSG00000019943, ENSMUSG00000020886, ENSMUSG00000042429, ENSMUSG00000060279, ENSMUSG00000032855, ENSMUSG00000027882, ENSMUSG00000063063, ENSMUSG00000003534, ENSMUSG00000022607, ENSMUSG00000060961, ENSMUSG00000027130, ENSMUSG00000027111, ENSMUSG00000030805, ENSMUSG00000005360,…	1816	203	19662	1.97341	0.0764469	0.0019862	0.155863
GOTERM_CC_DIRECT	GO:0015630~microtubule cytoskeleton	31	1.52785	0.000106967	ENSMUSG00000032624, ENSMUSG00000029071, ENSMUSG00000030852, ENSMUSG00000035121, ENSMUSG00000025899, ENSMUSG00000018411, ENSMUSG00000028649, ENSMUSG00000049550, ENSMUSG00000030397, ENSMUSG00000057738, ENSMUSG00000028849, ENSMUSG00000022789, ENSMUSG00000003810, ENSMUSG00000009418, ENSMUSG00000031253, ENSMUSG00000040964, ENSMUSG00000041362, ENSMUSG00000033004, ENSMUSG00000058690, ENSMUSG00000032118,…	1816	158	19662	2.1243	0.0800525	0.00203302	0.163523
GOTERM_MF_DIRECT	GO:0051010~microtubule plus-end binding	8	0.394283	3.54831e-05	ENSMUSG00000049550, ENSMUSG00000033392, ENSMUSG00000064302, ENSMUSG00000040549, ENSMUSG00000005871, ENSMUSG00000027479, ENSMUSG00000030987, ENSMUSG00000026131	1658	12	17446	7.01488	0.0442336	0.00205433	0.0577814
GOTERM_CC_DIRECT	GO:0045177~apical part of cell	25	1.23213	0.000112702	ENSMUSG00000035504, ENSMUSG00000061859, ENSMUSG00000022297, ENSMUSG00000033577, ENSMUSG00000030516, ENSMUSG00000001323, ENSMUSG00000022892, ENSMUSG00000021224, ENSMUSG00000007617, ENSMUSG00000009073, ENSMUSG00000029470, ENSMUSG00000021068, ENSMUSG00000019943, ENSMUSG00000047193, ENSMUSG00000024924, ENSMUSG00000025812, ENSMUSG00000059327, ENSMUSG00000028519, ENSMUSG00000040040, ENSMUSG00000023912,…	1816	115	19662	2.35372	0.084159	0.00209097	0.172284
GOTERM_BP_DIRECT	GO:0007399~nervous system development	64	3.15426	5.14438e-06	ENSMUSG00000000881, ENSMUSG00000052512, ENSMUSG00000052516, ENSMUSG00000022883, ENSMUSG00000027200, ENSMUSG00000024921, ENSMUSG00000027692, ENSMUSG00000062991, ENSMUSG00000030397, ENSMUSG00000022995, ENSMUSG00000032216, ENSMUSG00000021820, ENSMUSG00000032340, ENSMUSG00000029712, ENSMUSG00000005583, ENSMUSG00000022297, ENSMUSG00000031511, ENSMUSG00000029600, ENSMUSG00000040374, ENSMUSG00000000627,…	1707	377	18082	1.79826	0.0217723	0.00244288	0.00962911
GOTERM_BP_DIRECT	GO:0097120~receptor localization to synapse	8	0.394283	6.10659e-06	ENSMUSG00000042453, ENSMUSG00000000881, ENSMUSG00000052572, ENSMUSG00000063887, ENSMUSG00000020886, ENSMUSG00000024109, ENSMUSG00000022770, ENSMUSG00000058589	1707	10	18082	8.47428	0.0257917	0.00260961	0.01143
GOTERM_MF_DIRECT	GO:0044325~ion channel binding	27	1.3307	4.88509e-05	ENSMUSG00000019861, ENSMUSG00000037386, ENSMUSG00000053819, ENSMUSG00000041670, ENSMUSG00000007617, ENSMUSG00000030538, ENSMUSG00000018909, ENSMUSG00000040896, ENSMUSG00000069601, ENSMUSG00000022770, ENSMUSG00000027646, ENSMUSG00000023092, ENSMUSG00000035681, ENSMUSG00000032827, ENSMUSG00000032855, ENSMUSG00000028931, ENSMUSG00000054808, ENSMUSG00000079317, ENSMUSG00000032826, ENSMUSG00000057789,…	1658	120	17446	2.36752	0.0603863	0.00270444	0.0795417
GOTERM_BP_DIRECT	GO:0016192~vesicle-mediated transport	42	2.06999	7.67144e-06	ENSMUSG00000024758, ENSMUSG00000034593, ENSMUSG00000039361, ENSMUSG00000021686, ENSMUSG00000003033, ENSMUSG00000019790, ENSMUSG00000022829, ENSMUSG00000037098, ENSMUSG00000027575, ENSMUSG00000047547, ENSMUSG00000045302, ENSMUSG00000027438, ENSMUSG00000060279, ENSMUSG00000021824, ENSMUSG00000040701, ENSMUSG00000004626, ENSMUSG00000027882, ENSMUSG00000059439, ENSMUSG00000009090, ENSMUSG00000024983,…	1707	213	18082	2.08873	0.0322933	0.00273178	0.0143589
GOTERM_BP_DIRECT	GO:0007411~axon guidance	33	1.62642	7.38085e-06	ENSMUSG00000056121, ENSMUSG00000020598, ENSMUSG00000037032, ENSMUSG00000029071, ENSMUSG00000036916, ENSMUSG00000052516, ENSMUSG00000022883, ENSMUSG00000025085, ENSMUSG00000004151, ENSMUSG00000021268, ENSMUSG00000022995, ENSMUSG00000019647, ENSMUSG00000021262, ENSMUSG00000032340, ENSMUSG00000038535, ENSMUSG00000064293, ENSMUSG00000022607, ENSMUSG00000032118, ENSMUSG00000022636, ENSMUSG00000049336,…	1707	149	18082	2.34607	0.0310893	0.00286704	0.013815
GOTERM_CC_DIRECT	GO:0005925~focal adhesion	59	2.90784	0.00020598	ENSMUSG00000033060, ENSMUSG00000064302, ENSMUSG00000031012, ENSMUSG00000022995, ENSMUSG00000038453, ENSMUSG00000021262, ENSMUSG00000019978, ENSMUSG00000046711, ENSMUSG00000022607, ENSMUSG00000024426, ENSMUSG00000016487, ENSMUSG00000027111, ENSMUSG00000026571, ENSMUSG00000027002, ENSMUSG00000022636, ENSMUSG00000031511, ENSMUSG00000001507, ENSMUSG00000030536, ENSMUSG00000033629, ENSMUSG00000022150,…	1816	391	19662	1.63376	0.148436	0.0037298	0.314665
GOTERM_CC_DIRECT	GO:0043195~terminal bouton	24	1.18285	0.000229143	ENSMUSG00000034799, ENSMUSG00000019302, ENSMUSG00000006024, ENSMUSG00000022892, ENSMUSG00000029470, ENSMUSG00000025892, ENSMUSG00000033981, ENSMUSG00000024743, ENSMUSG00000028524, ENSMUSG00000000826, ENSMUSG00000030209, ENSMUSG00000042429, ENSMUSG00000022957, ENSMUSG00000040640, ENSMUSG00000035681, ENSMUSG00000022973, ENSMUSG00000026959, ENSMUSG00000027287, ENSMUSG00000057230, ENSMUSG00000035203,…	1816	113	19662	2.29956	0.163686	0.0040543	0.349991
GOTERM_CC_DIRECT	GO:0032587~ruffle membrane	19	0.936422	0.000251031	ENSMUSG00000032946, ENSMUSG00000018334, ENSMUSG00000033577, ENSMUSG00000040268, ENSMUSG00000030538, ENSMUSG00000027646, ENSMUSG00000021990, ENSMUSG00000002489, ENSMUSG00000028649, ENSMUSG00000068748, ENSMUSG00000033392, ENSMUSG00000028465, ENSMUSG00000030279, ENSMUSG00000005871, ENSMUSG00000032366, ENSMUSG00000021998, ENSMUSG00000034902, ENSMUSG00000028126, ENSMUSG00000023805	1816	79	19662	2.60398	0.177847	0.0043423	0.383364
GOTERM_MF_DIRECT	GO:0003723~RNA binding	107	5.27353	9.25165e-05	ENSMUSG00000027387, ENSMUSG00000028842, ENSMUSG00000025899, ENSMUSG00000052707, ENSMUSG00000091625, ENSMUSG00000025920, ENSMUSG00000001017, ENSMUSG00000059708, ENSMUSG00000031256, ENSMUSG00000030846, ENSMUSG00000002524, ENSMUSG00000042625, ENSMUSG00000022961, ENSMUSG00000075600, ENSMUSG00000029227, ENSMUSG00000021500, ENSMUSG00000094936, ENSMUSG00000022119, ENSMUSG00000031960, ENSMUSG00000020770,…	1658	780	17446	1.44345	0.111272	0.00490311	0.15059
GOTERM_CC_DIRECT	GO:0030132~clathrin coat of coated pit	6	0.295712	0.0002941	ENSMUSG00000006276, ENSMUSG00000039361, ENSMUSG00000028478, ENSMUSG00000022973, ENSMUSG00000022150, ENSMUSG00000047547	1816	8	19662	8.12032	0.205015	0.00497523	0.448998
GOTERM_BP_DIRECT	GO:0007409~axonogenesis	26	1.28142	1.57782e-05	ENSMUSG00000039361, ENSMUSG00000029071, ENSMUSG00000019790, ENSMUSG00000031284, ENSMUSG00000018411, ENSMUSG00000039233, ENSMUSG00000005871, ENSMUSG00000041362, ENSMUSG00000063063, ENSMUSG00000026131, ENSMUSG00000025958, ENSMUSG00000003068, ENSMUSG00000022892, ENSMUSG00000021224, ENSMUSG00000069601, ENSMUSG00000031558, ENSMUSG00000022812, ENSMUSG00000028556, ENSMUSG00000068748, ENSMUSG00000048251,…	1707	107	18082	2.57396	0.0652866	0.00518003	0.0295304
GOTERM_CC_DIRECT	GO:0060076~excitatory synapse	12	0.591424	0.000357884	ENSMUSG00000026341, ENSMUSG00000033295, ENSMUSG00000059974, ENSMUSG00000034799, ENSMUSG00000022623, ENSMUSG00000007617, ENSMUSG00000026959, ENSMUSG00000001507, ENSMUSG00000031253, ENSMUSG00000063887, ENSMUSG00000020886, ENSMUSG00000024109	1816	37	19662	3.51149	0.243611	0.00592281	0.546127
GOTERM_BP_DIRECT	GO:0006468~protein phosphorylation	86	4.23854	2.03742e-05	ENSMUSG00000024563, ENSMUSG00000029613, ENSMUSG00000024969, ENSMUSG00000069631, ENSMUSG00000008730, ENSMUSG00000029471, ENSMUSG00000031012, ENSMUSG00000042724, ENSMUSG00000021363, ENSMUSG00000089872, ENSMUSG00000001127, ENSMUSG00000002413, ENSMUSG00000050697, ENSMUSG00000027692, ENSMUSG00000073563, ENSMUSG00000030397, ENSMUSG00000028284, ENSMUSG00000021820, ENSMUSG00000031644, ENSMUSG00000029647,…	1707	576	18082	1.58157	0.0834897	0.00620793	0.0381306
GOTERM_CC_DIRECT	GO:0015629~actin cytoskeleton	35	1.72499	0.000391272	ENSMUSG00000066406, ENSMUSG00000028906, ENSMUSG00000028176, ENSMUSG00000025085, ENSMUSG00000028649, ENSMUSG00000022246, ENSMUSG00000020639, ENSMUSG00000033323, ENSMUSG00000022995, ENSMUSG00000038453, ENSMUSG00000020532, ENSMUSG00000019978, ENSMUSG00000043079, ENSMUSG00000063063, ENSMUSG00000019907, ENSMUSG00000036026, ENSMUSG00000038456, ENSMUSG00000026131, ENSMUSG00000001833, ENSMUSG00000037570,…	1816	201	19662	1.88531	0.263062	0.00633924	0.596935
GOTERM_BP_DIRECT	GO:0016310~phosphorylation	90	4.43568	2.24502e-05	ENSMUSG00000032294, ENSMUSG00000029613, ENSMUSG00000024969, ENSMUSG00000029136, ENSMUSG00000008730, ENSMUSG00000029471, ENSMUSG00000031012, ENSMUSG00000050002, ENSMUSG00000042724, ENSMUSG00000021363, ENSMUSG00000089872, ENSMUSG00000001127, ENSMUSG00000002413, ENSMUSG00000050697, ENSMUSG00000027692, ENSMUSG00000073563, ENSMUSG00000028284, ENSMUSG00000030397, ENSMUSG00000021820, ENSMUSG00000031644,…	1707	612	18082	1.55777	0.0915955	0.0063839	0.0420152
GOTERM_MF_DIRECT	GO:0019901~protein kinase binding	66	3.25283	0.000146137	ENSMUSG00000025658, ENSMUSG00000001517, ENSMUSG00000041670, ENSMUSG00000029071, ENSMUSG00000038241, ENSMUSG00000021109, ENSMUSG00000036333, ENSMUSG00000020886, ENSMUSG00000005981, ENSMUSG00000038696, ENSMUSG00000034101, ENSMUSG00000038453, ENSMUSG00000022685, ENSMUSG00000009090, ENSMUSG00000022607, ENSMUSG00000021115, ENSMUSG00000031511, ENSMUSG00000015937, ENSMUSG00000030538, ENSMUSG00000022637,…	1658	434	17446	1.60017	0.170007	0.00742583	0.237772
GOTERM_MF_DIRECT	GO:0000287~magnesium ion binding	37	1.82356	0.000160688	ENSMUSG00000032294, ENSMUSG00000024969, ENSMUSG00000026617, ENSMUSG00000000326, ENSMUSG00000001323, ENSMUSG00000037685, ENSMUSG00000024566, ENSMUSG00000005553, ENSMUSG00000029780, ENSMUSG00000004267, ENSMUSG00000035958, ENSMUSG00000061130, ENSMUSG00000073563, ENSMUSG00000028284, ENSMUSG00000041774, ENSMUSG00000003810, ENSMUSG00000039275, ENSMUSG00000028013, ENSMUSG00000025324, ENSMUSG00000032384,…	1658	202	17446	1.92735	0.185266	0.00784957	0.261418
GOTERM_MF_DIRECT	GO:0008270~zinc ion binding	138	6.80138	0.000181397	ENSMUSG00000033060, ENSMUSG00000042790, ENSMUSG00000029179, ENSMUSG00000024561, ENSMUSG00000021071, ENSMUSG00000038244, ENSMUSG00000039367, ENSMUSG00000051586, ENSMUSG00000025899, ENSMUSG00000021458, ENSMUSG00000019823, ENSMUSG00000035370, ENSMUSG00000024826, ENSMUSG00000072946, ENSMUSG00000025786, ENSMUSG00000029165, ENSMUSG00000022637, ENSMUSG00000038495, ENSMUSG00000026313, ENSMUSG00000021277,…	1658	1075	17446	1.35077	0.206501	0.00853017	0.295062
GOTERM_CC_DIRECT	GO:0045111~intermediate filament cytoskeleton	14	0.689995	0.000694358	ENSMUSG00000042772, ENSMUSG00000005949, ENSMUSG00000018474, ENSMUSG00000065954, ENSMUSG00000024083, ENSMUSG00000024921, ENSMUSG00000027455, ENSMUSG00000021338, ENSMUSG00000020546, ENSMUSG00000004591, ENSMUSG00000032599, ENSMUSG00000059439, ENSMUSG00000063450, ENSMUSG00000022565	1816	52	19662	2.91499	0.418292	0.010996	1.05704
GOTERM_BP_DIRECT	GO:0006974~cellular response to DNA damage stimulus	66	3.25283	4.48794e-05	ENSMUSG00000037628, ENSMUSG00000001517, ENSMUSG00000028886, ENSMUSG00000032298, ENSMUSG00000047617, ENSMUSG00000025144, ENSMUSG00000028702, ENSMUSG00000043987, ENSMUSG00000025899, ENSMUSG00000017146, ENSMUSG00000035958, ENSMUSG00000029238, ENSMUSG00000031644, ENSMUSG00000021668, ENSMUSG00000039748, ENSMUSG00000038005, ENSMUSG00000031446, ENSMUSG00000061288, ENSMUSG00000037570, ENSMUSG00000030166,…	1707	420	18082	1.66459	0.174729	0.011931	0.0839745
GOTERM_MF_DIRECT	GO:0004672~protein kinase activity	76	3.74569	0.000304929	ENSMUSG00000029613, ENSMUSG00000024969, ENSMUSG00000069631, ENSMUSG00000008730, ENSMUSG00000029471, ENSMUSG00000031012, ENSMUSG00000042724, ENSMUSG00000021363, ENSMUSG00000089872, ENSMUSG00000001127, ENSMUSG00000002413, ENSMUSG00000027692, ENSMUSG00000050697, ENSMUSG00000073563, ENSMUSG00000030397, ENSMUSG00000028284, ENSMUSG00000031644, ENSMUSG00000021820, ENSMUSG00000029647, ENSMUSG00000052889,…	1658	531	17446	1.50602	0.32216	0.0133189	0.495532
GOTERM_MF_DIRECT	GO:0004674~protein serine/threonine kinase activity	64	3.15426	0.000298376	ENSMUSG00000024969, ENSMUSG00000029613, ENSMUSG00000069631, ENSMUSG00000029471, ENSMUSG00000031012, ENSMUSG00000008730, ENSMUSG00000021363, ENSMUSG00000042724, ENSMUSG00000089872, ENSMUSG00000001127, ENSMUSG00000002413, ENSMUSG00000027692, ENSMUSG00000050697, ENSMUSG00000073563, ENSMUSG00000030397, ENSMUSG00000028284, ENSMUSG00000031644, ENSMUSG00000021820, ENSMUSG00000052889, ENSMUSG00000061288,…	1658	428	17446	1.57343	0.316471	0.0134969	0.484907
GOTERM_CC_DIRECT	GO:0030018~Z disc	24	1.18285	0.000908909	ENSMUSG00000024381, ENSMUSG00000021870, ENSMUSG00000045103, ENSMUSG00000007617, ENSMUSG00000028161, ENSMUSG00000031543, ENSMUSG00000069601, ENSMUSG00000029131, ENSMUSG00000030209, ENSMUSG00000030592, ENSMUSG00000025278, ENSMUSG00000026313, ENSMUSG00000023033, ENSMUSG00000073557, ENSMUSG00000057738, ENSMUSG00000039103, ENSMUSG00000026463, ENSMUSG00000043079, ENSMUSG00000054808, ENSMUSG00000019907,…	1816	124	19662	2.09557	0.507998	0.013811	1.38154
GOTERM_BP_DIRECT	GO:0016337~single organismal cell-cell adhesion	25	1.23213	5.52917e-05	ENSMUSG00000033060, ENSMUSG00000020598, ENSMUSG00000022568, ENSMUSG00000036099, ENSMUSG00000061665, ENSMUSG00000000325, ENSMUSG00000034101, ENSMUSG00000028909, ENSMUSG00000059674, ENSMUSG00000039844, ENSMUSG00000032855, ENSMUSG00000022240, ENSMUSG00000031253, ENSMUSG00000063063, ENSMUSG00000027111, ENSMUSG00000049336, ENSMUSG00000026991, ENSMUSG00000029790, ENSMUSG00000027646, ENSMUSG00000022770,…	1707	108	18082	2.45205	0.210693	0.0138212	0.103448
GOTERM_CC_DIRECT	GO:0036064~ciliary basal body	22	1.08428	0.000898538	ENSMUSG00000042156, ENSMUSG00000026649, ENSMUSG00000029122, ENSMUSG00000040407, ENSMUSG00000022677, ENSMUSG00000066643, ENSMUSG00000029790, ENSMUSG00000034574, ENSMUSG00000036712, ENSMUSG00000026585, ENSMUSG00000032258, ENSMUSG00000030397, ENSMUSG00000001105, ENSMUSG00000038564, ENSMUSG00000040040, ENSMUSG00000020284, ENSMUSG00000035919, ENSMUSG00000037325, ENSMUSG00000021007, ENSMUSG00000039137,…	1816	109	19662	2.18528	0.503998	0.0139256	1.36588
GOTERM_CC_DIRECT	GO:0001725~stress fiber	16	0.788566	0.000972307	ENSMUSG00000001833, ENSMUSG00000021493, ENSMUSG00000034574, ENSMUSG00000037712, ENSMUSG00000025085, ENSMUSG00000025278, ENSMUSG00000005417, ENSMUSG00000025006, ENSMUSG00000022995, ENSMUSG00000027940, ENSMUSG00000032366, ENSMUSG00000021998, ENSMUSG00000043079, ENSMUSG00000054808, ENSMUSG00000022607, ENSMUSG00000026131	1816	67	19662	2.58557	0.531757	0.013953	1.47723
GOTERM_CC_DIRECT	GO:0005815~microtubule organizing center	28	1.37999	0.000941112	ENSMUSG00000032298, ENSMUSG00000030852, ENSMUSG00000037098, ENSMUSG00000042632, ENSMUSG00000030397, ENSMUSG00000033392, ENSMUSG00000028465, ENSMUSG00000039842, ENSMUSG00000028519, ENSMUSG00000030279, ENSMUSG00000011831, ENSMUSG00000022607, ENSMUSG00000021870, ENSMUSG00000011589, ENSMUSG00000020792, ENSMUSG00000042156, ENSMUSG00000033885, ENSMUSG00000021902, ENSMUSG00000065954, ENSMUSG00000068115,…	1816	155	19662	1.95586	0.520213	0.0140241	1.43016
GOTERM_CC_DIRECT	GO:0001726~ruffle	20	0.985707	0.000969374	ENSMUSG00000033577, ENSMUSG00000031511, ENSMUSG00000061665, ENSMUSG00000021493, ENSMUSG00000027523, ENSMUSG00000034593, ENSMUSG00000068566, ENSMUSG00000009073, ENSMUSG00000030536, ENSMUSG00000030733, ENSMUSG00000027365, ENSMUSG00000020173, ENSMUSG00000049550, ENSMUSG00000004677, ENSMUSG00000028465, ENSMUSG00000030447, ENSMUSG00000021998, ENSMUSG00000049076, ENSMUSG00000025372, ENSMUSG00000027247	1816	95	19662	2.27939	0.530684	0.0141718	1.47281
GOTERM_CC_DIRECT	GO:0031234~extrinsic component of cytoplasmic side of plasma membrane	16	0.788566	0.00114278	ENSMUSG00000030536, ENSMUSG00000022791, ENSMUSG00000020886, ENSMUSG00000027646, ENSMUSG00000037712, ENSMUSG00000036712, ENSMUSG00000030592, ENSMUSG00000002489, ENSMUSG00000047454, ENSMUSG00000029217, ENSMUSG00000028931, ENSMUSG00000053519, ENSMUSG00000024302, ENSMUSG00000032175, ENSMUSG00000022607, ENSMUSG00000042671	1816	68	19662	2.54755	0.590115	0.0160852	1.73412
GOTERM_CC_DIRECT	GO:0030659~cytoplasmic vesicle membrane	23	1.13356	0.00136091	ENSMUSG00000022297, ENSMUSG00000054423, ENSMUSG00000026791, ENSMUSG00000019302, ENSMUSG00000025949, ENSMUSG00000017978, ENSMUSG00000024533, ENSMUSG00000022791, ENSMUSG00000035798, ENSMUSG00000031367, ENSMUSG00000049550, ENSMUSG00000034867, ENSMUSG00000021824, ENSMUSG00000038024, ENSMUSG00000025702, ENSMUSG00000036591, ENSMUSG00000040701, ENSMUSG00000050373, ENSMUSG00000026239, ENSMUSG00000030279,…	1816	120	19662	2.07519	0.654318	0.0184631	2.06192
GOTERM_CC_DIRECT	GO:0000123~histone acetyltransferase complex	9	0.443568	0.00133826	ENSMUSG00000038116, ENSMUSG00000022992, ENSMUSG00000037570, ENSMUSG00000010453, ENSMUSG00000055024, ENSMUSG00000028863, ENSMUSG00000045482, ENSMUSG00000037315, ENSMUSG00000018412	1816	25	19662	3.89775	0.648147	0.0184796	2.02793
GOTERM_MF_DIRECT	GO:0008134~transcription factor binding	53	2.61212	0.00045006	ENSMUSG00000024563, ENSMUSG00000029478, ENSMUSG00000060126, ENSMUSG00000021109, ENSMUSG00000056476, ENSMUSG00000024926, ENSMUSG00000024462, ENSMUSG00000040481, ENSMUSG00000029238, ENSMUSG00000031540, ENSMUSG00000079317, ENSMUSG00000037373, ENSMUSG00000040964, ENSMUSG00000046711, ENSMUSG00000059439, ENSMUSG00000035203, ENSMUSG00000039473, ENSMUSG00000029127, ENSMUSG00000040712, ENSMUSG00000027210,…	1658	342	17446	1.63065	0.436707	0.01895	0.73057
GOTERM_MF_DIRECT	GO:0016874~ligase activity	55	2.71069	0.000567208	ENSMUSG00000038822, ENSMUSG00000021071, ENSMUSG00000015016, ENSMUSG00000017146, ENSMUSG00000032216, ENSMUSG00000020532, ENSMUSG00000027452, ENSMUSG00000034343, ENSMUSG00000026977, ENSMUSG00000022637, ENSMUSG00000024317, ENSMUSG00000022771, ENSMUSG00000090083, ENSMUSG00000026219, ENSMUSG00000020184, ENSMUSG00000018995, ENSMUSG00000021277, ENSMUSG00000031960, ENSMUSG00000024493, ENSMUSG00000040649,…	1658	362	17446	1.59869	0.514897	0.0230652	0.919908
GOTERM_BP_DIRECT	GO:0007163~establishment or maintenance of cell polarity	11	0.542139	0.000102092	ENSMUSG00000026341, ENSMUSG00000032558, ENSMUSG00000074227, ENSMUSG00000028649, ENSMUSG00000033392, ENSMUSG00000070047, ENSMUSG00000021338, ENSMUSG00000005871, ENSMUSG00000025812, ENSMUSG00000063450, ENSMUSG00000022812	1707	27	18082	4.31561	0.353948	0.0239787	0.19093
GOTERM_BP_DIRECT	GO:0048813~dendrite morphogenesis	14	0.689995	0.00010956	ENSMUSG00000033565, ENSMUSG00000039361, ENSMUSG00000029071, ENSMUSG00000034656, ENSMUSG00000068740, ENSMUSG00000036333, ENSMUSG00000055407, ENSMUSG00000030557, ENSMUSG00000024924, ENSMUSG00000027797, ENSMUSG00000020827, ENSMUSG00000058835, ENSMUSG00000063063, ENSMUSG00000028613	1707	43	18082	3.44884	0.374267	0.0243734	0.204881
GOTERM_BP_DIRECT	GO:0032886~regulation of microtubule-based process	8	0.394283	0.000124182	ENSMUSG00000028649, ENSMUSG00000033392, ENSMUSG00000030852, ENSMUSG00000058704, ENSMUSG00000005871, ENSMUSG00000065954, ENSMUSG00000037313, ENSMUSG00000022812	1707	14	18082	6.05306	0.412223	0.0262205	0.232195
GOTERM_MF_DIRECT	GO:0008093~cytoskeletal adaptor activity	6	0.295712	0.00069797	ENSMUSG00000034201, ENSMUSG00000031543, ENSMUSG00000032826, ENSMUSG00000003452, ENSMUSG00000069601, ENSMUSG00000025372	1658	9	17446	7.01488	0.589436	0.0274361	1.13085
GOTERM_BP_DIRECT	GO:2000463~positive regulation of excitatory postsynaptic potential	11	0.542139	0.000145449	ENSMUSG00000042453, ENSMUSG00000037386, ENSMUSG00000022623, ENSMUSG00000041670, ENSMUSG00000029071, ENSMUSG00000026959, ENSMUSG00000063887, ENSMUSG00000020886, ENSMUSG00000024109, ENSMUSG00000036902, ENSMUSG00000022812	1707	28	18082	4.16148	0.463357	0.0278954	0.27191
GOTERM_BP_DIRECT	GO:0045184~establishment of protein localization	14	0.689995	0.000142189	ENSMUSG00000040268, ENSMUSG00000031328, ENSMUSG00000042156, ENSMUSG00000033981, ENSMUSG00000020886, ENSMUSG00000069601, ENSMUSG00000020184, ENSMUSG00000018654, ENSMUSG00000047454, ENSMUSG00000063887, ENSMUSG00000039137, ENSMUSG00000002496, ENSMUSG00000024109, ENSMUSG00000031729	1707	44	18082	3.37045	0.455817	0.028559	0.265823
GOTERM_MF_DIRECT	GO:0032403~protein complex binding	54	2.66141	0.000751602	ENSMUSG00000029478, ENSMUSG00000061665, ENSMUSG00000027012, ENSMUSG00000059436, ENSMUSG00000021109, ENSMUSG00000031012, ENSMUSG00000024926, ENSMUSG00000020886, ENSMUSG00000032258, ENSMUSG00000029064, ENSMUSG00000022607, ENSMUSG00000063142, ENSMUSG00000027111, ENSMUSG00000027002, ENSMUSG00000021408, ENSMUSG00000003068, ENSMUSG00000026782, ENSMUSG00000030536, ENSMUSG00000006728, ENSMUSG00000027646,…	1658	358	17446	1.58716	0.616591	0.0286322	1.21725
GOTERM_MF_DIRECT	GO:0008013~beta-catenin binding	19	0.936422	0.000776072	ENSMUSG00000061665, ENSMUSG00000019889, ENSMUSG00000021224, ENSMUSG00000029071, ENSMUSG00000009073, ENSMUSG00000025217, ENSMUSG00000000782, ENSMUSG00000036309, ENSMUSG00000027985, ENSMUSG00000056476, ENSMUSG00000055024, ENSMUSG00000027630, ENSMUSG00000030209, ENSMUSG00000022812, ENSMUSG00000028909, ENSMUSG00000022240, ENSMUSG00000005871, ENSMUSG00000045180, ENSMUSG00000024985	1658	84	17446	2.38005	0.628377	0.0286943	1.25664
GOTERM_CC_DIRECT	GO:0033268~node of Ranvier	7	0.344998	0.00217737	ENSMUSG00000024381, ENSMUSG00000016346, ENSMUSG00000023033, ENSMUSG00000026442, ENSMUSG00000075318, ENSMUSG00000069601, ENSMUSG00000022770	1816	16	19662	4.73685	0.817354	0.0288884	3.2798
GOTERM_MF_DIRECT	GO:0050839~cell adhesion molecule binding	17	0.837851	0.000840857	ENSMUSG00000033768, ENSMUSG00000064115, ENSMUSG00000049336, ENSMUSG00000031561, ENSMUSG00000027646, ENSMUSG00000034101, ENSMUSG00000030209, ENSMUSG00000032076, ENSMUSG00000013033, ENSMUSG00000062300, ENSMUSG00000048078, ENSMUSG00000022661, ENSMUSG00000041362, ENSMUSG00000063887, ENSMUSG00000068036, ENSMUSG00000024109, ENSMUSG00000028399	1658	71	17446	2.51943	0.657863	0.0301793	1.36087
GOTERM_BP_DIRECT	GO:0007416~synapse assembly	14	0.689995	0.000182844	ENSMUSG00000033768, ENSMUSG00000033577, ENSMUSG00000022623, ENSMUSG00000034656, ENSMUSG00000037541, ENSMUSG00000037605, ENSMUSG00000032076, ENSMUSG00000062991, ENSMUSG00000041936, ENSMUSG00000063887, ENSMUSG00000024109, ENSMUSG00000040265, ENSMUSG00000066392, ENSMUSG00000061601	1707	45	18082	3.29555	0.54272	0.0320767	0.341703
GOTERM_BP_DIRECT	GO:0098609~cell-cell adhesion	35	1.72499	0.000177441	ENSMUSG00000009569, ENSMUSG00000022568, ENSMUSG00000024969, ENSMUSG00000030172, ENSMUSG00000055762, ENSMUSG00000026860, ENSMUSG00000026867, ENSMUSG00000037605, ENSMUSG00000036371, ENSMUSG00000026305, ENSMUSG00000006276, ENSMUSG00000017670, ENSMUSG00000028465, ENSMUSG00000063063, ENSMUSG00000018417, ENSMUSG00000022565, ENSMUSG00000016487, ENSMUSG00000001036, ENSMUSG00000031729, ENSMUSG00000030516,…	1707	189	18082	1.96164	0.532024	0.0324757	0.331623
GOTERM_MF_DIRECT	GO:0051020~GTPase binding	10	0.492854	0.00106177	ENSMUSG00000045302, ENSMUSG00000038708, ENSMUSG00000024381, ENSMUSG00000026615, ENSMUSG00000031328, ENSMUSG00000032827, ENSMUSG00000021998, ENSMUSG00000029064, ENSMUSG00000031284, ENSMUSG00000028455	1658	29	17446	3.62838	0.741917	0.0369252	1.71551
GOTERM_MF_DIRECT	GO:0045296~cadherin binding	10	0.492854	0.00106177	ENSMUSG00000033278, ENSMUSG00000061665, ENSMUSG00000021224, ENSMUSG00000032340, ENSMUSG00000029470, ENSMUSG00000063063, ENSMUSG00000029086, ENSMUSG00000069601, ENSMUSG00000038816, ENSMUSG00000034101	1658	29	17446	3.62838	0.741917	0.0369252	1.71551
GOTERM_CC_DIRECT	GO:0044304~main axon	4	0.197141	0.00292445	ENSMUSG00000002489, ENSMUSG00000018411, ENSMUSG00000037032, ENSMUSG00000022892	1816	4	19662	10.8271	0.898166	0.0379789	4.38177
GOTERM_CC_DIRECT	GO:0044295~axonal growth cone	9	0.443568	0.00299521	ENSMUSG00000002489, ENSMUSG00000018411, ENSMUSG00000005871, ENSMUSG00000041362, ENSMUSG00000021068, ENSMUSG00000041936, ENSMUSG00000020173, ENSMUSG00000024109, ENSMUSG00000025812	1816	28	19662	3.48014	0.903651	0.0382457	4.48553
GOTERM_BP_DIRECT	GO:0050885~neuromuscular process controlling balance	16	0.788566	0.000234284	ENSMUSG00000005360, ENSMUSG00000031996, ENSMUSG00000033565, ENSMUSG00000034593, ENSMUSG00000021684, ENSMUSG00000022623, ENSMUSG00000022892, ENSMUSG00000008658, ENSMUSG00000048000, ENSMUSG00000034656, ENSMUSG00000020886, ENSMUSG00000031367, ENSMUSG00000031960, ENSMUSG00000024109, ENSMUSG00000014592, ENSMUSG00000063142	1707	58	18082	2.92217	0.633083	0.0393113	0.437638
GOTERM_BP_DIRECT	GO:0061003~positive regulation of dendritic spine morphogenesis	9	0.443568	0.000275548	ENSMUSG00000002489, ENSMUSG00000026341, ENSMUSG00000042453, ENSMUSG00000061751, ENSMUSG00000025920, ENSMUSG00000030309, ENSMUSG00000031284, ENSMUSG00000028613, ENSMUSG00000025372	1707	20	18082	4.76678	0.692486	0.0443419	0.51453
GOTERM_MF_DIRECT	GO:0005089~Rho guanyl-nucleotide exchange factor activity	17	0.837851	0.00134607	ENSMUSG00000031442, ENSMUSG00000040940, ENSMUSG00000004562, ENSMUSG00000038608, ENSMUSG00000031511, ENSMUSG00000066406, ENSMUSG00000020640, ENSMUSG00000037552, ENSMUSG00000021990, ENSMUSG00000002489, ENSMUSG00000052921, ENSMUSG00000009621, ENSMUSG00000022957, ENSMUSG00000061751, ENSMUSG00000040964, ENSMUSG00000031093, ENSMUSG00000041977	1658	74	17446	2.41729	0.820467	0.0453554	2.17015
GOTERM_MF_DIRECT	GO:0051015~actin filament binding	25	1.23213	0.00140451	ENSMUSG00000016382, ENSMUSG00000024381, ENSMUSG00000033577, ENSMUSG00000031328, ENSMUSG00000078484, ENSMUSG00000027007, ENSMUSG00000035441, ENSMUSG00000026341, ENSMUSG00000000631, ENSMUSG00000004677, ENSMUSG00000028465, ENSMUSG00000030447, ENSMUSG00000039103, ENSMUSG00000032827, ENSMUSG00000032366, ENSMUSG00000021998, ENSMUSG00000054808, ENSMUSG00000029106, ENSMUSG00000041362, ENSMUSG00000045180,…	1658	132	17446	1.99286	0.833376	0.0460636	2.26336
GOTERM_MF_DIRECT	GO:0004402~histone acetyltransferase activity	12	0.591424	0.0014691	ENSMUSG00000017210, ENSMUSG00000035666, ENSMUSG00000027104, ENSMUSG00000029238, ENSMUSG00000005982, ENSMUSG00000031540, ENSMUSG00000005886, ENSMUSG00000003680, ENSMUSG00000055024, ENSMUSG00000024926, ENSMUSG00000041975, ENSMUSG00000024240	1658	42	17446	3.00638	0.846564	0.0469267	2.36627
GOTERM_CC_DIRECT	GO:0030496~midbody	23	1.13356	0.00384196	ENSMUSG00000033209, ENSMUSG00000001833, ENSMUSG00000026927, ENSMUSG00000030536, ENSMUSG00000029165, ENSMUSG00000037062, ENSMUSG00000065954, ENSMUSG00000068580, ENSMUSG00000037098, ENSMUSG00000021363, ENSMUSG00000026991, ENSMUSG00000090083, ENSMUSG00000050379, ENSMUSG00000029428, ENSMUSG00000034101, ENSMUSG00000036712, ENSMUSG00000021375, ENSMUSG00000036782, ENSMUSG00000033323, ENSMUSG00000038215,…	1816	130	19662	1.91556	0.950337	0.0480296	5.71907
GOTERM_BP_DIRECT	GO:0007049~cell cycle	85	4.18926	0.000315476	ENSMUSG00000033209, ENSMUSG00000038822, ENSMUSG00000061665, ENSMUSG00000027550, ENSMUSG00000037628, ENSMUSG00000001517, ENSMUSG00000064302, ENSMUSG00000038241, ENSMUSG00000049327, ENSMUSG00000025144, ENSMUSG00000069631, ENSMUSG00000037098, ENSMUSG00000030498, ENSMUSG00000043987, ENSMUSG00000031878, ENSMUSG00000017146, ENSMUSG00000030397, ENSMUSG00000031644, ENSMUSG00000057110, ENSMUSG00000025316,…	1707	614	18082	1.46644	0.740795	0.0487753	0.588879
GOTERM_BP_DIRECT	GO:0048167~regulation of synaptic plasticity	13	0.64071	0.000360056	ENSMUSG00000033577, ENSMUSG00000039542, ENSMUSG00000022623, ENSMUSG00000039652, ENSMUSG00000062232, ENSMUSG00000030209, ENSMUSG00000042429, ENSMUSG00000026959, ENSMUSG00000022240, ENSMUSG00000005583, ENSMUSG00000029104, ENSMUSG00000025372, ENSMUSG00000067629	1707	42	18082	3.27874	0.785824	0.0535472	0.671827
GOTERM_CC_DIRECT	GO:0098793~presynapse	14	0.689995	0.00441152	ENSMUSG00000054423, ENSMUSG00000020716, ENSMUSG00000013033, ENSMUSG00000034799, ENSMUSG00000029071, ENSMUSG00000022973, ENSMUSG00000017978, ENSMUSG00000034656, ENSMUSG00000027287, ENSMUSG00000063887, ENSMUSG00000024109, ENSMUSG00000066392, ENSMUSG00000028456, ENSMUSG00000031367	1816	63	19662	2.40602	0.96821	0.0541039	6.54041
GOTERM_CC_DIRECT	GO:0030117~membrane coat	9	0.443568	0.00477759	ENSMUSG00000001998, ENSMUSG00000035152, ENSMUSG00000060279, ENSMUSG00000040701, ENSMUSG00000022973, ENSMUSG00000021686, ENSMUSG00000026825, ENSMUSG00000009090, ENSMUSG00000031367	1816	30	19662	3.24813	0.976138	0.0575693	7.06477
GOTERM_BP_DIRECT	GO:0006281~DNA repair	50	2.46427	0.000408198	ENSMUSG00000031422, ENSMUSG00000030689, ENSMUSG00000025261, ENSMUSG00000001517, ENSMUSG00000028886, ENSMUSG00000032298, ENSMUSG00000047617, ENSMUSG00000025144, ENSMUSG00000035121, ENSMUSG00000024943, ENSMUSG00000043987, ENSMUSG00000028702, ENSMUSG00000023953, ENSMUSG00000017146, ENSMUSG00000035958, ENSMUSG00000021668, ENSMUSG00000004018, ENSMUSG00000058594, ENSMUSG00000039748, ENSMUSG00000031446,…	1707	318	18082	1.66554	0.82571	0.0584639	0.761332
GOTERM_CC_DIRECT	GO:0043296~apical junction complex	7	0.344998	0.00579626	ENSMUSG00000030516, ENSMUSG00000062300, ENSMUSG00000020776, ENSMUSG00000004591, ENSMUSG00000045180, ENSMUSG00000068036, ENSMUSG00000025812	1816	19	19662	3.98893	0.989265	0.068396	8.50948
GOTERM_CC_DIRECT	GO:0030131~clathrin adaptor complex	7	0.344998	0.00579626	ENSMUSG00000035152, ENSMUSG00000060279, ENSMUSG00000021824, ENSMUSG00000040701, ENSMUSG00000021686, ENSMUSG00000003033, ENSMUSG00000009090	1816	19	19662	3.98893	0.989265	0.068396	8.50948
GOTERM_CC_DIRECT	GO:0035371~microtubule plus-end	7	0.344998	0.00579626	ENSMUSG00000049550, ENSMUSG00000034593, ENSMUSG00000040549, ENSMUSG00000005871, ENSMUSG00000031865, ENSMUSG00000027479, ENSMUSG00000026131	1816	19	19662	3.98893	0.989265	0.068396	8.50948
GOTERM_CC_DIRECT	GO:0030863~cortical cytoskeleton	9	0.443568	0.00592759	ENSMUSG00000027940, ENSMUSG00000031328, ENSMUSG00000057738, ENSMUSG00000054808, ENSMUSG00000022099, ENSMUSG00000031543, ENSMUSG00000006476, ENSMUSG00000028906, ENSMUSG00000020886	1816	31	19662	3.14335	0.990316	0.0688573	8.6942
GOTERM_CC_DIRECT	GO:0005814~centriole	20	0.985707	0.00609239	ENSMUSG00000027550, ENSMUSG00000057335, ENSMUSG00000042156, ENSMUSG00000038241, ENSMUSG00000020776, ENSMUSG00000037020, ENSMUSG00000021068, ENSMUSG00000031865, ENSMUSG00000029790, ENSMUSG00000043987, ENSMUSG00000001105, ENSMUSG00000011958, ENSMUSG00000038126, ENSMUSG00000040040, ENSMUSG00000040312, ENSMUSG00000046111, ENSMUSG00000033705, ENSMUSG00000029104, ENSMUSG00000047284, ENSMUSG00000020212	1816	111	19662	1.95083	0.991491	0.069675	8.92551
GOTERM_CC_DIRECT	GO:0030056~hemidesmosome	5	0.246427	0.00623692	ENSMUSG00000026341, ENSMUSG00000021709, ENSMUSG00000026131, ENSMUSG00000022565, ENSMUSG00000027111	1816	9	19662	6.01505	0.992403	0.0702469	9.1279
GOTERM_BP_DIRECT	GO:0006886~intracellular protein transport	39	1.92213	0.000542519	ENSMUSG00000039678, ENSMUSG00000037386, ENSMUSG00000041670, ENSMUSG00000021686, ENSMUSG00000003033, ENSMUSG00000029616, ENSMUSG00000000538, ENSMUSG00000029174, ENSMUSG00000031012, ENSMUSG00000042590, ENSMUSG00000039367, ENSMUSG00000047547, ENSMUSG00000027438, ENSMUSG00000036644, ENSMUSG00000060279, ENSMUSG00000021824, ENSMUSG00000040701, ENSMUSG00000020696, ENSMUSG00000009090, ENSMUSG00000011831,…	1707	232	18082	1.7807	0.901929	0.0744825	1.01065
GOTERM_CC_DIRECT	GO:0005730~nucleolus	100	4.92854	0.00699421	ENSMUSG00000010453, ENSMUSG00000024561, ENSMUSG00000061665, ENSMUSG00000055762, ENSMUSG00000035958, ENSMUSG00000021458, ENSMUSG00000029238, ENSMUSG00000024050, ENSMUSG00000023971, ENSMUSG00000028587, ENSMUSG00000029712, ENSMUSG00000029027, ENSMUSG00000025920, ENSMUSG00000001017, ENSMUSG00000030083, ENSMUSG00000041966, ENSMUSG00000021115, ENSMUSG00000037570, ENSMUSG00000021738, ENSMUSG00000021068,…	1816	842	19662	1.28588	0.995808	0.077354	10.1816
GOTERM_MF_DIRECT	GO:0003677~DNA binding	211	10.3992	0.00255166	ENSMUSG00000001517, ENSMUSG00000021109, ENSMUSG00000028702, ENSMUSG00000060261, ENSMUSG00000059475, ENSMUSG00000022641, ENSMUSG00000002524, ENSMUSG00000022961, ENSMUSG00000027104, ENSMUSG00000038425, ENSMUSG00000022779, ENSMUSG00000042439, ENSMUSG00000036940, ENSMUSG00000029363, ENSMUSG00000019961, ENSMUSG00000037935, ENSMUSG00000048562, ENSMUSG00000034800, ENSMUSG00000027630, ENSMUSG00000027035,…	1658	1847	17446	1.20206	0.961517	0.0782103	4.07621
GOTERM_BP_DIRECT	GO:0008542~visual learning	16	0.788566	0.000613267	ENSMUSG00000035168, ENSMUSG00000005949, ENSMUSG00000025958, ENSMUSG00000020716, ENSMUSG00000022892, ENSMUSG00000021684, ENSMUSG00000037032, ENSMUSG00000021109, ENSMUSG00000027210, ENSMUSG00000002413, ENSMUSG00000031367, ENSMUSG00000001105, ENSMUSG00000026959, ENSMUSG00000029104, ENSMUSG00000051331, ENSMUSG00000067629	1707	63	18082	2.69025	0.927558	0.0811907	1.14173
GOTERM_CC_DIRECT	GO:0035267~NuA4 histone acetyltransferase complex	7	0.344998	0.00764346	ENSMUSG00000031422, ENSMUSG00000003778, ENSMUSG00000029505, ENSMUSG00000024926, ENSMUSG00000028863, ENSMUSG00000045482, ENSMUSG00000024240	1816	20	19662	3.78948	0.997483	0.0830811	11.0758
GOTERM_BP_DIRECT	GO:0007268~chemical synaptic transmission	31	1.52785	0.000705995	ENSMUSG00000020866, ENSMUSG00000034799, ENSMUSG00000034593, ENSMUSG00000000881, ENSMUSG00000047879, ENSMUSG00000025892, ENSMUSG00000020882, ENSMUSG00000027584, ENSMUSG00000051331, ENSMUSG00000063142, ENSMUSG00000027130, ENSMUSG00000066392, ENSMUSG00000033768, ENSMUSG00000033577, ENSMUSG00000052572, ENSMUSG00000034656, ENSMUSG00000036422, ENSMUSG00000033981, ENSMUSG00000030519, ENSMUSG00000022770,…	1707	172	18082	1.90918	0.951297	0.090116	1.31329
GOTERM_CC_DIRECT	GO:0005884~actin filament	14	0.689995	0.00859452	ENSMUSG00000016382, ENSMUSG00000026341, ENSMUSG00000004677, ENSMUSG00000066406, ENSMUSG00000024969, ENSMUSG00000034593, ENSMUSG00000031328, ENSMUSG00000021998, ENSMUSG00000022099, ENSMUSG00000029761, ENSMUSG00000018417, ENSMUSG00000039137, ENSMUSG00000020173, ENSMUSG00000027646	1816	68	19662	2.22911	0.998809	0.0917008	12.3708
GOTERM_MF_DIRECT	GO:0046982~protein heterodimerization activity	69	3.40069	0.00314108	ENSMUSG00000024563, ENSMUSG00000028158, ENSMUSG00000007617, ENSMUSG00000021109, ENSMUSG00000059436, ENSMUSG00000005553, ENSMUSG00000004267, ENSMUSG00000031878, ENSMUSG00000002413, ENSMUSG00000091625, ENSMUSG00000031683, ENSMUSG00000005583, ENSMUSG00000002496, ENSMUSG00000039137, ENSMUSG00000028603, ENSMUSG00000051510, ENSMUSG00000030067, ENSMUSG00000022361, ENSMUSG00000020042, ENSMUSG00000049336,…	1658	514	17446	1.41253	0.981888	0.0932003	4.99536
GOTERM_MF_DIRECT	GO:0032947~protein complex scaffold	12	0.591424	0.00321782	ENSMUSG00000052707, ENSMUSG00000047454, ENSMUSG00000053768, ENSMUSG00000022957, ENSMUSG00000066406, ENSMUSG00000007617, ENSMUSG00000047617, ENSMUSG00000045095, ENSMUSG00000078484, ENSMUSG00000052539, ENSMUSG00000040407, ENSMUSG00000022770	1658	46	17446	2.74495	0.983581	0.0932073	5.11442
GOTERM_BP_DIRECT	GO:0043113~receptor clustering	10	0.492854	0.000761348	ENSMUSG00000031328, ENSMUSG00000000881, ENSMUSG00000052572, ENSMUSG00000029071, ENSMUSG00000034656, ENSMUSG00000041936, ENSMUSG00000020886, ENSMUSG00000067629, ENSMUSG00000022770, ENSMUSG00000030209	1707	28	18082	3.78316	0.961575	0.094039	1.41556
GOTERM_CC_DIRECT	GO:0033270~paranode region of axon	6	0.295712	0.00909617	ENSMUSG00000026442, ENSMUSG00000075318, ENSMUSG00000057738, ENSMUSG00000024044, ENSMUSG00000069601, ENSMUSG00000022770	1816	15	19662	4.33084	0.999197	0.0942508	13.0467
GOTERM_CC_DIRECT	GO:0032433~filopodium tip	6	0.295712	0.00909617	ENSMUSG00000004677, ENSMUSG00000060279, ENSMUSG00000034593, ENSMUSG00000030538, ENSMUSG00000063887, ENSMUSG00000030428	1816	15	19662	4.33084	0.999197	0.0942508	13.0467
GOTERM_CC_DIRECT	GO:0043198~dendritic shaft	13	0.64071	0.00902976	ENSMUSG00000031328, ENSMUSG00000022892, ENSMUSG00000000881, ENSMUSG00000007617, ENSMUSG00000025920, ENSMUSG00000033981, ENSMUSG00000063887, ENSMUSG00000039137, ENSMUSG00000039671, ENSMUSG00000067629, ENSMUSG00000051331, ENSMUSG00000024462, ENSMUSG00000022812	1816	61	19662	2.30741	0.999154	0.0948465	12.9575
GOTERM_BP_DIRECT	GO:0050821~protein stabilization	25	1.23213	0.000822063	ENSMUSG00000061981, ENSMUSG00000017421, ENSMUSG00000037032, ENSMUSG00000029071, ENSMUSG00000020053, ENSMUSG00000055024, ENSMUSG00000022020, ENSMUSG00000024050, ENSMUSG00000028641, ENSMUSG00000057230, ENSMUSG00000025980, ENSMUSG00000027002, ENSMUSG00000025958, ENSMUSG00000031328, ENSMUSG00000054387, ENSMUSG00000028086, ENSMUSG00000027835, ENSMUSG00000020167, ENSMUSG00000024392, ENSMUSG00000029207,…	1707	128	18082	2.06892	0.970373	0.0956551	1.52763
GOTERM_BP_DIRECT	GO:0051056~regulation of small GTPase mediated signal transduction	8	0.394283	0.000820541	ENSMUSG00000056917, ENSMUSG00000040797, ENSMUSG00000002496, ENSMUSG00000039031, ENSMUSG00000026490, ENSMUSG00000021027, ENSMUSG00000001995, ENSMUSG00000037110	1707	18	18082	4.70793	0.970179	0.0981525	1.52482
GOTERM_CC_DIRECT	GO:0031965~nuclear membrane	33	1.62642	0.00981332	ENSMUSG00000036810, ENSMUSG00000036748, ENSMUSG00000057335, ENSMUSG00000021709, ENSMUSG00000043940, ENSMUSG00000028826, ENSMUSG00000018068, ENSMUSG00000004947, ENSMUSG00000034826, ENSMUSG00000024240, ENSMUSG00000027035, ENSMUSG00000023021, ENSMUSG00000012535, ENSMUSG00000005871, ENSMUSG00000025920, ENSMUSG00000036817, ENSMUSG00000020593, ENSMUSG00000020594, ENSMUSG00000042359, ENSMUSG00000026662,…	1816	226	19662	1.58095	0.999544	0.100011	14.0045
GOTERM_CC_DIRECT	GO:0005912~adherens junction	12	0.591424	0.0107444	ENSMUSG00000030516, ENSMUSG00000028041, ENSMUSG00000036099, ENSMUSG00000009073, ENSMUSG00000022240, ENSMUSG00000005871, ENSMUSG00000045095, ENSMUSG00000063063, ENSMUSG00000022791, ENSMUSG00000068036, ENSMUSG00000025812, ENSMUSG00000022353	1816	55	19662	2.36227	0.999781	0.107621	15.2333
GOTERM_CC_DIRECT	GO:0042383~sarcolemma	20	0.985707	0.0116619	ENSMUSG00000030805, ENSMUSG00000021870, ENSMUSG00000048126, ENSMUSG00000027523, ENSMUSG00000045103, ENSMUSG00000030538, ENSMUSG00000028161, ENSMUSG00000031543, ENSMUSG00000040896, ENSMUSG00000069601, ENSMUSG00000030592, ENSMUSG00000026463, ENSMUSG00000032826, ENSMUSG00000024302, ENSMUSG00000041936, ENSMUSG00000022607, ENSMUSG00000051331, ENSMUSG00000026131, ENSMUSG00000004631, ENSMUSG00000022565	1816	118	19662	1.8351	0.999894	0.114848	16.4281
GOTERM_BP_DIRECT	GO:0051301~cell division	55	2.71069	0.00102755	ENSMUSG00000033209, ENSMUSG00000061665, ENSMUSG00000027550, ENSMUSG00000064302, ENSMUSG00000049327, ENSMUSG00000025144, ENSMUSG00000037098, ENSMUSG00000043987, ENSMUSG00000030397, ENSMUSG00000031644, ENSMUSG00000057110, ENSMUSG00000021115, ENSMUSG00000038902, ENSMUSG00000026927, ENSMUSG00000030538, ENSMUSG00000006728, ENSMUSG00000014402, ENSMUSG00000090083, ENSMUSG00000075324, ENSMUSG00000021375,…	1707	374	18082	1.55777	0.987712	0.115028	1.90602
GOTERM_MF_DIRECT	GO:0048365~Rac GTPase binding	11	0.542139	0.00419162	ENSMUSG00000002489, ENSMUSG00000027002, ENSMUSG00000028556, ENSMUSG00000038822, ENSMUSG00000030447, ENSMUSG00000031328, ENSMUSG00000029071, ENSMUSG00000026782, ENSMUSG00000030536, ENSMUSG00000035954, ENSMUSG00000001173	1658	41	17446	2.82306	0.995278	0.117104	6.61312
GOTERM_BP_DIRECT	GO:0071625~vocalization behavior	7	0.344998	0.00107755	ENSMUSG00000033768, ENSMUSG00000022623, ENSMUSG00000031253, ENSMUSG00000037541, ENSMUSG00000020886, ENSMUSG00000024109, ENSMUSG00000066392	1707	14	18082	5.29643	0.990081	0.117225	1.99789
GOTERM_MF_DIRECT	GO:0080025~phosphatidylinositol-3,5-bisphosphate binding	8	0.394283	0.00430888	ENSMUSG00000032422, ENSMUSG00000019785, ENSMUSG00000030231, ENSMUSG00000051355, ENSMUSG00000040711, ENSMUSG00000042272, ENSMUSG00000038844, ENSMUSG00000038696	1658	23	17446	3.65994	0.995936	0.117617	6.79207
GOTERM_MF_DIRECT	GO:0031625~ubiquitin protein ligase binding	42	2.06999	0.00444576	ENSMUSG00000024563, ENSMUSG00000000881, ENSMUSG00000038319, ENSMUSG00000021109, ENSMUSG00000060579, ENSMUSG00000025423, ENSMUSG00000079184, ENSMUSG00000031878, ENSMUSG00000017146, ENSMUSG00000002803, ENSMUSG00000020612, ENSMUSG00000019188, ENSMUSG00000022789, ENSMUSG00000005871, ENSMUSG00000004018, ENSMUSG00000029686, ENSMUSG00000030083, ENSMUSG00000020696, ENSMUSG00000031446, ENSMUSG00000024039,…	1658	284	17446	1.55612	0.99659	0.1186	7.00056
GOTERM_CC_DIRECT	GO:0071004~U2-type prespliceosome	6	0.295712	0.0122411	ENSMUSG00000024188, ENSMUSG00000023007, ENSMUSG00000102252, ENSMUSG00000029823, ENSMUSG00000035215, ENSMUSG00000061136	1816	16	19662	4.06016	0.999933	0.118744	17.1743
GOTERM_BP_DIRECT	GO:0043547~positive regulation of GTPase activity	27	1.3307	0.00113422	ENSMUSG00000024381, ENSMUSG00000034867, ENSMUSG00000036591, ENSMUSG00000035392, ENSMUSG00000039844, ENSMUSG00000039585, ENSMUSG00000059439, ENSMUSG00000002496, ENSMUSG00000042671, ENSMUSG00000027111, ENSMUSG00000032946, ENSMUSG00000020716, ENSMUSG00000031511, ENSMUSG00000027523, ENSMUSG00000026991, ENSMUSG00000049807, ENSMUSG00000062232, ENSMUSG00000022812, ENSMUSG00000004677, ENSMUSG00000061751,…	1707	146	18082	1.95895	0.992219	0.119963	2.1019
GOTERM_CC_DIRECT	GO:0031201~SNARE complex	11	0.542139	0.012751	ENSMUSG00000030805, ENSMUSG00000027522, ENSMUSG00000022829, ENSMUSG00000019790, ENSMUSG00000027287, ENSMUSG00000004626, ENSMUSG00000022808, ENSMUSG00000029125, ENSMUSG00000010110, ENSMUSG00000029428, ENSMUSG00000024983	1816	49	19662	2.43057	0.999955	0.121901	17.826
GOTERM_BP_DIRECT	GO:0001764~neuron migration	24	1.18285	0.00121573	ENSMUSG00000009569, ENSMUSG00000024969, ENSMUSG00000037032, ENSMUSG00000040374, ENSMUSG00000001507, ENSMUSG00000068740, ENSMUSG00000023473, ENSMUSG00000074505, ENSMUSG00000062232, ENSMUSG00000037605, ENSMUSG00000018411, ENSMUSG00000042453, ENSMUSG00000029207, ENSMUSG00000027797, ENSMUSG00000019647, ENSMUSG00000028519, ENSMUSG00000032340, ENSMUSG00000009418, ENSMUSG00000005583, ENSMUSG00000020770,…	1707	124	18082	2.05023	0.994512	0.12202	2.25133
GOTERM_BP_DIRECT	GO:0000266~mitochondrial fission	8	0.394283	0.00119408	ENSMUSG00000022412, ENSMUSG00000022789, ENSMUSG00000027601, ENSMUSG00000026825, ENSMUSG00000020593, ENSMUSG00000048731, ENSMUSG00000026150, ENSMUSG00000040265	1707	19	18082	4.46015	0.993979	0.122862	2.21167
GOTERM_MF_DIRECT	GO:0070064~proline-rich region binding	7	0.344998	0.0049503	ENSMUSG00000022957, ENSMUSG00000032216, ENSMUSG00000037032, ENSMUSG00000026782, ENSMUSG00000025372, ENSMUSG00000036712, ENSMUSG00000061136	1658	18	17446	4.09201	0.998213	0.128509	7.76531
GOTERM_MF_DIRECT	GO:0002039~p53 binding	15	0.73928	0.00552861	ENSMUSG00000025316, ENSMUSG00000021481, ENSMUSG00000024002, ENSMUSG00000013787, ENSMUSG00000003068, ENSMUSG00000043909, ENSMUSG00000049327, ENSMUSG00000055024, ENSMUSG00000029104, ENSMUSG00000036940, ENSMUSG00000020696, ENSMUSG00000003190, ENSMUSG00000020184, ENSMUSG00000025980, ENSMUSG00000022812	1658	70	17446	2.25478	0.999149	0.136931	8.6346
GOTERM_MF_DIRECT	GO:0017048~Rho GTPase binding	10	0.492854	0.00544162	ENSMUSG00000004677, ENSMUSG00000038608, ENSMUSG00000066406, ENSMUSG00000031328, ENSMUSG00000034480, ENSMUSG00000023008, ENSMUSG00000030536, ENSMUSG00000031284, ENSMUSG00000031093, ENSMUSG00000034574	1658	36	17446	2.92287	0.999048	0.137587	8.50433
GOTERM_CC_DIRECT	GO:0044291~cell-cell contact zone	6	0.295712	0.016048	ENSMUSG00000002489, ENSMUSG00000022568, ENSMUSG00000062300, ENSMUSG00000061981, ENSMUSG00000055421, ENSMUSG00000026991	1816	17	19662	3.82133	0.999997	0.149373	21.9257
GOTERM_CC_DIRECT	GO:0090544~BAF-type complex	6	0.295712	0.016048	ENSMUSG00000037935, ENSMUSG00000025369, ENSMUSG00000029712, ENSMUSG00000024826, ENSMUSG00000042323, ENSMUSG00000024921	1816	17	19662	3.82133	0.999997	0.149373	21.9257
GOTERM_CC_DIRECT	GO:0005694~chromosome	45	2.21784	0.0168509	ENSMUSG00000020652, ENSMUSG00000024561, ENSMUSG00000013787, ENSMUSG00000022760, ENSMUSG00000020492, ENSMUSG00000017421, ENSMUSG00000032298, ENSMUSG00000064302, ENSMUSG00000049327, ENSMUSG00000057406, ENSMUSG00000025144, ENSMUSG00000079184, ENSMUSG00000027635, ENSMUSG00000028863, ENSMUSG00000024943, ENSMUSG00000045273, ENSMUSG00000017146, ENSMUSG00000050379, ENSMUSG00000033392, ENSMUSG00000029238,…	1816	344	19662	1.41633	0.999998	0.154472	22.8948
GOTERM_CC_DIRECT	GO:0005923~bicellular tight junction	21	1.03499	0.0171587	ENSMUSG00000061859, ENSMUSG00000030516, ENSMUSG00000039473, ENSMUSG00000000881, ENSMUSG00000028402, ENSMUSG00000026657, ENSMUSG00000029778, ENSMUSG00000045095, ENSMUSG00000032531, ENSMUSG00000069601, ENSMUSG00000006728, ENSMUSG00000062232, ENSMUSG00000025812, ENSMUSG00000022770, ENSMUSG00000034101, ENSMUSG00000030766, ENSMUSG00000005871, ENSMUSG00000043079, ENSMUSG00000052539, ENSMUSG00000045180,…	1816	131	19662	1.73564	0.999999	0.155279	23.2632
GOTERM_CC_DIRECT	GO:0031941~filamentous actin	9	0.443568	0.0177005	ENSMUSG00000033577, ENSMUSG00000061665, ENSMUSG00000027940, ENSMUSG00000031328, ENSMUSG00000021338, ENSMUSG00000032366, ENSMUSG00000045180, ENSMUSG00000037712, ENSMUSG00000029121	1816	37	19662	2.63362	0.999999	0.158	23.9078
GOTERM_BP_DIRECT	GO:0045197~establishment or maintenance of epithelial cell apical/basal polarity	7	0.344998	0.00165333	ENSMUSG00000022568, ENSMUSG00000024969, ENSMUSG00000000881, ENSMUSG00000070047, ENSMUSG00000052105, ENSMUSG00000020886, ENSMUSG00000022770	1707	15	18082	4.94333	0.999159	0.158605	3.04989
GOTERM_CC_DIRECT	GO:0005635~nuclear envelope	24	1.18285	0.019053	ENSMUSG00000024381, ENSMUSG00000020181, ENSMUSG00000050565, ENSMUSG00000038319, ENSMUSG00000043940, ENSMUSG00000031865, ENSMUSG00000042590, ENSMUSG00000030102, ENSMUSG00000001855, ENSMUSG00000034826, ENSMUSG00000049550, ENSMUSG00000011958, ENSMUSG00000037997, ENSMUSG00000020458, ENSMUSG00000021814, ENSMUSG00000006476, ENSMUSG00000036817, ENSMUSG00000004018, ENSMUSG00000021144, ENSMUSG00000029836,…	1816	158	19662	1.64462	1	0.165381	25.495
GOTERM_CC_DIRECT	GO:0016324~apical plasma membrane	43	2.11927	0.0188628	ENSMUSG00000033060, ENSMUSG00000022568, ENSMUSG00000019943, ENSMUSG00000005553, ENSMUSG00000037541, ENSMUSG00000050697, ENSMUSG00000027692, ENSMUSG00000036006, ENSMUSG00000060279, ENSMUSG00000028518, ENSMUSG00000026193, ENSMUSG00000027882, ENSMUSG00000004626, ENSMUSG00000029086, ENSMUSG00000022744, ENSMUSG00000022607, ENSMUSG00000063142, ENSMUSG00000037624, ENSMUSG00000027130, ENSMUSG00000022565,…	1816	328	19662	1.41941	1	0.165682	25.2736
GOTERM_CC_DIRECT	GO:0005819~spindle	19	0.936422	0.019705	ENSMUSG00000021115, ENSMUSG00000001833, ENSMUSG00000057335, ENSMUSG00000058444, ENSMUSG00000017421, ENSMUSG00000031865, ENSMUSG00000028344, ENSMUSG00000027479, ENSMUSG00000056763, ENSMUSG00000025812, ENSMUSG00000050379, ENSMUSG00000036712, ENSMUSG00000029121, ENSMUSG00000029003, ENSMUSG00000033323, ENSMUSG00000031371, ENSMUSG00000028849, ENSMUSG00000029836, ENSMUSG00000011831	1816	116	19662	1.7734	1	0.166922	26.249
GOTERM_BP_DIRECT	GO:0035264~multicellular organism growth	23	1.13356	0.00179375	ENSMUSG00000040268, ENSMUSG00000027523, ENSMUSG00000058454, ENSMUSG00000020053, ENSMUSG00000048000, ENSMUSG00000030519, ENSMUSG00000039662, ENSMUSG00000027630, ENSMUSG00000031229, ENSMUSG00000021268, ENSMUSG00000086537, ENSMUSG00000037369, ENSMUSG00000003282, ENSMUSG00000031644, ENSMUSG00000070644, ENSMUSG00000024597, ENSMUSG00000029106, ENSMUSG00000023051, ENSMUSG00000054611, ENSMUSG00000003549,…	1707	120	18082	2.0303	0.999539	0.167159	3.30481
GOTERM_CC_DIRECT	GO:0000346~transcription export complex	5	0.246427	0.0195696	ENSMUSG00000034274, ENSMUSG00000041815, ENSMUSG00000102976, ENSMUSG00000001017, ENSMUSG00000078427	1816	12	19662	4.51129	1	0.167665	26.0931
GOTERM_CC_DIRECT	GO:0019005~SCF ubiquitin ligase complex	12	0.591424	0.0201719	ENSMUSG00000029001, ENSMUSG00000020042, ENSMUSG00000002803, ENSMUSG00000020271, ENSMUSG00000025217, ENSMUSG00000036309, ENSMUSG00000058594, ENSMUSG00000029686, ENSMUSG00000030083, ENSMUSG00000022124, ENSMUSG00000028086, ENSMUSG00000038365	1816	60	19662	2.16542	1	0.16875	26.7846
GOTERM_CC_DIRECT	GO:0030118~clathrin coat	4	0.197141	0.0206862	ENSMUSG00000028478, ENSMUSG00000022973, ENSMUSG00000028033, ENSMUSG00000047547	1816	7	19662	6.18691	1	0.170895	27.3704
GOTERM_CC_DIRECT	GO:0045180~basal cortex	4	0.197141	0.0206862	ENSMUSG00000033392, ENSMUSG00000024969, ENSMUSG00000048537, ENSMUSG00000064302	1816	7	19662	6.18691	1	0.170895	27.3704
GOTERM_BP_DIRECT	GO:0051291~protein heterooligomerization	19	0.936422	0.00189416	ENSMUSG00000021408, ENSMUSG00000001833, ENSMUSG00000003068, ENSMUSG00000059742, ENSMUSG00000038319, ENSMUSG00000069631, ENSMUSG00000038729, ENSMUSG00000038677, ENSMUSG00000034826, ENSMUSG00000002413, ENSMUSG00000050697, ENSMUSG00000017210, ENSMUSG00000028518, ENSMUSG00000035681, ENSMUSG00000027882, ENSMUSG00000028931, ENSMUSG00000002496, ENSMUSG00000028020, ENSMUSG00000022758	1707	91	18082	2.21169	0.9997	0.17194	3.48672
GOTERM_MF_DIRECT	GO:0061630~ubiquitin protein ligase activity	31	1.52785	0.00748257	ENSMUSG00000026792, ENSMUSG00000060450, ENSMUSG00000024083, ENSMUSG00000025702, ENSMUSG00000032216, ENSMUSG00000004018, ENSMUSG00000029686, ENSMUSG00000035696, ENSMUSG00000020696, ENSMUSG00000031446, ENSMUSG00000034343, ENSMUSG00000064061, ENSMUSG00000038780, ENSMUSG00000020064, ENSMUSG00000022637, ENSMUSG00000025217, ENSMUSG00000024317, ENSMUSG00000036309, ENSMUSG00000022771, ENSMUSG00000090083,…	1658	199	17446	1.63915	0.999931	0.17752	11.5152
GOTERM_MF_DIRECT	GO:0019905~syntaxin binding	16	0.788566	0.00773989	ENSMUSG00000019861, ENSMUSG00000027522, ENSMUSG00000034799, ENSMUSG00000006024, ENSMUSG00000022829, ENSMUSG00000019790, ENSMUSG00000034656, ENSMUSG00000024743, ENSMUSG00000027438, ENSMUSG00000057738, ENSMUSG00000020546, ENSMUSG00000027287, ENSMUSG00000027882, ENSMUSG00000004626, ENSMUSG00000028456, ENSMUSG00000016200	1658	80	17446	2.10446	0.99995	0.179741	11.8881
GOTERM_CC_DIRECT	GO:0000785~chromatin	20	0.985707	0.0223136	ENSMUSG00000029478, ENSMUSG00000024561, ENSMUSG00000025958, ENSMUSG00000015937, ENSMUSG00000018909, ENSMUSG00000055024, ENSMUSG00000068329, ENSMUSG00000002625, ENSMUSG00000006728, ENSMUSG00000066456, ENSMUSG00000038773, ENSMUSG00000037876, ENSMUSG00000029249, ENSMUSG00000032216, ENSMUSG00000004980, ENSMUSG00000026646, ENSMUSG00000046711, ENSMUSG00000058594, ENSMUSG00000029836, ENSMUSG00000019961	1816	126	19662	1.71859	1	0.181285	29.1951
GOTERM_BP_DIRECT	GO:0043967~histone H4 acetylation	10	0.492854	0.00218871	ENSMUSG00000031422, ENSMUSG00000003778, ENSMUSG00000005982, ENSMUSG00000037032, ENSMUSG00000027985, ENSMUSG00000055024, ENSMUSG00000029505, ENSMUSG00000045482, ENSMUSG00000020167, ENSMUSG00000024240	1707	32	18082	3.31027	0.999915	0.184391	4.01847
GOTERM_BP_DIRECT	GO:0016082~synaptic vesicle priming	6	0.295712	0.00211136	ENSMUSG00000054423, ENSMUSG00000034799, ENSMUSG00000022973, ENSMUSG00000017978, ENSMUSG00000027287, ENSMUSG00000028456	1707	11	18082	5.77792	0.999882	0.185798	3.8791
GOTERM_CC_DIRECT	GO:0019898~extrinsic component of membrane	15	0.73928	0.0232189	ENSMUSG00000031442, ENSMUSG00000046032, ENSMUSG00000035284, ENSMUSG00000009073, ENSMUSG00000043940, ENSMUSG00000027624, ENSMUSG00000022808, ENSMUSG00000028906, ENSMUSG00000026384, ENSMUSG00000073664, ENSMUSG00000019978, ENSMUSG00000024044, ENSMUSG00000028603, ENSMUSG00000026643, ENSMUSG00000020220	1816	85	19662	1.91066	1	0.186079	30.1915
GOTERM_BP_DIRECT	GO:0021517~ventral spinal cord development	5	0.246427	0.0021875	ENSMUSG00000042453, ENSMUSG00000028519, ENSMUSG00000028613, ENSMUSG00000024924, ENSMUSG00000030067	1707	7	18082	7.56632	0.999915	0.187984	4.0163
GOTERM_CC_DIRECT	GO:0097427~microtubule bundle	3	0.147856	0.0239798	ENSMUSG00000024969, ENSMUSG00000052105, ENSMUSG00000024426	1816	3	19662	10.8271	1	0.189706	31.0189
GOTERM_CC_DIRECT	GO:1990761~growth cone lamellipodium	3	0.147856	0.0239798	ENSMUSG00000037032, ENSMUSG00000022892, ENSMUSG00000032827	1816	3	19662	10.8271	1	0.189706	31.0189
GOTERM_CC_DIRECT	GO:0002102~podosome	8	0.394283	0.0242941	ENSMUSG00000026341, ENSMUSG00000027940, ENSMUSG00000028771, ENSMUSG00000022377, ENSMUSG00000021998, ENSMUSG00000053617, ENSMUSG00000040711, ENSMUSG00000027646	1816	32	19662	2.70677	1	0.190069	31.3579
GOTERM_CC_DIRECT	GO:0031253~cell projection membrane	5	0.246427	0.0262418	ENSMUSG00000022377, ENSMUSG00000005871, ENSMUSG00000022099, ENSMUSG00000027479, ENSMUSG00000022770	1816	13	19662	4.16427	1	0.194315	33.4246
GOTERM_CC_DIRECT	GO:0030665~clathrin-coated vesicle membrane	5	0.246427	0.0262418	ENSMUSG00000035392, ENSMUSG00000021686, ENSMUSG00000003033, ENSMUSG00000022150, ENSMUSG00000009090	1816	13	19662	4.16427	1	0.194315	33.4246
GOTERM_CC_DIRECT	GO:0072686~mitotic spindle	10	0.492854	0.0261544	ENSMUSG00000033209, ENSMUSG00000033392, ENSMUSG00000032624, ENSMUSG00000041215, ENSMUSG00000029165, ENSMUSG00000026991, ENSMUSG00000021363, ENSMUSG00000004221, ENSMUSG00000040811, ENSMUSG00000024426	1816	47	19662	2.30364	1	0.195552	33.333
GOTERM_CC_DIRECT	GO:0005739~mitochondrion	183	9.01922	0.0253592	ENSMUSG00000025968, ENSMUSG00000035284, ENSMUSG00000018858, ENSMUSG00000020268, ENSMUSG00000021079, ENSMUSG00000029780, ENSMUSG00000032449, ENSMUSG00000001127, ENSMUSG00000061518, ENSMUSG00000022789, ENSMUSG00000010663, ENSMUSG00000030316, ENSMUSG00000072946, ENSMUSG00000027452, ENSMUSG00000014633, ENSMUSG00000026632, ENSMUSG00000028789, ENSMUSG00000029815, ENSMUSG00000013539, ENSMUSG00000034442,…	1816	1721	19662	1.15128	1	0.195693	32.4953
GOTERM_CC_DIRECT	GO:0000776~kinetochore	19	0.936422	0.026897	ENSMUSG00000020652, ENSMUSG00000001833, ENSMUSG00000017421, ENSMUSG00000020492, ENSMUSG00000064302, ENSMUSG00000025144, ENSMUSG00000031865, ENSMUSG00000027635, ENSMUSG00000028863, ENSMUSG00000045273, ENSMUSG00000050379, ENSMUSG00000033392, ENSMUSG00000043909, ENSMUSG00000040549, ENSMUSG00000005871, ENSMUSG00000029757, ENSMUSG00000019907, ENSMUSG00000042323, ENSMUSG00000018412	1816	120	19662	1.71429	1	0.196877	34.1066
GOTERM_CC_DIRECT	GO:0005685~U1 snRNP	6	0.295712	0.025843	ENSMUSG00000024188, ENSMUSG00000023007, ENSMUSG00000102252, ENSMUSG00000020018, ENSMUSG00000029823, ENSMUSG00000061136	1816	19	19662	3.41908	1	0.197158	33.0062
GOTERM_CC_DIRECT	GO:0005768~endosome	65	3.20355	0.0261432	ENSMUSG00000031153, ENSMUSG00000039361, ENSMUSG00000046032, ENSMUSG00000024566, ENSMUSG00000022808, ENSMUSG00000037098, ENSMUSG00000029130, ENSMUSG00000015653, ENSMUSG00000027692, ENSMUSG00000034973, ENSMUSG00000034867, ENSMUSG00000031488, ENSMUSG00000034109, ENSMUSG00000004317, ENSMUSG00000030805, ENSMUSG00000037907, ENSMUSG00000026927, ENSMUSG00000035325, ENSMUSG00000028373, ENSMUSG00000032531,…	1816	544	19662	1.29368	1	0.197336	33.3214
GOTERM_BP_DIRECT	GO:0043981~histone H4-K5 acetylation	7	0.344998	0.00243574	ENSMUSG00000038116, ENSMUSG00000022992, ENSMUSG00000037570, ENSMUSG00000010453, ENSMUSG00000028863, ENSMUSG00000037315, ENSMUSG00000018412	1707	16	18082	4.63437	0.999971	0.199106	4.46229
GOTERM_BP_DIRECT	GO:0043982~histone H4-K8 acetylation	7	0.344998	0.00243574	ENSMUSG00000038116, ENSMUSG00000022992, ENSMUSG00000037570, ENSMUSG00000010453, ENSMUSG00000028863, ENSMUSG00000037315, ENSMUSG00000018412	1707	16	18082	4.63437	0.999971	0.199106	4.46229
GOTERM_CC_DIRECT	GO:0008076~voltage-gated potassium channel complex	14	0.689995	0.028243	ENSMUSG00000016346, ENSMUSG00000052572, ENSMUSG00000075318, ENSMUSG00000038319, ENSMUSG00000028033, ENSMUSG00000040896, ENSMUSG00000040407, ENSMUSG00000020886, ENSMUSG00000035681, ENSMUSG00000031576, ENSMUSG00000028931, ENSMUSG00000053519, ENSMUSG00000063142, ENSMUSG00000037624	1816	79	19662	1.91873	1	0.203897	35.4873
GOTERM_BP_DIRECT	GO:0007507~heart development	40	1.97141	0.00267172	ENSMUSG00000024563, ENSMUSG00000009569, ENSMUSG00000066406, ENSMUSG00000040363, ENSMUSG00000066191, ENSMUSG00000024561, ENSMUSG00000038244, ENSMUSG00000055024, ENSMUSG00000073102, ENSMUSG00000052516, ENSMUSG00000022883, ENSMUSG00000062991, ENSMUSG00000020612, ENSMUSG00000032855, ENSMUSG00000005583, ENSMUSG00000042323, ENSMUSG00000002496, ENSMUSG00000009090, ENSMUSG00000009995, ENSMUSG00000051331,…	1707	261	18082	1.62343	0.999989	0.204633	4.88445
GOTERM_BP_DIRECT	GO:0045944~positive regulation of transcription from RNA polymerase II promoter	121	5.96353	0.00274912	ENSMUSG00000003575, ENSMUSG00000024563, ENSMUSG00000031442, ENSMUSG00000009569, ENSMUSG00000026843, ENSMUSG00000001517, ENSMUSG00000027651, ENSMUSG00000021109, ENSMUSG00000062991, ENSMUSG00000097571, ENSMUSG00000029238, ENSMUSG00000024052, ENSMUSG00000046711, ENSMUSG00000003847, ENSMUSG00000030067, ENSMUSG00000027111, ENSMUSG00000021738, ENSMUSG00000028161, ENSMUSG00000031309, ENSMUSG00000027104,…	1707	995	18082	1.28818	0.999992	0.20624	5.02253
GOTERM_BP_DIRECT	GO:0031032~actomyosin structure organization	9	0.443568	0.00266839	ENSMUSG00000000631, ENSMUSG00000037736, ENSMUSG00000019978, ENSMUSG00000027365, ENSMUSG00000027624, ENSMUSG00000024044, ENSMUSG00000028906, ENSMUSG00000026490, ENSMUSG00000054728	1707	27	18082	3.53095	0.999989	0.20811	4.8785
GOTERM_BP_DIRECT	GO:0035556~intracellular signal transduction	56	2.75998	0.002851	ENSMUSG00000031442, ENSMUSG00000024563, ENSMUSG00000024969, ENSMUSG00000066406, ENSMUSG00000025658, ENSMUSG00000029071, ENSMUSG00000030733, ENSMUSG00000001127, ENSMUSG00000042594, ENSMUSG00000002413, ENSMUSG00000027692, ENSMUSG00000009621, ENSMUSG00000039943, ENSMUSG00000022957, ENSMUSG00000017677, ENSMUSG00000052889, ENSMUSG00000036834, ENSMUSG00000018334, ENSMUSG00000032946, ENSMUSG00000004815,…	1707	400	18082	1.483	0.999995	0.209381	5.20399
GOTERM_BP_DIRECT	GO:0031175~neuron projection development	25	1.23213	0.00263578	ENSMUSG00000009569, ENSMUSG00000033278, ENSMUSG00000028364, ENSMUSG00000035314, ENSMUSG00000022044, ENSMUSG00000041609, ENSMUSG00000032216, ENSMUSG00000005871, ENSMUSG00000063887, ENSMUSG00000064293, ENSMUSG00000019889, ENSMUSG00000022892, ENSMUSG00000039542, ENSMUSG00000028833, ENSMUSG00000018820, ENSMUSG00000062232, ENSMUSG00000070733, ENSMUSG00000026933, ENSMUSG00000028556, ENSMUSG00000041570,…	1707	139	18082	1.90519	0.999988	0.20965	4.82028
GOTERM_CC_DIRECT	GO:0005622~intracellular	170	8.37851	0.0304276	ENSMUSG00000024563, ENSMUSG00000031442, ENSMUSG00000021071, ENSMUSG00000055991, ENSMUSG00000039361, ENSMUSG00000059142, ENSMUSG00000035189, ENSMUSG00000035284, ENSMUSG00000041670, ENSMUSG00000029174, ENSMUSG00000042590, ENSMUSG00000030733, ENSMUSG00000042724, ENSMUSG00000035954, ENSMUSG00000042594, ENSMUSG00000001127, ENSMUSG00000009621, ENSMUSG00000019977, ENSMUSG00000022957, ENSMUSG00000021824,…	1816	1599	19662	1.1511	1	0.216085	37.6708
GOTERM_CC_DIRECT	GO:0031209~SCAR complex	4	0.197141	0.030856	ENSMUSG00000027002, ENSMUSG00000030447, ENSMUSG00000058835, ENSMUSG00000026782	1816	8	19662	5.41355	1	0.216879	38.0908
GOTERM_CC_DIRECT	GO:0031594~neuromuscular junction	12	0.591424	0.0312774	ENSMUSG00000062991, ENSMUSG00000026313, ENSMUSG00000034799, ENSMUSG00000053819, ENSMUSG00000020612, ENSMUSG00000022892, ENSMUSG00000032827, ENSMUSG00000030691, ENSMUSG00000069601, ENSMUSG00000022770, ENSMUSG00000028456, ENSMUSG00000061601	1816	64	19662	2.03008	1	0.217614	38.5014
GOTERM_CC_DIRECT	GO:0044306~neuron projection terminus	6	0.295712	0.0319095	ENSMUSG00000045103, ENSMUSG00000005871, ENSMUSG00000028826, ENSMUSG00000020886, ENSMUSG00000070880, ENSMUSG00000024983	1816	20	19662	3.24813	1	0.219634	39.1124
GOTERM_CC_DIRECT	GO:0016363~nuclear matrix	16	0.788566	0.0322205	ENSMUSG00000029478, ENSMUSG00000042133, ENSMUSG00000024561, ENSMUSG00000021738, ENSMUSG00000028809, ENSMUSG00000031012, ENSMUSG00000037236, ENSMUSG00000002625, ENSMUSG00000075324, ENSMUSG00000061136, ENSMUSG00000025006, ENSMUSG00000066800, ENSMUSG00000006586, ENSMUSG00000024045, ENSMUSG00000006476, ENSMUSG00000056260	1816	97	19662	1.78591	1	0.219654	39.411
GOTERM_CC_DIRECT	GO:0000922~spindle pole	17	0.837851	0.0337113	ENSMUSG00000021693, ENSMUSG00000020776, ENSMUSG00000037020, ENSMUSG00000021068, ENSMUSG00000031865, ENSMUSG00000026991, ENSMUSG00000027635, ENSMUSG00000056763, ENSMUSG00000033323, ENSMUSG00000033392, ENSMUSG00000038215, ENSMUSG00000040549, ENSMUSG00000029757, ENSMUSG00000052105, ENSMUSG00000004221, ENSMUSG00000018372, ENSMUSG00000027263	1816	106	19662	1.73642	1	0.224886	40.8232
GOTERM_CC_DIRECT	GO:0032154~cleavage furrow	10	0.492854	0.0334435	ENSMUSG00000001833, ENSMUSG00000011589, ENSMUSG00000027940, ENSMUSG00000009073, ENSMUSG00000004591, ENSMUSG00000024533, ENSMUSG00000068580, ENSMUSG00000037098, ENSMUSG00000066842, ENSMUSG00000050379	1816	49	19662	2.20961	1	0.225173	40.5718
GOTERM_CC_DIRECT	GO:1903561~extracellular vesicle	10	0.492854	0.0334435	ENSMUSG00000032294, ENSMUSG00000038564, ENSMUSG00000048126, ENSMUSG00000057738, ENSMUSG00000029064, ENSMUSG00000024597, ENSMUSG00000025892, ENSMUSG00000024909, ENSMUSG00000034488, ENSMUSG00000020346	1816	49	19662	2.20961	1	0.225173	40.5718
GOTERM_MF_DIRECT	GO:0005216~ion channel activity	27	1.3307	0.0101642	ENSMUSG00000016346, ENSMUSG00000059742, ENSMUSG00000038260, ENSMUSG00000038319, ENSMUSG00000028033, ENSMUSG00000028051, ENSMUSG00000029470, ENSMUSG00000027365, ENSMUSG00000025892, ENSMUSG00000000197, ENSMUSG00000004317, ENSMUSG00000051331, ENSMUSG00000063142, ENSMUSG00000032313, ENSMUSG00000034656, ENSMUSG00000040896, ENSMUSG00000033981, ENSMUSG00000030102, ENSMUSG00000030592, ENSMUSG00000030209,…	1658	170	17446	1.67119	0.999998	0.225397	15.3299
GOTERM_MF_DIRECT	GO:0043995~histone acetyltransferase activity (H4-K5 specific)	5	0.246427	0.0106584	ENSMUSG00000038116, ENSMUSG00000022992, ENSMUSG00000037570, ENSMUSG00000010453, ENSMUSG00000018412	1658	10	17446	5.26116	0.999999	0.231057	16.0159
GOTERM_MF_DIRECT	GO:0046972~histone acetyltransferase activity (H4-K16 specific)	5	0.246427	0.0106584	ENSMUSG00000038116, ENSMUSG00000022992, ENSMUSG00000037570, ENSMUSG00000010453, ENSMUSG00000018412	1658	10	17446	5.26116	0.999999	0.231057	16.0159
GOTERM_MF_DIRECT	GO:0043996~histone acetyltransferase activity (H4-K8 specific)	5	0.246427	0.0106584	ENSMUSG00000038116, ENSMUSG00000022992, ENSMUSG00000037570, ENSMUSG00000010453, ENSMUSG00000018412	1658	10	17446	5.26116	0.999999	0.231057	16.0159
GOTERM_BP_DIRECT	GO:0007269~neurotransmitter secretion	9	0.443568	0.0034312	ENSMUSG00000033768, ENSMUSG00000037386, ENSMUSG00000034799, ENSMUSG00000041670, ENSMUSG00000029071, ENSMUSG00000059602, ENSMUSG00000003863, ENSMUSG00000024109, ENSMUSG00000066392	1707	28	18082	3.40485	1	0.242322	6.23117
GOTERM_CC_DIRECT	GO:0016529~sarcoplasmic reticulum	11	0.542139	0.0382143	ENSMUSG00000053819, ENSMUSG00000021820, ENSMUSG00000020882, ENSMUSG00000031543, ENSMUSG00000030102, ENSMUSG00000030987, ENSMUSG00000069601, ENSMUSG00000028207, ENSMUSG00000030592, ENSMUSG00000063450, ENSMUSG00000005611	1816	58	19662	2.05341	1	0.249273	44.9046
GOTERM_MF_DIRECT	GO:0019900~kinase binding	17	0.837851	0.0124877	ENSMUSG00000004815, ENSMUSG00000031328, ENSMUSG00000000881, ENSMUSG00000052572, ENSMUSG00000035621, ENSMUSG00000021068, ENSMUSG00000069631, ENSMUSG00000020886, ENSMUSG00000027646, ENSMUSG00000022770, ENSMUSG00000050697, ENSMUSG00000002489, ENSMUSG00000026409, ENSMUSG00000020532, ENSMUSG00000024663, ENSMUSG00000029104, ENSMUSG00000028126	1658	92	17446	1.94434	1	0.260887	18.5099
GOTERM_MF_DIRECT	GO:0035198~miRNA binding	6	0.295712	0.0137536	ENSMUSG00000042500, ENSMUSG00000094936, ENSMUSG00000004980, ENSMUSG00000005583, ENSMUSG00000023051, ENSMUSG00000028842	1658	16	17446	3.94587	1	0.27044	20.1949
GOTERM_MF_DIRECT	GO:0019902~phosphatase binding	11	0.542139	0.0133184	ENSMUSG00000024563, ENSMUSG00000064061, ENSMUSG00000053768, ENSMUSG00000039542, ENSMUSG00000000881, ENSMUSG00000003810, ENSMUSG00000035829, ENSMUSG00000045962, ENSMUSG00000002496, ENSMUSG00000038371, ENSMUSG00000022770	1658	48	17446	2.41136	1	0.27136	19.6193
GOTERM_MF_DIRECT	GO:0005509~calcium ion binding	85	4.18926	0.0141538	ENSMUSG00000016382, ENSMUSG00000054162, ENSMUSG00000001323, ENSMUSG00000093803, ENSMUSG00000060126, ENSMUSG00000057751, ENSMUSG00000029471, ENSMUSG00000037098, ENSMUSG00000024924, ENSMUSG00000002413, ENSMUSG00000028649, ENSMUSG00000039943, ENSMUSG00000022957, ENSMUSG00000059674, ENSMUSG00000055421, ENSMUSG00000036834, ENSMUSG00000030987, ENSMUSG00000024150, ENSMUSG00000032946, ENSMUSG00000049336,…	1658	699	17446	1.27954	1	0.273022	20.7206
GOTERM_CC_DIRECT	GO:0005774~vacuolar membrane	5	0.246427	0.0432143	ENSMUSG00000027438, ENSMUSG00000006024, ENSMUSG00000031918, ENSMUSG00000022199, ENSMUSG00000038371	1816	15	19662	3.60903	1	0.273159	49.1274
GOTERM_MF_DIRECT	GO:0050733~RS domain binding	4	0.197141	0.0137274	ENSMUSG00000024188, ENSMUSG00000022961, ENSMUSG00000078427, ENSMUSG00000061613	1658	6	17446	7.01488	1	0.274163	20.1603
GOTERM_CC_DIRECT	GO:0005930~axoneme	14	0.689995	0.0438327	ENSMUSG00000001833, ENSMUSG00000047193, ENSMUSG00000021363, ENSMUSG00000073102, ENSMUSG00000066643, ENSMUSG00000026289, ENSMUSG00000018411, ENSMUSG00000026585, ENSMUSG00000032258, ENSMUSG00000038564, ENSMUSG00000040040, ENSMUSG00000037325, ENSMUSG00000021007, ENSMUSG00000022911	1816	84	19662	1.80452	1	0.274393	49.6281
GOTERM_CC_DIRECT	GO:0016591~DNA-directed RNA polymerase II, holoenzyme	4	0.197141	0.0431656	ENSMUSG00000033577, ENSMUSG00000033323, ENSMUSG00000020752, ENSMUSG00000027651	1816	9	19662	4.81204	1	0.275054	49.0877
GOTERM_BP_DIRECT	GO:0048814~regulation of dendrite morphogenesis	8	0.394283	0.0041519	ENSMUSG00000068748, ENSMUSG00000003068, ENSMUSG00000032216, ENSMUSG00000026959, ENSMUSG00000006476, ENSMUSG00000022883, ENSMUSG00000027692, ENSMUSG00000022812	1707	23	18082	3.68447	1	0.276526	7.4924
GOTERM_BP_DIRECT	GO:0061178~regulation of insulin secretion involved in cellular response to glucose stimulus	8	0.394283	0.0041519	ENSMUSG00000002489, ENSMUSG00000010505, ENSMUSG00000034908, ENSMUSG00000020546, ENSMUSG00000053046, ENSMUSG00000066456, ENSMUSG00000024109, ENSMUSG00000024985	1707	23	18082	3.68447	1	0.276526	7.4924
GOTERM_BP_DIRECT	GO:0048511~rhythmic process	23	1.13356	0.0041047	ENSMUSG00000003575, ENSMUSG00000025958, ENSMUSG00000059824, ENSMUSG00000025217, ENSMUSG00000055024, ENSMUSG00000022124, ENSMUSG00000030209, ENSMUSG00000022812, ENSMUSG00000050697, ENSMUSG00000029238, ENSMUSG00000031109, ENSMUSG00000005886, ENSMUSG00000028518, ENSMUSG00000026959, ENSMUSG00000020271, ENSMUSG00000026646, ENSMUSG00000023994, ENSMUSG00000062115, ENSMUSG00000063889, ENSMUSG00000021144,…	1707	128	18082	1.9034	1	0.278143	7.41029
GOTERM_CC_DIRECT	GO:0030125~clathrin vesicle coat	3	0.147856	0.0450352	ENSMUSG00000028478, ENSMUSG00000047547, ENSMUSG00000028923	1816	4	19662	8.12032	1	0.278739	50.5886
GOTERM_CC_DIRECT	GO:0030130~clathrin coat of trans-Golgi network vesicle	3	0.147856	0.0450352	ENSMUSG00000028478, ENSMUSG00000034940, ENSMUSG00000047547	1816	4	19662	8.12032	1	0.278739	50.5886
GOTERM_CC_DIRECT	GO:0044305~calyx of Held	3	0.147856	0.0450352	ENSMUSG00000034799, ENSMUSG00000028456, ENSMUSG00000037624	1816	4	19662	8.12032	1	0.278739	50.5886
GOTERM_MF_DIRECT	GO:0008289~lipid binding	38	1.87284	0.0147673	ENSMUSG00000031442, ENSMUSG00000028158, ENSMUSG00000024969, ENSMUSG00000046032, ENSMUSG00000017978, ENSMUSG00000022808, ENSMUSG00000038844, ENSMUSG00000021669, ENSMUSG00000020639, ENSMUSG00000027455, ENSMUSG00000035392, ENSMUSG00000050373, ENSMUSG00000022789, ENSMUSG00000029217, ENSMUSG00000030279, ENSMUSG00000028603, ENSMUSG00000035203, ENSMUSG00000001036, ENSMUSG00000040430, ENSMUSG00000042359,…	1658	270	17446	1.48092	1	0.27895	21.5205
GOTERM_CC_DIRECT	GO:0005793~endoplasmic reticulum-Golgi intermediate compartment	12	0.591424	0.0461602	ENSMUSG00000000631, ENSMUSG00000037470, ENSMUSG00000026193, ENSMUSG00000017664, ENSMUSG00000005881, ENSMUSG00000029086, ENSMUSG00000034243, ENSMUSG00000070436, ENSMUSG00000030659, ENSMUSG00000024150, ENSMUSG00000001143, ENSMUSG00000031729	1816	68	19662	1.91066	1	0.28258	51.4717
GOTERM_BP_DIRECT	GO:0006417~regulation of translation	22	1.08428	0.00442733	ENSMUSG00000055652, ENSMUSG00000026615, ENSMUSG00000029613, ENSMUSG00000027810, ENSMUSG00000022892, ENSMUSG00000042500, ENSMUSG00000020053, ENSMUSG00000056167, ENSMUSG00000037058, ENSMUSG00000028842, ENSMUSG00000045983, ENSMUSG00000052707, ENSMUSG00000028760, ENSMUSG00000041815, ENSMUSG00000020516, ENSMUSG00000025747, ENSMUSG00000020770, ENSMUSG00000023051, ENSMUSG00000078427, ENSMUSG00000039128,…	1707	121	18082	1.92597	1	0.2833	7.97016
GOTERM_CC_DIRECT	GO:0005871~kinesin complex	10	0.492854	0.0468247	ENSMUSG00000021693, ENSMUSG00000026585, ENSMUSG00000022629, ENSMUSG00000014602, ENSMUSG00000020821, ENSMUSG00000033705, ENSMUSG00000063077, ENSMUSG00000038844, ENSMUSG00000041642, ENSMUSG00000021375	1816	52	19662	2.08213	1	0.283934	51.9863
GOTERM_BP_DIRECT	GO:0042384~cilium assembly	23	1.13356	0.0045188	ENSMUSG00000031328, ENSMUSG00000020776, ENSMUSG00000042156, ENSMUSG00000068740, ENSMUSG00000047193, ENSMUSG00000022677, ENSMUSG00000023473, ENSMUSG00000066643, ENSMUSG00000029790, ENSMUSG00000043987, ENSMUSG00000025085, ENSMUSG00000001173, ENSMUSG00000001105, ENSMUSG00000038564, ENSMUSG00000040040, ENSMUSG00000031644, ENSMUSG00000035919, ENSMUSG00000046111, ENSMUSG00000037325, ENSMUSG00000036825,…	1707	129	18082	1.88865	1	0.284042	8.12831
GOTERM_BP_DIRECT	GO:0007067~mitotic nuclear division	41	2.0207	0.00437868	ENSMUSG00000033209, ENSMUSG00000027550, ENSMUSG00000061665, ENSMUSG00000020492, ENSMUSG00000017421, ENSMUSG00000064302, ENSMUSG00000049327, ENSMUSG00000025144, ENSMUSG00000021918, ENSMUSG00000027635, ENSMUSG00000024943, ENSMUSG00000043987, ENSMUSG00000045273, ENSMUSG00000030397, ENSMUSG00000036782, ENSMUSG00000029003, ENSMUSG00000033392, ENSMUSG00000033323, ENSMUSG00000031371, ENSMUSG00000031644,…	1707	277	18082	1.5679	1	0.284885	7.88594
GOTERM_MF_DIRECT	GO:0050321~tau-protein kinase activity	5	0.246427	0.0155059	ENSMUSG00000030397, ENSMUSG00000024969, ENSMUSG00000053046, ENSMUSG00000050697, ENSMUSG00000022812	1658	11	17446	4.78287	1	0.286598	22.4734
GOTERM_MF_DIRECT	GO:0005522~profilin binding	5	0.246427	0.0155059	ENSMUSG00000022995, ENSMUSG00000030447, ENSMUSG00000021262, ENSMUSG00000029104, ENSMUSG00000061601	1658	11	17446	4.78287	1	0.286598	22.4734
GOTERM_CC_DIRECT	GO:0005903~brush border	13	0.64071	0.0491561	ENSMUSG00000026341, ENSMUSG00000000631, ENSMUSG00000033577, ENSMUSG00000025026, ENSMUSG00000031328, ENSMUSG00000028519, ENSMUSG00000022789, ENSMUSG00000054808, ENSMUSG00000029086, ENSMUSG00000018417, ENSMUSG00000035441, ENSMUSG00000022565, ENSMUSG00000025278	1816	77	19662	1.82795	1	0.293852	53.7519
GOTERM_BP_DIRECT	GO:1900273~positive regulation of long-term synaptic potentiation	7	0.344998	0.00478977	ENSMUSG00000003575, ENSMUSG00000042453, ENSMUSG00000025958, ENSMUSG00000022623, ENSMUSG00000061751, ENSMUSG00000039652, ENSMUSG00000030209	1707	18	18082	4.11944	1	0.294053	8.59528
GOTERM_BP_DIRECT	GO:0060271~cilium morphogenesis	28	1.37999	0.00495886	ENSMUSG00000023473, ENSMUSG00000043987, ENSMUSG00000025085, ENSMUSG00000026341, ENSMUSG00000001105, ENSMUSG00000020284, ENSMUSG00000031644, ENSMUSG00000046111, ENSMUSG00000035919, ENSMUSG00000022911, ENSMUSG00000001833, ENSMUSG00000031328, ENSMUSG00000042156, ENSMUSG00000020776, ENSMUSG00000068740, ENSMUSG00000022677, ENSMUSG00000047193, ENSMUSG00000066643, ENSMUSG00000029790, ENSMUSG00000001173,…	1707	170	18082	1.74471	1	0.298496	8.88553
GOTERM_BP_DIRECT	GO:0035023~regulation of Rho protein signal transduction	16	0.788566	0.00506448	ENSMUSG00000031442, ENSMUSG00000040940, ENSMUSG00000004562, ENSMUSG00000031511, ENSMUSG00000066406, ENSMUSG00000020640, ENSMUSG00000037552, ENSMUSG00000021990, ENSMUSG00000002489, ENSMUSG00000052921, ENSMUSG00000009621, ENSMUSG00000004677, ENSMUSG00000022957, ENSMUSG00000061751, ENSMUSG00000040964, ENSMUSG00000041977	1707	77	18082	2.20111	1	0.299642	9.06641
GOTERM_MF_DIRECT	GO:0004842~ubiquitin-protein transferase activity	44	2.16856	0.0169984	ENSMUSG00000032307, ENSMUSG00000026792, ENSMUSG00000038822, ENSMUSG00000040785, ENSMUSG00000021071, ENSMUSG00000040363, ENSMUSG00000025261, ENSMUSG00000060450, ENSMUSG00000079184, ENSMUSG00000022124, ENSMUSG00000066036, ENSMUSG00000024083, ENSMUSG00000017146, ENSMUSG00000038365, ENSMUSG00000036782, ENSMUSG00000032216, ENSMUSG00000025702, ENSMUSG00000017677, ENSMUSG00000004018, ENSMUSG00000029686,…	1658	326	17446	1.42019	1	0.305333	24.3658
GOTERM_CC_DIRECT	GO:0030904~retromer complex	6	0.295712	0.0550809	ENSMUSG00000035901, ENSMUSG00000038024, ENSMUSG00000023923, ENSMUSG00000026927, ENSMUSG00000031865, ENSMUSG00000029462	1816	23	19662	2.82446	1	0.321348	57.9697
GOTERM_CC_DIRECT	GO:0005868~cytoplasmic dynein complex	6	0.295712	0.0550809	ENSMUSG00000027012, ENSMUSG00000029757, ENSMUSG00000031865, ENSMUSG00000022808, ENSMUSG00000047193, ENSMUSG00000024603	1816	23	19662	2.82446	1	0.321348	57.9697
GOTERM_MF_DIRECT	GO:0004725~protein tyrosine phosphatase activity	17	0.837851	0.0201026	ENSMUSG00000033295, ENSMUSG00000013236, ENSMUSG00000033278, ENSMUSG00000033102, ENSMUSG00000019889, ENSMUSG00000037628, ENSMUSG00000028886, ENSMUSG00000015214, ENSMUSG00000026384, ENSMUSG00000028909, ENSMUSG00000068748, ENSMUSG00000030002, ENSMUSG00000028771, ENSMUSG00000031918, ENSMUSG00000042662, ENSMUSG00000027303, ENSMUSG00000028399	1658	97	17446	1.84412	1	0.328565	28.1637
GOTERM_CC_DIRECT	GO:0097539~ciliary transition fiber	4	0.197141	0.0575329	ENSMUSG00000020776, ENSMUSG00000042156, ENSMUSG00000021068, ENSMUSG00000043987	1816	10	19662	4.33084	1	0.328629	59.6076
GOTERM_CC_DIRECT	GO:0044224~juxtaparanode region of axon	4	0.197141	0.0575329	ENSMUSG00000052572, ENSMUSG00000028931, ENSMUSG00000024044, ENSMUSG00000020886	1816	10	19662	4.33084	1	0.328629	59.6076
GOTERM_CC_DIRECT	GO:0000812~Swr1 complex	4	0.197141	0.0575329	ENSMUSG00000003778, ENSMUSG00000029505, ENSMUSG00000024926, ENSMUSG00000045482	1816	10	19662	4.33084	1	0.328629	59.6076
GOTERM_CC_DIRECT	GO:0016605~PML body	15	0.73928	0.0573093	ENSMUSG00000049336, ENSMUSG00000039473, ENSMUSG00000043940, ENSMUSG00000020738, ENSMUSG00000059436, ENSMUSG00000025423, ENSMUSG00000008730, ENSMUSG00000002625, ENSMUSG00000024943, ENSMUSG00000035958, ENSMUSG00000031229, ENSMUSG00000031540, ENSMUSG00000005897, ENSMUSG00000020608, ENSMUSG00000024985	1816	96	19662	1.69173	1	0.329874	59.4608
GOTERM_MF_DIRECT	GO:0000049~tRNA binding	11	0.542139	0.020087	ENSMUSG00000022386, ENSMUSG00000027810, ENSMUSG00000004127, ENSMUSG00000026707, ENSMUSG00000033216, ENSMUSG00000031960, ENSMUSG00000039620, ENSMUSG00000010755, ENSMUSG00000025899, ENSMUSG00000049482, ENSMUSG00000040354	1658	51	17446	2.26952	1	0.33252	28.1451
GOTERM_MF_DIRECT	GO:0001227~transcriptional repressor activity, RNA polymerase II transcription regulatory region sequence-specific binding	12	0.591424	0.0192397	ENSMUSG00000053768, ENSMUSG00000025050, ENSMUSG00000027387, ENSMUSG00000030189, ENSMUSG00000000782, ENSMUSG00000072294, ENSMUSG00000038535, ENSMUSG00000049764, ENSMUSG00000036916, ENSMUSG00000026872, ENSMUSG00000020185, ENSMUSG00000018654	1658	58	17446	2.17703	1	0.33373	27.1263
GOTERM_CC_DIRECT	GO:0012505~endomembrane system	17	0.837851	0.0593757	ENSMUSG00000024758, ENSMUSG00000029148, ENSMUSG00000039678, ENSMUSG00000043940, ENSMUSG00000029174, ENSMUSG00000029406, ENSMUSG00000024911, ENSMUSG00000073664, ENSMUSG00000025812, ENSMUSG00000019806, ENSMUSG00000042429, ENSMUSG00000036644, ENSMUSG00000022099, ENSMUSG00000034902, ENSMUSG00000011831, ENSMUSG00000011832, ENSMUSG00000027284	1816	114	19662	1.61457	1	0.335072	60.7992
GOTERM_MF_DIRECT	GO:0003682~chromatin binding	59	2.90784	0.0196487	ENSMUSG00000024563, ENSMUSG00000029478, ENSMUSG00000024561, ENSMUSG00000093803, ENSMUSG00000028886, ENSMUSG00000024926, ENSMUSG00000039671, ENSMUSG00000017146, ENSMUSG00000024921, ENSMUSG00000050697, ENSMUSG00000031540, ENSMUSG00000028587, ENSMUSG00000052889, ENSMUSG00000046711, ENSMUSG00000005583, ENSMUSG00000039748, ENSMUSG00000059439, ENSMUSG00000030067, ENSMUSG00000015937, ENSMUSG00000021738,…	1658	466	17446	1.33222	1	0.33508	27.6197
GOTERM_MF_DIRECT	GO:0035091~phosphatidylinositol binding	16	0.788566	0.0199697	ENSMUSG00000031442, ENSMUSG00000040268, ENSMUSG00000046032, ENSMUSG00000033885, ENSMUSG00000039452, ENSMUSG00000022808, ENSMUSG00000040711, ENSMUSG00000022150, ENSMUSG00000030102, ENSMUSG00000066643, ENSMUSG00000089872, ENSMUSG00000038844, ENSMUSG00000038371, ENSMUSG00000032422, ENSMUSG00000050373, ENSMUSG00000053617	1658	89	17446	1.89165	1	0.33518	28.0048
GOTERM_CC_DIRECT	GO:0032993~protein-DNA complex	7	0.344998	0.060969	ENSMUSG00000017548, ENSMUSG00000030353, ENSMUSG00000023994, ENSMUSG00000027985, ENSMUSG00000055024, ENSMUSG00000024985, ENSMUSG00000018654	1816	31	19662	2.44483	1	0.340204	61.8029
GOTERM_MF_DIRECT	GO:0044212~transcription regulatory region DNA binding	33	1.62642	0.0215113	ENSMUSG00000040363, ENSMUSG00000001517, ENSMUSG00000000782, ENSMUSG00000027985, ENSMUSG00000027361, ENSMUSG00000052056, ENSMUSG00000017146, ENSMUSG00000027630, ENSMUSG00000018654, ENSMUSG00000024921, ENSMUSG00000039153, ENSMUSG00000023994, ENSMUSG00000005583, ENSMUSG00000032185, ENSMUSG00000024985, ENSMUSG00000025958, ENSMUSG00000037395, ENSMUSG00000015937, ENSMUSG00000062209, ENSMUSG00000018909,…	1658	233	17446	1.49029	1	0.343015	29.8275
GOTERM_MF_DIRECT	GO:0035257~nuclear hormone receptor binding	7	0.344998	0.0219368	ENSMUSG00000005886, ENSMUSG00000021109, ENSMUSG00000030852, ENSMUSG00000054808, ENSMUSG00000055024, ENSMUSG00000059439, ENSMUSG00000024985	1658	24	17446	3.06901	1	0.344332	30.3229
GOTERM_MF_DIRECT	GO:0019208~phosphatase regulator activity	4	0.197141	0.0223408	ENSMUSG00000073557, ENSMUSG00000036529, ENSMUSG00000019907, ENSMUSG00000038371	1658	7	17446	6.01275	1	0.345341	30.7902
GOTERM_MF_DIRECT	GO:0008140~cAMP response element binding protein binding	4	0.197141	0.0223408	ENSMUSG00000003575, ENSMUSG00000027104, ENSMUSG00000027936, ENSMUSG00000039662	1658	7	17446	6.01275	1	0.345341	30.7902
GOTERM_MF_DIRECT	GO:0004385~guanylate kinase activity	4	0.197141	0.0223408	ENSMUSG00000000881, ENSMUSG00000052572, ENSMUSG00000020886, ENSMUSG00000022770	1658	7	17446	6.01275	1	0.345341	30.7902
GOTERM_CC_DIRECT	GO:0005765~lysosomal membrane	30	1.47856	0.0629288	ENSMUSG00000026791, ENSMUSG00000005949, ENSMUSG00000046879, ENSMUSG00000057193, ENSMUSG00000021686, ENSMUSG00000040412, ENSMUSG00000029470, ENSMUSG00000032560, ENSMUSG00000024743, ENSMUSG00000000826, ENSMUSG00000013495, ENSMUSG00000021824, ENSMUSG00000025702, ENSMUSG00000032422, ENSMUSG00000019188, ENSMUSG00000017760, ENSMUSG00000033793, ENSMUSG00000029064, ENSMUSG00000041658, ENSMUSG00000004317,…	1816	234	19662	1.38809	1	0.3469	63.0045
GOTERM_CC_DIRECT	GO:0005891~voltage-gated calcium channel complex	6	0.295712	0.0644952	ENSMUSG00000020866, ENSMUSG00000020882, ENSMUSG00000034656, ENSMUSG00000021991, ENSMUSG00000010066, ENSMUSG00000051331	1816	24	19662	2.70677	1	0.347043	63.9393
GOTERM_CC_DIRECT	GO:0009898~cytoplasmic side of plasma membrane	9	0.443568	0.0640212	ENSMUSG00000021277, ENSMUSG00000019943, ENSMUSG00000028906, ENSMUSG00000026991, ENSMUSG00000068329, ENSMUSG00000026384, ENSMUSG00000022770, ENSMUSG00000089837, ENSMUSG00000026131	1816	47	19662	2.07327	1	0.347211	63.6588
GOTERM_CC_DIRECT	GO:0016023~cytoplasmic, membrane-bounded vesicle	21	1.03499	0.0636395	ENSMUSG00000033577, ENSMUSG00000021224, ENSMUSG00000029071, ENSMUSG00000075415, ENSMUSG00000047879, ENSMUSG00000051355, ENSMUSG00000018909, ENSMUSG00000017978, ENSMUSG00000034813, ENSMUSG00000038696, ENSMUSG00000025377, ENSMUSG00000028478, ENSMUSG00000026159, ENSMUSG00000022099, ENSMUSG00000029104, ENSMUSG00000020696, ENSMUSG00000027584, ENSMUSG00000039735, ENSMUSG00000026131, ENSMUSG00000024163,…	1816	151	19662	1.50575	1	0.347801	63.4314
GOTERM_MF_DIRECT	GO:0016409~palmitoyltransferase activity	6	0.295712	0.0230061	ENSMUSG00000025786, ENSMUSG00000021969, ENSMUSG00000028403, ENSMUSG00000025157, ENSMUSG00000039199, ENSMUSG00000035798	1658	18	17446	3.50744	1	0.349543	31.5534
GOTERM_BP_DIRECT	GO:0016311~dephosphorylation	20	0.985707	0.00627232	ENSMUSG00000033295, ENSMUSG00000013236, ENSMUSG00000033278, ENSMUSG00000033102, ENSMUSG00000019889, ENSMUSG00000037628, ENSMUSG00000015214, ENSMUSG00000028161, ENSMUSG00000026384, ENSMUSG00000028909, ENSMUSG00000068748, ENSMUSG00000030002, ENSMUSG00000028771, ENSMUSG00000031918, ENSMUSG00000042662, ENSMUSG00000001348, ENSMUSG00000027303, ENSMUSG00000023805, ENSMUSG00000028399, ENSMUSG00000002963	1707	109	18082	1.94364	1	0.352253	11.1107
GOTERM_BP_DIRECT	GO:0008104~protein localization	16	0.788566	0.00647862	ENSMUSG00000024194, ENSMUSG00000020598, ENSMUSG00000038241, ENSMUSG00000034813, ENSMUSG00000038729, ENSMUSG00000039662, ENSMUSG00000022770, ENSMUSG00000026585, ENSMUSG00000028649, ENSMUSG00000040040, ENSMUSG00000032826, ENSMUSG00000037325, ENSMUSG00000002496, ENSMUSG00000027284, ENSMUSG00000024163, ENSMUSG00000031729	1707	79	18082	2.14539	1	0.352454	11.4555
GOTERM_BP_DIRECT	GO:1990090~cellular response to nerve growth factor stimulus	9	0.443568	0.00675326	ENSMUSG00000025958, ENSMUSG00000022892, ENSMUSG00000039844, ENSMUSG00000030538, ENSMUSG00000049076, ENSMUSG00000036333, ENSMUSG00000031256, ENSMUSG00000062232, ENSMUSG00000040481	1707	31	18082	3.07534	1	0.355527	11.9126
GOTERM_BP_DIRECT	GO:1900006~positive regulation of dendrite development	7	0.344998	0.00644931	ENSMUSG00000003575, ENSMUSG00000049550, ENSMUSG00000068748, ENSMUSG00000030536, ENSMUSG00000020173, ENSMUSG00000028613, ENSMUSG00000024924	1707	19	18082	3.90263	1	0.355616	11.4066
GOTERM_BP_DIRECT	GO:0008380~RNA splicing	36	1.77427	0.00671634	ENSMUSG00000036109, ENSMUSG00000033565, ENSMUSG00000092607, ENSMUSG00000008658, ENSMUSG00000074088, ENSMUSG00000028809, ENSMUSG00000025576, ENSMUSG00000036054, ENSMUSG00000028676, ENSMUSG00000061136, ENSMUSG00000010608, ENSMUSG00000091625, ENSMUSG00000031683, ENSMUSG00000035851, ENSMUSG00000023007, ENSMUSG00000004980, ENSMUSG00000059708, ENSMUSG00000039218, ENSMUSG00000015748, ENSMUSG00000034274,…	1707	241	18082	1.58233	1	0.3583	11.8513
GOTERM_CC_DIRECT	GO:0030133~transport vesicle	11	0.542139	0.0676175	ENSMUSG00000021252, ENSMUSG00000034867, ENSMUSG00000027523, ENSMUSG00000040701, ENSMUSG00000032570, ENSMUSG00000029616, ENSMUSG00000056917, ENSMUSG00000029428, ENSMUSG00000028789, ENSMUSG00000074238, ENSMUSG00000061601	1816	64	19662	1.86091	1	0.358521	65.7373
GOTERM_BP_DIRECT	GO:0016477~cell migration	30	1.47856	0.0070127	ENSMUSG00000033295, ENSMUSG00000022568, ENSMUSG00000061665, ENSMUSG00000058571, ENSMUSG00000055447, ENSMUSG00000061136, ENSMUSG00000000631, ENSMUSG00000062991, ENSMUSG00000017670, ENSMUSG00000009621, ENSMUSG00000033392, ENSMUSG00000020516, ENSMUSG00000021338, ENSMUSG00000023008, ENSMUSG00000005871, ENSMUSG00000019889, ENSMUSG00000062209, ENSMUSG00000026782, ENSMUSG00000022791, ENSMUSG00000026490,…	1707	191	18082	1.6638	1	0.36202	12.3422
GOTERM_BP_DIRECT	GO:0051572~negative regulation of histone H3-K4 methylation	4	0.197141	0.00724489	ENSMUSG00000040363, ENSMUSG00000015937, ENSMUSG00000036940, ENSMUSG00000017146	1707	5	18082	8.47428	1	0.36296	12.7251
GOTERM_BP_DIRECT	GO:0006089~lactate metabolic process	4	0.197141	0.00724489	ENSMUSG00000032114, ENSMUSG00000026409, ENSMUSG00000021109, ENSMUSG00000027282	1707	5	18082	8.47428	1	0.36296	12.7251
GOTERM_BP_DIRECT	GO:0051642~centrosome localization	6	0.295712	0.00719348	ENSMUSG00000001105, ENSMUSG00000019647, ENSMUSG00000040250, ENSMUSG00000021068, ENSMUSG00000025812, ENSMUSG00000063450	1707	14	18082	4.53979	1	0.365106	12.6405
GOTERM_CC_DIRECT	GO:0045252~oxoglutarate dehydrogenase complex	3	0.147856	0.0705199	ENSMUSG00000020456, ENSMUSG00000004789, ENSMUSG00000025815	1816	5	19662	6.49626	1	0.368723	67.3332
GOTERM_CC_DIRECT	GO:0060170~ciliary membrane	8	0.394283	0.0711007	ENSMUSG00000022623, ENSMUSG00000031012, ENSMUSG00000035919, ENSMUSG00000029122, ENSMUSG00000037325, ENSMUSG00000037541, ENSMUSG00000047547, ENSMUSG00000022911	1816	40	19662	2.16542	1	0.368862	67.6441
GOTERM_BP_DIRECT	GO:0007528~neuromuscular junction development	10	0.492854	0.00760197	ENSMUSG00000034799, ENSMUSG00000032216, ENSMUSG00000028364, ENSMUSG00000061751, ENSMUSG00000029071, ENSMUSG00000020882, ENSMUSG00000041936, ENSMUSG00000069601, ENSMUSG00000010066, ENSMUSG00000028456	1707	38	18082	2.78759	1	0.372789	13.3109
GOTERM_CC_DIRECT	GO:0008328~ionotropic glutamate receptor complex	4	0.197141	0.0738362	ENSMUSG00000052572, ENSMUSG00000037541, ENSMUSG00000020886, ENSMUSG00000022770	1816	11	19662	3.93712	1	0.378013	69.0716
GOTERM_CC_DIRECT	GO:0072546~ER membrane protein complex	4	0.197141	0.0738362	ENSMUSG00000078517, ENSMUSG00000027131, ENSMUSG00000008140, ENSMUSG00000031819	1816	11	19662	3.93712	1	0.378013	69.0716
GOTERM_CC_DIRECT	GO:0042641~actomyosin	4	0.197141	0.0738362	ENSMUSG00000000631, ENSMUSG00000026313, ENSMUSG00000034593, ENSMUSG00000026490	1816	11	19662	3.93712	1	0.378013	69.0716
GOTERM_MF_DIRECT	GO:0003730~mRNA 3'-UTR binding	11	0.542139	0.0258124	ENSMUSG00000034681, ENSMUSG00000094936, ENSMUSG00000030189, ENSMUSG00000004980, ENSMUSG00000026634, ENSMUSG00000039652, ENSMUSG00000027680, ENSMUSG00000020594, ENSMUSG00000045193, ENSMUSG00000036371, ENSMUSG00000035139	1658	53	17446	2.18388	1	0.378941	34.6864
GOTERM_MF_DIRECT	GO:0033613~activating transcription factor binding	7	0.344998	0.0266092	ENSMUSG00000024563, ENSMUSG00000004815, ENSMUSG00000026313, ENSMUSG00000005583, ENSMUSG00000055024, ENSMUSG00000030557, ENSMUSG00000001419	1658	25	17446	2.94625	1	0.38388	35.5511
GOTERM_CC_DIRECT	GO:0030315~T-tubule	10	0.492854	0.0761919	ENSMUSG00000024381, ENSMUSG00000053819, ENSMUSG00000075318, ENSMUSG00000020882, ENSMUSG00000026463, ENSMUSG00000032826, ENSMUSG00000069601, ENSMUSG00000022770, ENSMUSG00000051331, ENSMUSG00000030592	1816	57	19662	1.89949	1	0.385372	70.2535
GOTERM_BP_DIRECT	GO:0007155~cell adhesion	63	3.10498	0.00832133	ENSMUSG00000013236, ENSMUSG00000033278, ENSMUSG00000034101, ENSMUSG00000028909, ENSMUSG00000059674, ENSMUSG00000026193, ENSMUSG00000032340, ENSMUSG00000031253, ENSMUSG00000022607, ENSMUSG00000066392, ENSMUSG00000027111, ENSMUSG00000022636, ENSMUSG00000049336, ENSMUSG00000061080, ENSMUSG00000028402, ENSMUSG00000030538, ENSMUSG00000001507, ENSMUSG00000068740, ENSMUSG00000034488, ENSMUSG00000027646,…	1707	485	18082	1.37598	1	0.387256	14.4796
GOTERM_BP_DIRECT	GO:0007010~cytoskeleton organization	19	0.936422	0.00826151	ENSMUSG00000006673, ENSMUSG00000038244, ENSMUSG00000051586, ENSMUSG00000026490, ENSMUSG00000025085, ENSMUSG00000027692, ENSMUSG00000022812, ENSMUSG00000061136, ENSMUSG00000026933, ENSMUSG00000038775, ENSMUSG00000017670, ENSMUSG00000062300, ENSMUSG00000020284, ENSMUSG00000003810, ENSMUSG00000023008, ENSMUSG00000022099, ENSMUSG00000024044, ENSMUSG00000026131, ENSMUSG00000061601	1707	104	18082	1.93523	1	0.389224	14.383
GOTERM_MF_DIRECT	GO:0032266~phosphatidylinositol-3-phosphate binding	8	0.394283	0.0279027	ENSMUSG00000030231, ENSMUSG00000035392, ENSMUSG00000050373, ENSMUSG00000068580, ENSMUSG00000040711, ENSMUSG00000042272, ENSMUSG00000038844, ENSMUSG00000025812	1658	32	17446	2.63058	1	0.389984	36.9321
GOTERM_BP_DIRECT	GO:0031532~actin cytoskeleton reorganization	12	0.591424	0.00820374	ENSMUSG00000020827, ENSMUSG00000031328, ENSMUSG00000057738, ENSMUSG00000032570, ENSMUSG00000026155, ENSMUSG00000053046, ENSMUSG00000028126, ENSMUSG00000020593, ENSMUSG00000026490, ENSMUSG00000054728, ENSMUSG00000027692, ENSMUSG00000043895	1707	52	18082	2.4445	1	0.391318	14.2896
GOTERM_BP_DIRECT	GO:0007157~heterophilic cell-cell adhesion via plasma membrane cell adhesion molecules	12	0.591424	0.00820374	ENSMUSG00000032076, ENSMUSG00000022636, ENSMUSG00000064115, ENSMUSG00000049336, ENSMUSG00000048078, ENSMUSG00000062300, ENSMUSG00000013033, ENSMUSG00000022661, ENSMUSG00000031561, ENSMUSG00000063887, ENSMUSG00000024109, ENSMUSG00000028399	1707	52	18082	2.4445	1	0.391318	14.2896
GOTERM_MF_DIRECT	GO:0005547~phosphatidylinositol-3,4,5-trisphosphate binding	9	0.443568	0.0278605	ENSMUSG00000022377, ENSMUSG00000051355, ENSMUSG00000030536, ENSMUSG00000021706, ENSMUSG00000018417, ENSMUSG00000038844, ENSMUSG00000038696, ENSMUSG00000025812, ENSMUSG00000037712	1658	39	17446	2.42823	1	0.393691	36.8874
GOTERM_MF_DIRECT	GO:0004812~aminoacyl-tRNA ligase activity	9	0.443568	0.0278605	ENSMUSG00000018995, ENSMUSG00000038838, ENSMUSG00000026615, ENSMUSG00000028107, ENSMUSG00000031960, ENSMUSG00000024493, ENSMUSG00000004233, ENSMUSG00000010755, ENSMUSG00000040354	1658	39	17446	2.42823	1	0.393691	36.8874
GOTERM_BP_DIRECT	GO:0042391~regulation of membrane potential	18	0.887137	0.00890917	ENSMUSG00000020866, ENSMUSG00000059742, ENSMUSG00000037386, ENSMUSG00000038260, ENSMUSG00000045103, ENSMUSG00000038319, ENSMUSG00000033885, ENSMUSG00000041670, ENSMUSG00000028051, ENSMUSG00000041482, ENSMUSG00000034656, ENSMUSG00000022770, ENSMUSG00000032216, ENSMUSG00000026959, ENSMUSG00000031075, ENSMUSG00000028020, ENSMUSG00000063142, ENSMUSG00000037624	1707	97	18082	1.96568	1	0.403977	15.4235
GOTERM_BP_DIRECT	GO:0006887~exocytosis	19	0.936422	0.00911589	ENSMUSG00000054423, ENSMUSG00000034799, ENSMUSG00000037386, ENSMUSG00000034593, ENSMUSG00000020792, ENSMUSG00000041670, ENSMUSG00000017978, ENSMUSG00000022829, ENSMUSG00000019790, ENSMUSG00000036435, ENSMUSG00000051586, ENSMUSG00000024743, ENSMUSG00000038453, ENSMUSG00000027287, ENSMUSG00000027882, ENSMUSG00000004626, ENSMUSG00000034902, ENSMUSG00000053046, ENSMUSG00000028456	1707	105	18082	1.9168	1	0.40695	15.7531
GOTERM_CC_DIRECT	GO:0017053~transcriptional repressor complex	10	0.492854	0.0831674	ENSMUSG00000037935, ENSMUSG00000029478, ENSMUSG00000026313, ENSMUSG00000037395, ENSMUSG00000025369, ENSMUSG00000006586, ENSMUSG00000037373, ENSMUSG00000027630, ENSMUSG00000029249, ENSMUSG00000028522	1816	58	19662	1.86674	1	0.410878	73.5103
GOTERM_MF_DIRECT	GO:0015631~tubulin binding	10	0.492854	0.0307353	ENSMUSG00000049550, ENSMUSG00000018411, ENSMUSG00000029600, ENSMUSG00000051359, ENSMUSG00000029165, ENSMUSG00000031865, ENSMUSG00000022044, ENSMUSG00000028524, ENSMUSG00000040811, ENSMUSG00000033257	1658	47	17446	2.23879	1	0.416009	39.8598
GOTERM_CC_DIRECT	GO:0072372~primary cilium	9	0.443568	0.0859454	ENSMUSG00000032558, ENSMUSG00000001105, ENSMUSG00000038564, ENSMUSG00000040040, ENSMUSG00000032855, ENSMUSG00000026649, ENSMUSG00000029790, ENSMUSG00000022911, ENSMUSG00000035614	1816	50	19662	1.94888	1	0.419212	74.712
GOTERM_BP_DIRECT	GO:0090314~positive regulation of protein targeting to membrane	8	0.394283	0.0107747	ENSMUSG00000026341, ENSMUSG00000022412, ENSMUSG00000030538, ENSMUSG00000030279, ENSMUSG00000052105, ENSMUSG00000069601, ENSMUSG00000026150, ENSMUSG00000036667	1707	27	18082	3.13862	1	0.424115	18.3543
GOTERM_BP_DIRECT	GO:0001578~microtubule bundle formation	8	0.394283	0.0107747	ENSMUSG00000049550, ENSMUSG00000030397, ENSMUSG00000017421, ENSMUSG00000064302, ENSMUSG00000034201, ENSMUSG00000009418, ENSMUSG00000052105, ENSMUSG00000058690	1707	27	18082	3.13862	1	0.424115	18.3543
GOTERM_MF_DIRECT	GO:0000978~RNA polymerase II core promoter proximal region sequence-specific DNA binding	46	2.26713	0.0328518	ENSMUSG00000037935, ENSMUSG00000024563, ENSMUSG00000027201, ENSMUSG00000026843, ENSMUSG00000059436, ENSMUSG00000027985, ENSMUSG00000055024, ENSMUSG00000052056, ENSMUSG00000052942, ENSMUSG00000015709, ENSMUSG00000004151, ENSMUSG00000029238, ENSMUSG00000061887, ENSMUSG00000039153, ENSMUSG00000025369, ENSMUSG00000005897, ENSMUSG00000024826, ENSMUSG00000030353, ENSMUSG00000023994, ENSMUSG00000043456,…	1658	359	17446	1.34826	1	0.424842	41.9635
GOTERM_BP_DIRECT	GO:0035176~social behavior	12	0.591424	0.0109298	ENSMUSG00000033768, ENSMUSG00000022623, ENSMUSG00000061751, ENSMUSG00000029071, ENSMUSG00000026959, ENSMUSG00000021814, ENSMUSG00000029104, ENSMUSG00000037541, ENSMUSG00000020886, ENSMUSG00000024109, ENSMUSG00000070880, ENSMUSG00000066392	1707	54	18082	2.35397	1	0.424923	18.5937
GOTERM_MF_DIRECT	GO:0003684~damaged DNA binding	11	0.542139	0.0326201	ENSMUSG00000038425, ENSMUSG00000070425, ENSMUSG00000043909, ENSMUSG00000032298, ENSMUSG00000021668, ENSMUSG00000055024, ENSMUSG00000035121, ENSMUSG00000003549, ENSMUSG00000026082, ENSMUSG00000023953, ENSMUSG00000017146	1658	55	17446	2.10446	1	0.426713	41.7366
GOTERM_BP_DIRECT	GO:0030154~cell differentiation	94	4.63282	0.0104895	ENSMUSG00000009569, ENSMUSG00000024969, ENSMUSG00000016344, ENSMUSG00000041670, ENSMUSG00000028886, ENSMUSG00000060126, ENSMUSG00000021109, ENSMUSG00000032540, ENSMUSG00000052516, ENSMUSG00000022883, ENSMUSG00000042594, ENSMUSG00000002413, ENSMUSG00000027200, ENSMUSG00000028909, ENSMUSG00000022995, ENSMUSG00000021268, ENSMUSG00000037997, ENSMUSG00000026159, ENSMUSG00000021820, ENSMUSG00000037373,…	1707	780	18082	1.27657	1	0.427108	17.9126
GOTERM_BP_DIRECT	GO:0045773~positive regulation of axon extension	10	0.492854	0.0107513	ENSMUSG00000062991, ENSMUSG00000018411, ENSMUSG00000028649, ENSMUSG00000038708, ENSMUSG00000026193, ENSMUSG00000041362, ENSMUSG00000018820, ENSMUSG00000055024, ENSMUSG00000051243, ENSMUSG00000022812	1707	40	18082	2.64821	1	0.427234	18.3182
GOTERM_BP_DIRECT	GO:0007613~memory	16	0.788566	0.0102507	ENSMUSG00000003575, ENSMUSG00000025958, ENSMUSG00000033854, ENSMUSG00000022623, ENSMUSG00000020053, ENSMUSG00000001507, ENSMUSG00000027365, ENSMUSG00000042632, ENSMUSG00000037541, ENSMUSG00000037058, ENSMUSG00000030209, ENSMUSG00000022681, ENSMUSG00000061751, ENSMUSG00000026959, ENSMUSG00000031137, ENSMUSG00000037624	1707	83	18082	2.042	1	0.427699	17.541
GOTERM_BP_DIRECT	GO:0042147~retrograde transport, endosome to Golgi	13	0.64071	0.0106478	ENSMUSG00000030172, ENSMUSG00000027522, ENSMUSG00000038671, ENSMUSG00000025949, ENSMUSG00000029462, ENSMUSG00000031865, ENSMUSG00000010110, ENSMUSG00000030704, ENSMUSG00000035901, ENSMUSG00000023923, ENSMUSG00000011831, ENSMUSG00000038456, ENSMUSG00000024983	1707	61	18082	2.25749	1	0.427998	18.1581
GOTERM_BP_DIRECT	GO:0016567~protein ubiquitination	49	2.41498	0.010004	ENSMUSG00000038822, ENSMUSG00000066892, ENSMUSG00000060450, ENSMUSG00000022124, ENSMUSG00000004947, ENSMUSG00000024083, ENSMUSG00000038365, ENSMUSG00000017146, ENSMUSG00000035572, ENSMUSG00000036782, ENSMUSG00000025702, ENSMUSG00000032216, ENSMUSG00000017677, ENSMUSG00000004018, ENSMUSG00000058594, ENSMUSG00000029686, ENSMUSG00000035696, ENSMUSG00000014164, ENSMUSG00000009995, ENSMUSG00000033004,…	1707	362	18082	1.43384	1	0.428069	17.1554
GOTERM_BP_DIRECT	GO:0060765~regulation of androgen receptor signaling pathway	5	0.246427	0.0104121	ENSMUSG00000073968, ENSMUSG00000025423, ENSMUSG00000060450, ENSMUSG00000055024, ENSMUSG00000042625	1707	10	18082	5.29643	1	0.428697	17.7923
GOTERM_MF_DIRECT	GO:0035035~histone acetyltransferase binding	8	0.394283	0.0326063	ENSMUSG00000029207, ENSMUSG00000025958, ENSMUSG00000037032, ENSMUSG00000021109, ENSMUSG00000073968, ENSMUSG00000030557, ENSMUSG00000059439, ENSMUSG00000018412	1658	33	17446	2.55086	1	0.430812	41.723
GOTERM_BP_DIRECT	GO:0043968~histone H2A acetylation	6	0.295712	0.00996356	ENSMUSG00000031422, ENSMUSG00000003778, ENSMUSG00000029505, ENSMUSG00000028863, ENSMUSG00000045482, ENSMUSG00000024240	1707	15	18082	4.23714	1	0.430951	17.092
GOTERM_BP_DIRECT	GO:0046847~filopodium assembly	6	0.295712	0.00996356	ENSMUSG00000024109, ENSMUSG00000030428, ENSMUSG00000040265, ENSMUSG00000021990, ENSMUSG00000043895, ENSMUSG00000027111	1707	15	18082	4.23714	1	0.430951	17.092
GOTERM_BP_DIRECT	GO:0032092~positive regulation of protein binding	14	0.689995	0.0102288	ENSMUSG00000002489, ENSMUSG00000031511, ENSMUSG00000022329, ENSMUSG00000032855, ENSMUSG00000018909, ENSMUSG00000029106, ENSMUSG00000055024, ENSMUSG00000029761, ENSMUSG00000028906, ENSMUSG00000030309, ENSMUSG00000041936, ENSMUSG00000062232, ENSMUSG00000024985, ENSMUSG00000022812	1707	68	18082	2.18088	1	0.431088	17.5068
GOTERM_BP_DIRECT	GO:0021987~cerebral cortex development	14	0.689995	0.0102288	ENSMUSG00000013236, ENSMUSG00000020716, ENSMUSG00000021109, ENSMUSG00000037020, ENSMUSG00000030852, ENSMUSG00000065954, ENSMUSG00000047921, ENSMUSG00000042453, ENSMUSG00000039842, ENSMUSG00000026959, ENSMUSG00000037313, ENSMUSG00000036940, ENSMUSG00000028613, ENSMUSG00000068036	1707	68	18082	2.18088	1	0.431088	17.5068
GOTERM_CC_DIRECT	GO:0042581~specific granule	4	0.197141	0.0919251	ENSMUSG00000030805, ENSMUSG00000027882, ENSMUSG00000027287, ENSMUSG00000004626	1816	12	19662	3.60903	1	0.4393	77.128
GOTERM_CC_DIRECT	GO:0031512~motile primary cilium	4	0.197141	0.0919251	ENSMUSG00000040040, ENSMUSG00000032855, ENSMUSG00000047193, ENSMUSG00000005237	1816	12	19662	3.60903	1	0.4393	77.128
GOTERM_BP_DIRECT	GO:0072659~protein localization to plasma membrane	13	0.64071	0.0121007	ENSMUSG00000038024, ENSMUSG00000034593, ENSMUSG00000037533, ENSMUSG00000030279, ENSMUSG00000032826, ENSMUSG00000024044, ENSMUSG00000018820, ENSMUSG00000069601, ENSMUSG00000062232, ENSMUSG00000022771, ENSMUSG00000031137, ENSMUSG00000022770, ENSMUSG00000027692	1707	62	18082	2.22108	1	0.450525	20.3788
GOTERM_CC_DIRECT	GO:0010008~endosome membrane	17	0.837851	0.0959717	ENSMUSG00000025949, ENSMUSG00000051355, ENSMUSG00000029462, ENSMUSG00000032560, ENSMUSG00000069539, ENSMUSG00000014402, ENSMUSG00000015653, ENSMUSG00000021375, ENSMUSG00000013495, ENSMUSG00000023923, ENSMUSG00000040701, ENSMUSG00000034109, ENSMUSG00000049076, ENSMUSG00000018417, ENSMUSG00000004317, ENSMUSG00000020696, ENSMUSG00000029016	1816	122	19662	1.50869	1	0.451598	78.6386
GOTERM_BP_DIRECT	GO:0007420~brain development	32	1.57713	0.0120927	ENSMUSG00000005949, ENSMUSG00000001323, ENSMUSG00000009073, ENSMUSG00000028826, ENSMUSG00000019943, ENSMUSG00000026773, ENSMUSG00000052516, ENSMUSG00000040481, ENSMUSG00000062991, ENSMUSG00000015709, ENSMUSG00000022973, ENSMUSG00000027882, ENSMUSG00000057789, ENSMUSG00000064293, ENSMUSG00000020716, ENSMUSG00000003131, ENSMUSG00000006024, ENSMUSG00000067786, ENSMUSG00000078484, ENSMUSG00000024392,…	1707	216	18082	1.56931	1	0.454118	20.3668
GOTERM_CC_DIRECT	GO:0005759~mitochondrial matrix	24	1.18285	0.0995993	ENSMUSG00000025958, ENSMUSG00000034442, ENSMUSG00000059743, ENSMUSG00000026281, ENSMUSG00000020268, ENSMUSG00000032997, ENSMUSG00000004233, ENSMUSG00000036639, ENSMUSG00000005981, ENSMUSG00000017146, ENSMUSG00000018861, ENSMUSG00000032527, ENSMUSG00000018995, ENSMUSG00000039069, ENSMUSG00000028107, ENSMUSG00000029208, ENSMUSG00000020456, ENSMUSG00000025747, ENSMUSG00000021193, ENSMUSG00000032026,…	1816	188	19662	1.38218	1	0.459518	79.913
GOTERM_CC_DIRECT	GO:1990391~DNA repair complex	3	0.147856	0.0994376	ENSMUSG00000058318, ENSMUSG00000043909, ENSMUSG00000036940	1816	6	19662	5.41355	1	0.46146	79.8577
GOTERM_CC_DIRECT	GO:0014731~spectrin-associated cytoskeleton	3	0.147856	0.0994376	ENSMUSG00000022099, ENSMUSG00000031543, ENSMUSG00000069601	1816	6	19662	5.41355	1	0.46146	79.8577
GOTERM_CC_DIRECT	GO:0036449~microtubule minus-end	3	0.147856	0.0994376	ENSMUSG00000041570, ENSMUSG00000021068, ENSMUSG00000044433	1816	6	19662	5.41355	1	0.46146	79.8577
GOTERM_MF_DIRECT	GO:0019904~protein domain specific binding	38	1.87284	0.0376826	ENSMUSG00000034799, ENSMUSG00000037386, ENSMUSG00000000881, ENSMUSG00000038241, ENSMUSG00000009073, ENSMUSG00000030852, ENSMUSG00000025423, ENSMUSG00000061689, ENSMUSG00000034101, ENSMUSG00000018411, ENSMUSG00000038453, ENSMUSG00000039153, ENSMUSG00000032855, ENSMUSG00000037373, ENSMUSG00000029836, ENSMUSG00000039137, ENSMUSG00000037313, ENSMUSG00000089837, ENSMUSG00000051331, ENSMUSG00000031729,…	1658	289	17446	1.38356	1	0.466273	46.5092
GOTERM_BP_DIRECT	GO:0046777~protein autophosphorylation	28	1.37999	0.0130181	ENSMUSG00000029613, ENSMUSG00000024969, ENSMUSG00000029471, ENSMUSG00000027365, ENSMUSG00000042724, ENSMUSG00000021363, ENSMUSG00000027692, ENSMUSG00000073563, ENSMUSG00000021820, ENSMUSG00000057230, ENSMUSG00000003534, ENSMUSG00000022607, ENSMUSG00000061288, ENSMUSG00000032384, ENSMUSG00000021115, ENSMUSG00000021408, ENSMUSG00000063704, ENSMUSG00000003068, ENSMUSG00000053819, ENSMUSG00000062209,…	1707	183	18082	1.62076	1	0.467409	21.7515
GOTERM_BP_DIRECT	GO:0042787~protein ubiquitination involved in ubiquitin-dependent protein catabolic process	22	1.08428	0.014083	ENSMUSG00000064061, ENSMUSG00000055652, ENSMUSG00000020042, ENSMUSG00000038822, ENSMUSG00000025261, ENSMUSG00000038780, ENSMUSG00000020064, ENSMUSG00000060450, ENSMUSG00000026219, ENSMUSG00000066036, ENSMUSG00000020184, ENSMUSG00000002803, ENSMUSG00000032216, ENSMUSG00000079658, ENSMUSG00000033417, ENSMUSG00000029686, ENSMUSG00000030083, ENSMUSG00000014164, ENSMUSG00000020696, ENSMUSG00000070814,…	1707	134	18082	1.73913	1	0.46857	23.3169
GOTERM_BP_DIRECT	GO:0042177~negative regulation of protein catabolic process	9	0.443568	0.0143821	ENSMUSG00000062991, ENSMUSG00000025316, ENSMUSG00000029003, ENSMUSG00000031328, ENSMUSG00000046032, ENSMUSG00000054387, ENSMUSG00000013973, ENSMUSG00000033004, ENSMUSG00000028789	1707	35	18082	2.72388	1	0.468753	23.7511
GOTERM_BP_DIRECT	GO:0051017~actin filament bundle assembly	9	0.443568	0.0143821	ENSMUSG00000016382, ENSMUSG00000021998, ENSMUSG00000054808, ENSMUSG00000022099, ENSMUSG00000029106, ENSMUSG00000045180, ENSMUSG00000029761, ENSMUSG00000018417, ENSMUSG00000025372	1707	35	18082	2.72388	1	0.468753	23.7511
GOTERM_BP_DIRECT	GO:0030073~insulin secretion	9	0.443568	0.0143821	ENSMUSG00000024563, ENSMUSG00000034593, ENSMUSG00000037386, ENSMUSG00000027882, ENSMUSG00000040612, ENSMUSG00000029104, ENSMUSG00000022555, ENSMUSG00000051331, ENSMUSG00000061601	1707	35	18082	2.72388	1	0.468753	23.7511
GOTERM_BP_DIRECT	GO:0061024~membrane organization	13	0.64071	0.013701	ENSMUSG00000030805, ENSMUSG00000034593, ENSMUSG00000020792, ENSMUSG00000029174, ENSMUSG00000036435, ENSMUSG00000041607, ENSMUSG00000037110, ENSMUSG00000026585, ENSMUSG00000028518, ENSMUSG00000030279, ENSMUSG00000027287, ENSMUSG00000027882, ENSMUSG00000004631	1707	63	18082	2.18583	1	0.469932	22.7587
GOTERM_BP_DIRECT	GO:0060348~bone development	12	0.591424	0.0142996	ENSMUSG00000032076, ENSMUSG00000016382, ENSMUSG00000038564, ENSMUSG00000066406, ENSMUSG00000027523, ENSMUSG00000039842, ENSMUSG00000061306, ENSMUSG00000057406, ENSMUSG00000028641, ENSMUSG00000040711, ENSMUSG00000016918, ENSMUSG00000022641	1707	56	18082	2.2699	1	0.470255	23.6316
GOTERM_BP_DIRECT	GO:0051965~positive regulation of synapse assembly	14	0.689995	0.012988	ENSMUSG00000002885, ENSMUSG00000034730, ENSMUSG00000024647, ENSMUSG00000045083, ENSMUSG00000028184, ENSMUSG00000037605, ENSMUSG00000026341, ENSMUSG00000013033, ENSMUSG00000039953, ENSMUSG00000031253, ENSMUSG00000025920, ENSMUSG00000063887, ENSMUSG00000024109, ENSMUSG00000066392	1707	70	18082	2.11857	1	0.470423	21.7068
GOTERM_BP_DIRECT	GO:0045862~positive regulation of proteolysis	7	0.344998	0.0138839	ENSMUSG00000020271, ENSMUSG00000025217, ENSMUSG00000032245, ENSMUSG00000055024, ENSMUSG00000057789, ENSMUSG00000028207, ENSMUSG00000031729	1707	22	18082	3.37045	1	0.470827	23.0264
GOTERM_BP_DIRECT	GO:0006928~movement of cell or subcellular component	7	0.344998	0.0138839	ENSMUSG00000028649, ENSMUSG00000022995, ENSMUSG00000058835, ENSMUSG00000003131, ENSMUSG00000026782, ENSMUSG00000030733, ENSMUSG00000022607	1707	22	18082	3.37045	1	0.470827	23.0264
GOTERM_BP_DIRECT	GO:0097114~NMDA glutamate receptor clustering	4	0.197141	0.0134765	ENSMUSG00000042453, ENSMUSG00000022623, ENSMUSG00000063887, ENSMUSG00000024109	1707	6	18082	7.0619	1	0.471651	22.4289
GOTERM_BP_DIRECT	GO:0097119~postsynaptic density protein 95 clustering	4	0.197141	0.0134765	ENSMUSG00000033768, ENSMUSG00000042453, ENSMUSG00000063887, ENSMUSG00000024109	1707	6	18082	7.0619	1	0.471651	22.4289
GOTERM_BP_DIRECT	GO:0007018~microtubule-based movement	15	0.73928	0.0136331	ENSMUSG00000021693, ENSMUSG00000022629, ENSMUSG00000027012, ENSMUSG00000047193, ENSMUSG00000038844, ENSMUSG00000021375, ENSMUSG00000026585, ENSMUSG00000014602, ENSMUSG00000021843, ENSMUSG00000020821, ENSMUSG00000029757, ENSMUSG00000033705, ENSMUSG00000063077, ENSMUSG00000005237, ENSMUSG00000041642	1707	78	18082	2.03709	1	0.471888	22.6591
GOTERM_BP_DIRECT	GO:0030900~forebrain development	16	0.788566	0.014075	ENSMUSG00000029478, ENSMUSG00000009569, ENSMUSG00000031996, ENSMUSG00000022892, ENSMUSG00000021224, ENSMUSG00000047193, ENSMUSG00000068329, ENSMUSG00000027646, ENSMUSG00000005917, ENSMUSG00000018654, ENSMUSG00000008575, ENSMUSG00000031229, ENSMUSG00000042453, ENSMUSG00000027797, ENSMUSG00000055421, ENSMUSG00000024163	1707	86	18082	1.97076	1	0.471902	23.3052
GOTERM_BP_DIRECT	GO:0035418~protein localization to synapse	6	0.295712	0.0133853	ENSMUSG00000042453, ENSMUSG00000007617, ENSMUSG00000063887, ENSMUSG00000020886, ENSMUSG00000024109, ENSMUSG00000061601	1707	16	18082	3.97232	1	0.473073	22.2946
GOTERM_BP_DIRECT	GO:0007628~adult walking behavior	10	0.492854	0.0147892	ENSMUSG00000018411, ENSMUSG00000022307, ENSMUSG00000005949, ENSMUSG00000023033, ENSMUSG00000028519, ENSMUSG00000034656, ENSMUSG00000068329, ENSMUSG00000028020, ENSMUSG00000051331, ENSMUSG00000063142	1707	42	18082	2.52211	1	0.47481	24.3384
GOTERM_BP_DIRECT	GO:0010977~negative regulation of neuron projection development	13	0.64071	0.0154575	ENSMUSG00000059974, ENSMUSG00000031328, ENSMUSG00000097589, ENSMUSG00000030538, ENSMUSG00000020458, ENSMUSG00000006586, ENSMUSG00000022150, ENSMUSG00000014554, ENSMUSG00000026074, ENSMUSG00000029121, ENSMUSG00000020184, ENSMUSG00000022812, ENSMUSG00000038533	1707	64	18082	2.15167	1	0.486544	25.2934
GOTERM_MF_DIRECT	GO:0004702~receptor signaling protein serine/threonine kinase activity	11	0.542139	0.0405956	ENSMUSG00000036737, ENSMUSG00000020827, ENSMUSG00000058444, ENSMUSG00000022329, ENSMUSG00000031644, ENSMUSG00000033352, ENSMUSG00000021918, ENSMUSG00000031284, ENSMUSG00000026074, ENSMUSG00000027692, ENSMUSG00000061288	1658	57	17446	2.03062	1	0.487704	49.0866
GOTERM_MF_DIRECT	GO:0003712~transcription cofactor activity	11	0.542139	0.0405956	ENSMUSG00000062991, ENSMUSG00000035356, ENSMUSG00000017210, ENSMUSG00000064127, ENSMUSG00000058318, ENSMUSG00000055024, ENSMUSG00000016624, ENSMUSG00000045482, ENSMUSG00000027593, ENSMUSG00000027210, ENSMUSG00000039671	1658	57	17446	2.03062	1	0.487704	49.0866
GOTERM_MF_DIRECT	GO:0019894~kinesin binding	9	0.443568	0.0415812	ENSMUSG00000026585, ENSMUSG00000040040, ENSMUSG00000039953, ENSMUSG00000021843, ENSMUSG00000041362, ENSMUSG00000025920, ENSMUSG00000028613, ENSMUSG00000074238, ENSMUSG00000024163	1658	42	17446	2.25478	1	0.491796	49.9319
GOTERM_BP_DIRECT	GO:0043484~regulation of RNA splicing	8	0.394283	0.0160448	ENSMUSG00000036109, ENSMUSG00000033565, ENSMUSG00000008658, ENSMUSG00000022139, ENSMUSG00000022961, ENSMUSG00000025576, ENSMUSG00000005506, ENSMUSG00000007850	1707	29	18082	2.92217	1	0.496046	26.1232
GOTERM_BP_DIRECT	GO:0016358~dendrite development	9	0.443568	0.0170027	ENSMUSG00000042453, ENSMUSG00000033577, ENSMUSG00000028519, ENSMUSG00000022892, ENSMUSG00000026782, ENSMUSG00000034813, ENSMUSG00000031284, ENSMUSG00000025372, ENSMUSG00000067629	1707	36	18082	2.64821	1	0.512963	27.458
GOTERM_BP_DIRECT	GO:0031122~cytoplasmic microtubule organization	9	0.443568	0.0170027	ENSMUSG00000038564, ENSMUSG00000040040, ENSMUSG00000029071, ENSMUSG00000030538, ENSMUSG00000005871, ENSMUSG00000031865, ENSMUSG00000075324, ENSMUSG00000027263, ENSMUSG00000026131	1707	36	18082	2.64821	1	0.512963	27.458
GOTERM_MF_DIRECT	GO:0097109~neuroligin family protein binding	3	0.147856	0.0474964	ENSMUSG00000033768, ENSMUSG00000020886, ENSMUSG00000024109	1658	4	17446	7.89174	1	0.518053	54.7346
GOTERM_BP_DIRECT	GO:0030048~actin filament-based movement	6	0.295712	0.017518	ENSMUSG00000004677, ENSMUSG00000029207, ENSMUSG00000034593, ENSMUSG00000021262, ENSMUSG00000037032, ENSMUSG00000018417	1707	17	18082	3.73865	1	0.520118	28.1665
GOTERM_MF_DIRECT	GO:0070300~phosphatidic acid binding	5	0.246427	0.0472612	ENSMUSG00000037533, ENSMUSG00000051355, ENSMUSG00000042272, ENSMUSG00000062232, ENSMUSG00000038696	1658	15	17446	3.50744	1	0.520429	54.5522
GOTERM_MF_DIRECT	GO:0008168~methyltransferase activity	24	1.18285	0.0471367	ENSMUSG00000029179, ENSMUSG00000013787, ENSMUSG00000022721, ENSMUSG00000034442, ENSMUSG00000000326, ENSMUSG00000039345, ENSMUSG00000049327, ENSMUSG00000026707, ENSMUSG00000056770, ENSMUSG00000067369, ENSMUSG00000057406, ENSMUSG00000039620, ENSMUSG00000025899, ENSMUSG00000039662, ENSMUSG00000036009, ENSMUSG00000026857, ENSMUSG00000029004, ENSMUSG00000025747, ENSMUSG00000004127, ENSMUSG00000026646,…	1658	168	17446	1.50319	1	0.523701	54.4553
GOTERM_BP_DIRECT	GO:0006915~apoptotic process	70	3.44998	0.0182159	ENSMUSG00000027387, ENSMUSG00000060579, ENSMUSG00000040483, ENSMUSG00000042724, ENSMUSG00000030498, ENSMUSG00000031878, ENSMUSG00000040687, ENSMUSG00000017670, ENSMUSG00000028284, ENSMUSG00000011958, ENSMUSG00000024826, ENSMUSG00000029027, ENSMUSG00000052889, ENSMUSG00000005583, ENSMUSG00000029686, ENSMUSG00000060538, ENSMUSG00000021408, ENSMUSG00000003068, ENSMUSG00000030846, ENSMUSG00000030538,…	1707	570	18082	1.30088	1	0.523896	29.1156
GOTERM_BP_DIRECT	GO:0090630~activation of GTPase activity	14	0.689995	0.0181574	ENSMUSG00000022568, ENSMUSG00000039678, ENSMUSG00000029174, ENSMUSG00000037110, ENSMUSG00000002489, ENSMUSG00000036644, ENSMUSG00000028556, ENSMUSG00000023923, ENSMUSG00000028126, ENSMUSG00000040797, ENSMUSG00000059439, ENSMUSG00000011831, ENSMUSG00000021027, ENSMUSG00000011832	1707	73	18082	2.03151	1	0.526099	29.0364
GOTERM_MF_DIRECT	GO:0035612~AP-2 adaptor complex binding	4	0.197141	0.046429	ENSMUSG00000023923, ENSMUSG00000018909, ENSMUSG00000022150, ENSMUSG00000057230	1658	9	17446	4.67658	1	0.526847	53.9013
GOTERM_MF_DIRECT	GO:0008276~protein methyltransferase activity	4	0.197141	0.046429	ENSMUSG00000026857, ENSMUSG00000026646, ENSMUSG00000032579, ENSMUSG00000032185	1658	9	17446	4.67658	1	0.526847	53.9013
GOTERM_MF_DIRECT	GO:0002162~dystroglycan binding	4	0.197141	0.046429	ENSMUSG00000033392, ENSMUSG00000045103, ENSMUSG00000064302, ENSMUSG00000041936	1658	9	17446	4.67658	1	0.526847	53.9013
GOTERM_MF_DIRECT	GO:0030374~ligand-dependent nuclear receptor transcription coactivator activity	9	0.443568	0.0469994	ENSMUSG00000041164, ENSMUSG00000005886, ENSMUSG00000054808, ENSMUSG00000052889, ENSMUSG00000046711, ENSMUSG00000036940, ENSMUSG00000014402, ENSMUSG00000032185, ENSMUSG00000026571	1658	43	17446	2.20235	1	0.526931	54.3483
GOTERM_BP_DIRECT	GO:0006511~ubiquitin-dependent protein catabolic process	24	1.18285	0.0181392	ENSMUSG00000005501, ENSMUSG00000040785, ENSMUSG00000066892, ENSMUSG00000047879, ENSMUSG00000032612, ENSMUSG00000025217, ENSMUSG00000036309, ENSMUSG00000032267, ENSMUSG00000090083, ENSMUSG00000038365, ENSMUSG00000024392, ENSMUSG00000036712, ENSMUSG00000033364, ENSMUSG00000056342, ENSMUSG00000019373, ENSMUSG00000032869, ENSMUSG00000060073, ENSMUSG00000038206, ENSMUSG00000079658, ENSMUSG00000033417,…	1707	154	18082	1.65083	1	0.529131	29.0119
GOTERM_MF_DIRECT	GO:0047485~protein N-terminus binding	18	0.887137	0.0503682	ENSMUSG00000029478, ENSMUSG00000037935, ENSMUSG00000016346, ENSMUSG00000022760, ENSMUSG00000034799, ENSMUSG00000010110, ENSMUSG00000024603, ENSMUSG00000027835, ENSMUSG00000039671, ENSMUSG00000070880, ENSMUSG00000027630, ENSMUSG00000057738, ENSMUSG00000032366, ENSMUSG00000054808, ENSMUSG00000053519, ENSMUSG00000023051, ENSMUSG00000032118, ENSMUSG00000022565	1658	117	17446	1.61882	1	0.535224	56.9071
GOTERM_BP_DIRECT	GO:0050775~positive regulation of dendrite morphogenesis	8	0.394283	0.0192684	ENSMUSG00000026341, ENSMUSG00000033295, ENSMUSG00000034867, ENSMUSG00000021224, ENSMUSG00000020389, ENSMUSG00000025423, ENSMUSG00000030309, ENSMUSG00000028399	1707	30	18082	2.82476	1	0.53739	30.5245
GOTERM_BP_DIRECT	GO:0032880~regulation of protein localization	13	0.64071	0.0194747	ENSMUSG00000027002, ENSMUSG00000039361, ENSMUSG00000067786, ENSMUSG00000029174, ENSMUSG00000068740, ENSMUSG00000023473, ENSMUSG00000057230, ENSMUSG00000028086, ENSMUSG00000033004, ENSMUSG00000022070, ENSMUSG00000029131, ENSMUSG00000022770, ENSMUSG00000037110	1707	66	18082	2.08647	1	0.53794	30.7977
GOTERM_BP_DIRECT	GO:0007612~learning	13	0.64071	0.0194747	ENSMUSG00000000326, ENSMUSG00000022623, ENSMUSG00000037685, ENSMUSG00000037541, ENSMUSG00000030209, ENSMUSG00000042453, ENSMUSG00000026959, ENSMUSG00000022973, ENSMUSG00000022240, ENSMUSG00000029104, ENSMUSG00000031137, ENSMUSG00000024109, ENSMUSG00000066392	1707	66	18082	2.08647	1	0.53794	30.7977
GOTERM_BP_DIRECT	GO:0006470~protein dephosphorylation	22	1.08428	0.0191708	ENSMUSG00000033295, ENSMUSG00000013236, ENSMUSG00000033278, ENSMUSG00000033102, ENSMUSG00000019889, ENSMUSG00000093803, ENSMUSG00000028886, ENSMUSG00000025217, ENSMUSG00000028161, ENSMUSG00000026309, ENSMUSG00000026384, ENSMUSG00000028909, ENSMUSG00000061130, ENSMUSG00000068748, ENSMUSG00000030002, ENSMUSG00000033323, ENSMUSG00000028771, ENSMUSG00000020271, ENSMUSG00000019907, ENSMUSG00000042662,…	1707	138	18082	1.68872	1	0.53888	30.3951
GOTERM_MF_DIRECT	GO:0001077~transcriptional activator activity, RNA polymerase II core promoter proximal region sequence-specific binding	35	1.72499	0.0543808	ENSMUSG00000024563, ENSMUSG00000026843, ENSMUSG00000021109, ENSMUSG00000027985, ENSMUSG00000052942, ENSMUSG00000045302, ENSMUSG00000015709, ENSMUSG00000004151, ENSMUSG00000029238, ENSMUSG00000061887, ENSMUSG00000039153, ENSMUSG00000030353, ENSMUSG00000023994, ENSMUSG00000046711, ENSMUSG00000005583, ENSMUSG00000039275, ENSMUSG00000024985, ENSMUSG00000014592, ENSMUSG00000003847, ENSMUSG00000059824,…	1658	270	17446	1.364	1	0.555203	59.7791
GOTERM_MF_DIRECT	GO:0003777~microtubule motor activity	13	0.64071	0.0539848	ENSMUSG00000021693, ENSMUSG00000022629, ENSMUSG00000047193, ENSMUSG00000038844, ENSMUSG00000041144, ENSMUSG00000021375, ENSMUSG00000014602, ENSMUSG00000020821, ENSMUSG00000029757, ENSMUSG00000033705, ENSMUSG00000063077, ENSMUSG00000005237, ENSMUSG00000041642	1658	76	17446	1.79987	1	0.556613	59.5039
GOTERM_BP_DIRECT	GO:0071805~potassium ion transmembrane transport	16	0.788566	0.02079	ENSMUSG00000039463, ENSMUSG00000016346, ENSMUSG00000033854, ENSMUSG00000059742, ENSMUSG00000038319, ENSMUSG00000028051, ENSMUSG00000028033, ENSMUSG00000040896, ENSMUSG00000013495, ENSMUSG00000014786, ENSMUSG00000000197, ENSMUSG00000031576, ENSMUSG00000035681, ENSMUSG00000053519, ENSMUSG00000063142, ENSMUSG00000037624	1707	90	18082	1.88317	1	0.558358	32.5147
GOTERM_BP_DIRECT	GO:1904754~positive regulation of vascular associated smooth muscle cell migration	5	0.246427	0.021063	ENSMUSG00000028556, ENSMUSG00000034593, ENSMUSG00000030536, ENSMUSG00000035954, ENSMUSG00000020184	1707	12	18082	4.41369	1	0.559852	32.8661
GOTERM_BP_DIRECT	GO:0051764~actin crosslink formation	5	0.246427	0.021063	ENSMUSG00000016382, ENSMUSG00000031328, ENSMUSG00000021998, ENSMUSG00000020173, ENSMUSG00000025372	1707	12	18082	4.41369	1	0.559852	32.8661
GOTERM_BP_DIRECT	GO:0007026~negative regulation of microtubule depolymerization	7	0.344998	0.0212945	ENSMUSG00000033392, ENSMUSG00000064302, ENSMUSG00000032624, ENSMUSG00000030538, ENSMUSG00000034201, ENSMUSG00000005871, ENSMUSG00000031137	1707	24	18082	3.08958	1	0.560602	33.1626
GOTERM_BP_DIRECT	GO:0060509~Type I pneumocyte differentiation	4	0.197141	0.0219432	ENSMUSG00000029478, ENSMUSG00000025958, ENSMUSG00000020053, ENSMUSG00000008575	1707	7	18082	6.05306	1	0.565175	33.987
GOTERM_BP_DIRECT	GO:0042297~vocal learning	4	0.197141	0.0219432	ENSMUSG00000033768, ENSMUSG00000022623, ENSMUSG00000029104, ENSMUSG00000024109	1707	7	18082	6.05306	1	0.565175	33.987
GOTERM_BP_DIRECT	GO:0007016~cytoskeletal anchoring at plasma membrane	4	0.197141	0.0219432	ENSMUSG00000028465, ENSMUSG00000027624, ENSMUSG00000024044, ENSMUSG00000034902	1707	7	18082	6.05306	1	0.565175	33.987
GOTERM_BP_DIRECT	GO:0010923~negative regulation of phosphatase activity	11	0.542139	0.0218955	ENSMUSG00000039473, ENSMUSG00000000881, ENSMUSG00000052572, ENSMUSG00000058392, ENSMUSG00000035829, ENSMUSG00000039210, ENSMUSG00000022119, ENSMUSG00000045962, ENSMUSG00000044433, ENSMUSG00000035441, ENSMUSG00000044647	1707	52	18082	2.2408	1	0.567569	33.9267
GOTERM_BP_DIRECT	GO:0050890~cognition	9	0.443568	0.0232427	ENSMUSG00000042429, ENSMUSG00000030447, ENSMUSG00000005949, ENSMUSG00000020716, ENSMUSG00000027523, ENSMUSG00000053091, ENSMUSG00000003166, ENSMUSG00000038248, ENSMUSG00000030077	1707	38	18082	2.50883	1	0.576872	35.6096
GOTERM_BP_DIRECT	GO:0043161~proteasome-mediated ubiquitin-dependent protein catabolic process	23	1.13356	0.0230951	ENSMUSG00000064061, ENSMUSG00000020042, ENSMUSG00000033287, ENSMUSG00000021071, ENSMUSG00000061665, ENSMUSG00000038780, ENSMUSG00000018909, ENSMUSG00000025217, ENSMUSG00000024926, ENSMUSG00000022124, ENSMUSG00000027630, ENSMUSG00000026229, ENSMUSG00000043019, ENSMUSG00000027455, ENSMUSG00000029238, ENSMUSG00000002803, ENSMUSG00000020271, ENSMUSG00000021144, ENSMUSG00000030083, ENSMUSG00000035696,…	1707	149	18082	1.63514	1	0.57765	35.4272
GOTERM_MF_DIRECT	GO:0004012~phospholipid-translocating ATPase activity	5	0.246427	0.0584304	ENSMUSG00000037685, ENSMUSG00000024566, ENSMUSG00000025324, ENSMUSG00000062949, ENSMUSG00000037400	1658	16	17446	3.28822	1	0.577901	62.4947
GOTERM_MF_DIRECT	GO:0005545~1-phosphatidylinositol binding	5	0.246427	0.0584304	ENSMUSG00000031442, ENSMUSG00000039361, ENSMUSG00000043940, ENSMUSG00000021706, ENSMUSG00000028906	1658	16	17446	3.28822	1	0.577901	62.4947
GOTERM_BP_DIRECT	GO:0045746~negative regulation of Notch signaling pathway	8	0.394283	0.0229186	ENSMUSG00000029600, ENSMUSG00000021268, ENSMUSG00000021224, ENSMUSG00000035314, ENSMUSG00000028073, ENSMUSG00000028086, ENSMUSG00000038533, ENSMUSG00000026921	1707	31	18082	2.73364	1	0.577977	35.2085
GOTERM_BP_DIRECT	GO:0051491~positive regulation of filopodium assembly	8	0.394283	0.0229186	ENSMUSG00000026341, ENSMUSG00000049336, ENSMUSG00000041936, ENSMUSG00000063887, ENSMUSG00000059439, ENSMUSG00000039671, ENSMUSG00000039735, ENSMUSG00000040265	1707	31	18082	2.73364	1	0.577977	35.2085
GOTERM_MF_DIRECT	GO:0005262~calcium channel activity	14	0.689995	0.0618943	ENSMUSG00000035901, ENSMUSG00000038260, ENSMUSG00000026959, ENSMUSG00000032855, ENSMUSG00000020882, ENSMUSG00000034656, ENSMUSG00000027365, ENSMUSG00000021991, ENSMUSG00000030102, ENSMUSG00000010066, ENSMUSG00000051331, ENSMUSG00000030209, ENSMUSG00000030313, ENSMUSG00000030592	1658	86	17446	1.71294	1	0.579634	64.6801
GOTERM_MF_DIRECT	GO:0004386~helicase activity	19	0.936422	0.0625366	ENSMUSG00000020752, ENSMUSG00000035266, ENSMUSG00000038685, ENSMUSG00000029505, ENSMUSG00000028702, ENSMUSG00000022884, ENSMUSG00000036086, ENSMUSG00000031229, ENSMUSG00000024921, ENSMUSG00000021500, ENSMUSG00000056608, ENSMUSG00000035051, ENSMUSG00000029730, ENSMUSG00000029480, ENSMUSG00000002227, ENSMUSG00000057133, ENSMUSG00000058594, ENSMUSG00000030986, ENSMUSG00000026806	1658	129	17446	1.5498	1	0.579663	65.0719
GOTERM_BP_DIRECT	GO:0006816~calcium ion transport	22	1.08428	0.0238461	ENSMUSG00000053819, ENSMUSG00000038260, ENSMUSG00000032570, ENSMUSG00000034656, ENSMUSG00000028161, ENSMUSG00000029470, ENSMUSG00000019943, ENSMUSG00000021991, ENSMUSG00000027365, ENSMUSG00000030102, ENSMUSG00000010066, ENSMUSG00000030209, ENSMUSG00000030592, ENSMUSG00000000197, ENSMUSG00000026959, ENSMUSG00000021820, ENSMUSG00000020882, ENSMUSG00000032855, ENSMUSG00000026463, ENSMUSG00000052889,…	1707	141	18082	1.65279	1	0.580145	36.3502
GOTERM_MF_DIRECT	GO:0017075~syntaxin-1 binding	6	0.295712	0.060946	ENSMUSG00000034593, ENSMUSG00000034799, ENSMUSG00000019790, ENSMUSG00000027882, ENSMUSG00000004626, ENSMUSG00000028456	1658	23	17446	2.74495	1	0.581662	64.094
GOTERM_BP_DIRECT	GO:0001701~in utero embryonic development	40	1.97141	0.0237508	ENSMUSG00000024563, ENSMUSG00000009569, ENSMUSG00000029478, ENSMUSG00000036333, ENSMUSG00000039367, ENSMUSG00000015709, ENSMUSG00000021669, ENSMUSG00000021268, ENSMUSG00000032855, ENSMUSG00000032366, ENSMUSG00000030353, ENSMUSG00000053580, ENSMUSG00000035203, ENSMUSG00000031446, ENSMUSG00000051510, ENSMUSG00000030067, ENSMUSG00000001036, ENSMUSG00000027002, ENSMUSG00000022556, ENSMUSG00000030189,…	1707	299	18082	1.4171	1	0.581744	36.2338
GOTERM_MF_DIRECT	GO:0005546~phosphatidylinositol-4,5-bisphosphate binding	11	0.542139	0.060329	ENSMUSG00000054423, ENSMUSG00000050373, ENSMUSG00000022377, ENSMUSG00000051355, ENSMUSG00000036435, ENSMUSG00000022150, ENSMUSG00000018417, ENSMUSG00000042272, ENSMUSG00000038696, ENSMUSG00000025812, ENSMUSG00000024743	1658	61	17446	1.89747	1	0.581819	63.7078
GOTERM_MF_DIRECT	GO:1990380~Lys48-specific deubiquitinase activity	4	0.197141	0.0617593	ENSMUSG00000026767, ENSMUSG00000038712, ENSMUSG00000038495, ENSMUSG00000036712	1658	10	17446	4.20893	1	0.58271	64.5972
GOTERM_MF_DIRECT	GO:0043008~ATP-dependent protein binding	4	0.197141	0.0617593	ENSMUSG00000004677, ENSMUSG00000034593, ENSMUSG00000042632, ENSMUSG00000000826	1658	10	17446	4.20893	1	0.58271	64.5972
GOTERM_MF_DIRECT	GO:0001102~RNA polymerase II activating transcription factor binding	8	0.394283	0.0639043	ENSMUSG00000027104, ENSMUSG00000029003, ENSMUSG00000025958, ENSMUSG00000064215, ENSMUSG00000043909, ENSMUSG00000056770, ENSMUSG00000055024, ENSMUSG00000028023	1658	38	17446	2.21522	1	0.583996	65.8928
GOTERM_MF_DIRECT	GO:0097110~scaffold protein binding	10	0.492854	0.0602496	ENSMUSG00000020866, ENSMUSG00000028284, ENSMUSG00000022623, ENSMUSG00000007617, ENSMUSG00000038319, ENSMUSG00000026463, ENSMUSG00000063887, ENSMUSG00000020886, ENSMUSG00000027646, ENSMUSG00000020184	1658	53	17446	1.98534	1	0.585354	63.6578
GOTERM_MF_DIRECT	GO:0005249~voltage-gated potassium channel activity	12	0.591424	0.0650616	ENSMUSG00000016346, ENSMUSG00000059742, ENSMUSG00000035681, ENSMUSG00000038319, ENSMUSG00000031576, ENSMUSG00000075318, ENSMUSG00000028033, ENSMUSG00000028051, ENSMUSG00000028931, ENSMUSG00000040896, ENSMUSG00000063142, ENSMUSG00000037624	1658	70	17446	1.80383	1	0.586989	66.5732
GOTERM_MF_DIRECT	GO:0030276~clathrin binding	9	0.443568	0.0659253	ENSMUSG00000035152, ENSMUSG00000051359, ENSMUSG00000039361, ENSMUSG00000049659, ENSMUSG00000000538, ENSMUSG00000026155, ENSMUSG00000022150, ENSMUSG00000024743, ENSMUSG00000016200	1658	46	17446	2.05871	1	0.588226	67.0726
GOTERM_MF_DIRECT	GO:0004721~phosphoprotein phosphatase activity	20	0.985707	0.0672602	ENSMUSG00000033295, ENSMUSG00000013236, ENSMUSG00000033278, ENSMUSG00000033102, ENSMUSG00000019889, ENSMUSG00000037628, ENSMUSG00000028886, ENSMUSG00000028161, ENSMUSG00000026309, ENSMUSG00000026384, ENSMUSG00000028909, ENSMUSG00000061130, ENSMUSG00000068748, ENSMUSG00000022092, ENSMUSG00000033323, ENSMUSG00000028771, ENSMUSG00000019907, ENSMUSG00000042662, ENSMUSG00000027303, ENSMUSG00000028399	1658	139	17446	1.514	1	0.592102	67.8308
GOTERM_MF_DIRECT	GO:0003774~motor activity	13	0.64071	0.0688289	ENSMUSG00000033577, ENSMUSG00000027012, ENSMUSG00000034593, ENSMUSG00000031865, ENSMUSG00000047193, ENSMUSG00000035441, ENSMUSG00000000631, ENSMUSG00000004677, ENSMUSG00000020527, ENSMUSG00000029757, ENSMUSG00000018417, ENSMUSG00000039585, ENSMUSG00000005237	1658	79	17446	1.73152	1	0.593524	68.7009
GOTERM_MF_DIRECT	GO:0001540~beta-amyloid binding	7	0.344998	0.068212	ENSMUSG00000029207, ENSMUSG00000037032, ENSMUSG00000039934, ENSMUSG00000039953, ENSMUSG00000006050, ENSMUSG00000058897, ENSMUSG00000030519	1658	31	17446	2.37601	1	0.59375	68.3614
GOTERM_BP_DIRECT	GO:0097112~gamma-aminobutyric acid receptor clustering	3	0.147856	0.0250134	ENSMUSG00000047454, ENSMUSG00000024109, ENSMUSG00000028020	1707	3	18082	10.5929	1	0.594763	37.7599
GOTERM_BP_DIRECT	GO:0035459~cargo loading into vesicle	3	0.147856	0.0250134	ENSMUSG00000021000, ENSMUSG00000039361, ENSMUSG00000021375	1707	3	18082	10.5929	1	0.594763	37.7599
GOTERM_MF_DIRECT	GO:0005246~calcium channel regulator activity	6	0.295712	0.0712116	ENSMUSG00000033768, ENSMUSG00000052889, ENSMUSG00000021991, ENSMUSG00000030987, ENSMUSG00000024109, ENSMUSG00000066392	1658	24	17446	2.63058	1	0.599268	69.9801
GOTERM_MF_DIRECT	GO:0051019~mitogen-activated protein kinase binding	6	0.295712	0.0712116	ENSMUSG00000039943, ENSMUSG00000060261, ENSMUSG00000030536, ENSMUSG00000025920, ENSMUSG00000055024, ENSMUSG00000017119	1658	24	17446	2.63058	1	0.599268	69.9801
GOTERM_MF_DIRECT	GO:0070412~R-SMAD binding	6	0.295712	0.0712116	ENSMUSG00000024563, ENSMUSG00000002372, ENSMUSG00000038780, ENSMUSG00000024544, ENSMUSG00000026872, ENSMUSG00000075600	1658	24	17446	2.63058	1	0.599268	69.9801
GOTERM_MF_DIRECT	GO:0008565~protein transporter activity	12	0.591424	0.0706933	ENSMUSG00000035152, ENSMUSG00000060279, ENSMUSG00000012535, ENSMUSG00000040701, ENSMUSG00000021706, ENSMUSG00000062797, ENSMUSG00000029462, ENSMUSG00000042590, ENSMUSG00000021079, ENSMUSG00000009090, ENSMUSG00000020955, ENSMUSG00000031367	1658	71	17446	1.77842	1	0.600066	69.7061
GOTERM_BP_DIRECT	GO:0006914~autophagy	22	1.08428	0.0255844	ENSMUSG00000021619, ENSMUSG00000019861, ENSMUSG00000026792, ENSMUSG00000003068, ENSMUSG00000046879, ENSMUSG00000040412, ENSMUSG00000043940, ENSMUSG00000026781, ENSMUSG00000026289, ENSMUSG00000050697, ENSMUSG00000027244, ENSMUSG00000023923, ENSMUSG00000021327, ENSMUSG00000028518, ENSMUSG00000021814, ENSMUSG00000047767, ENSMUSG00000068663, ENSMUSG00000035629, ENSMUSG00000039735, ENSMUSG00000027900,…	1707	142	18082	1.64115	1	0.600097	38.4387
GOTERM_MF_DIRECT	GO:0016746~transferase activity, transferring acyl groups	23	1.13356	0.0721472	ENSMUSG00000025786, ENSMUSG00000029179, ENSMUSG00000005982, ENSMUSG00000030850, ENSMUSG00000028403, ENSMUSG00000025157, ENSMUSG00000039199, ENSMUSG00000032540, ENSMUSG00000055024, ENSMUSG00000024926, ENSMUSG00000035798, ENSMUSG00000035666, ENSMUSG00000029238, ENSMUSG00000031540, ENSMUSG00000004789, ENSMUSG00000021969, ENSMUSG00000031169, ENSMUSG00000028603, ENSMUSG00000020646, ENSMUSG00000022555,…	1658	167	17446	1.44918	1	0.600694	70.469
GOTERM_BP_DIRECT	GO:0048168~regulation of neuronal synaptic plasticity	7	0.344998	0.0258437	ENSMUSG00000061751, ENSMUSG00000026959, ENSMUSG00000028833, ENSMUSG00000006476, ENSMUSG00000020886, ENSMUSG00000030209, ENSMUSG00000022812	1707	25	18082	2.966	1	0.600825	38.7446
GOTERM_BP_DIRECT	GO:0017157~regulation of exocytosis	7	0.344998	0.0258437	ENSMUSG00000030805, ENSMUSG00000034593, ENSMUSG00000037386, ENSMUSG00000022829, ENSMUSG00000019790, ENSMUSG00000027287, ENSMUSG00000061601	1707	25	18082	2.966	1	0.600825	38.7446
GOTERM_MF_DIRECT	GO:0005267~potassium channel activity	13	0.64071	0.0743122	ENSMUSG00000016346, ENSMUSG00000033854, ENSMUSG00000059742, ENSMUSG00000038319, ENSMUSG00000028051, ENSMUSG00000028033, ENSMUSG00000040896, ENSMUSG00000013495, ENSMUSG00000035681, ENSMUSG00000031576, ENSMUSG00000053519, ENSMUSG00000037624, ENSMUSG00000063142	1658	80	17446	1.70988	1	0.604974	71.5715
GOTERM_MF_DIRECT	GO:0035615~clathrin adaptor activity	3	0.147856	0.0742384	ENSMUSG00000039361, ENSMUSG00000018909, ENSMUSG00000022150	1658	5	17446	6.31339	1	0.608074	71.5346
GOTERM_MF_DIRECT	GO:0030291~protein serine/threonine kinase inhibitor activity	3	0.147856	0.0742384	ENSMUSG00000015937, ENSMUSG00000030538, ENSMUSG00000045962	1658	5	17446	6.31339	1	0.608074	71.5346
GOTERM_BP_DIRECT	GO:0030032~lamellipodium assembly	8	0.394283	0.0270189	ENSMUSG00000027002, ENSMUSG00000009621, ENSMUSG00000030447, ENSMUSG00000031511, ENSMUSG00000021338, ENSMUSG00000030733, ENSMUSG00000025085, ENSMUSG00000021990	1707	32	18082	2.64821	1	0.611397	40.1131
GOTERM_BP_DIRECT	GO:0030334~regulation of cell migration	14	0.689995	0.027289	ENSMUSG00000038822, ENSMUSG00000038608, ENSMUSG00000031328, ENSMUSG00000062209, ENSMUSG00000021990, ENSMUSG00000020827, ENSMUSG00000038453, ENSMUSG00000059921, ENSMUSG00000039103, ENSMUSG00000020458, ENSMUSG00000005871, ENSMUSG00000028023, ENSMUSG00000039706, ENSMUSG00000026921	1707	77	18082	1.92597	1	0.612151	40.4235
GOTERM_BP_DIRECT	GO:0000165~MAPK cascade	13	0.64071	0.0268915	ENSMUSG00000062991, ENSMUSG00000028284, ENSMUSG00000020716, ENSMUSG00000022623, ENSMUSG00000058444, ENSMUSG00000033352, ENSMUSG00000005583, ENSMUSG00000030557, ENSMUSG00000031137, ENSMUSG00000022607, ENSMUSG00000001419, ENSMUSG00000002413, ENSMUSG00000061288	1707	69	18082	1.99575	1	0.612612	39.9662
GOTERM_BP_DIRECT	GO:0016055~Wnt signaling pathway	30	1.47856	0.028306	ENSMUSG00000024969, ENSMUSG00000029071, ENSMUSG00000000782, ENSMUSG00000027985, ENSMUSG00000028344, ENSMUSG00000034101, ENSMUSG00000036712, ENSMUSG00000027692, ENSMUSG00000050697, ENSMUSG00000073563, ENSMUSG00000028649, ENSMUSG00000028518, ENSMUSG00000005871, ENSMUSG00000031169, ENSMUSG00000032497, ENSMUSG00000024985, ENSMUSG00000032384, ENSMUSG00000022297, ENSMUSG00000032280, ENSMUSG00000025217,…	1707	213	18082	1.49195	1	0.614213	41.5788
GOTERM_BP_DIRECT	GO:2001224~positive regulation of neuron migration	5	0.246427	0.0281981	ENSMUSG00000068748, ENSMUSG00000019647, ENSMUSG00000041362, ENSMUSG00000006476, ENSMUSG00000062232	1707	13	18082	4.07417	1	0.615649	41.4572
GOTERM_BP_DIRECT	GO:0034453~microtubule anchoring	5	0.246427	0.0281981	ENSMUSG00000019813, ENSMUSG00000033392, ENSMUSG00000064302, ENSMUSG00000022677, ENSMUSG00000044433	1707	13	18082	4.07417	1	0.615649	41.4572
GOTERM_BP_DIRECT	GO:0032259~methylation	25	1.23213	0.0278926	ENSMUSG00000029179, ENSMUSG00000013787, ENSMUSG00000022721, ENSMUSG00000040557, ENSMUSG00000034442, ENSMUSG00000000326, ENSMUSG00000039345, ENSMUSG00000049327, ENSMUSG00000026707, ENSMUSG00000056770, ENSMUSG00000067369, ENSMUSG00000057406, ENSMUSG00000039620, ENSMUSG00000025899, ENSMUSG00000039662, ENSMUSG00000036009, ENSMUSG00000026857, ENSMUSG00000029004, ENSMUSG00000025747, ENSMUSG00000004127,…	1707	169	18082	1.56699	1	0.617376	41.1118
GOTERM_BP_DIRECT	GO:0031116~positive regulation of microtubule polymerization	6	0.295712	0.0281151	ENSMUSG00000049550, ENSMUSG00000018411, ENSMUSG00000005871, ENSMUSG00000021068, ENSMUSG00000031865, ENSMUSG00000035614	1707	19	18082	3.34511	1	0.617432	41.3635
GOTERM_BP_DIRECT	GO:0006397~mRNA processing	42	2.06999	0.0290789	ENSMUSG00000036109, ENSMUSG00000033565, ENSMUSG00000092607, ENSMUSG00000008658, ENSMUSG00000074088, ENSMUSG00000028809, ENSMUSG00000025576, ENSMUSG00000036054, ENSMUSG00000028676, ENSMUSG00000061136, ENSMUSG00000066800, ENSMUSG00000010608, ENSMUSG00000091625, ENSMUSG00000031683, ENSMUSG00000035851, ENSMUSG00000004980, ENSMUSG00000023007, ENSMUSG00000029647, ENSMUSG00000059708, ENSMUSG00000031256,…	1707	322	18082	1.38168	1	0.621422	42.4425
GOTERM_MF_DIRECT	GO:0000149~SNARE binding	11	0.542139	0.0786305	ENSMUSG00000030805, ENSMUSG00000034867, ENSMUSG00000027522, ENSMUSG00000021071, ENSMUSG00000034593, ENSMUSG00000034799, ENSMUSG00000006024, ENSMUSG00000010110, ENSMUSG00000024743, ENSMUSG00000029428, ENSMUSG00000024983	1658	64	17446	1.80852	1	0.623125	73.6563
GOTERM_BP_DIRECT	GO:0006811~ion transport	70	3.44998	0.0295099	ENSMUSG00000039463, ENSMUSG00000016346, ENSMUSG00000028051, ENSMUSG00000029470, ENSMUSG00000005553, ENSMUSG00000023169, ENSMUSG00000025892, ENSMUSG00000015653, ENSMUSG00000025036, ENSMUSG00000037994, ENSMUSG00000020882, ENSMUSG00000030987, ENSMUSG00000004317, ENSMUSG00000051331, ENSMUSG00000063142, ENSMUSG00000037624, ENSMUSG00000061306, ENSMUSG00000032570, ENSMUSG00000034656, ENSMUSG00000040896,…	1707	584	18082	1.26969	1	0.624097	42.9189
GOTERM_BP_DIRECT	GO:0006888~ER to Golgi vesicle-mediated transport	14	0.689995	0.0300201	ENSMUSG00000029148, ENSMUSG00000021000, ENSMUSG00000029616, ENSMUSG00000031543, ENSMUSG00000039367, ENSMUSG00000029125, ENSMUSG00000010110, ENSMUSG00000001143, ENSMUSG00000045302, ENSMUSG00000033382, ENSMUSG00000079317, ENSMUSG00000005881, ENSMUSG00000029104, ENSMUSG00000024983	1707	78	18082	1.90128	1	0.627702	43.4781
GOTERM_BP_DIRECT	GO:0050772~positive regulation of axonogenesis	7	0.344998	0.0309949	ENSMUSG00000002489, ENSMUSG00000003068, ENSMUSG00000021068, ENSMUSG00000026872, ENSMUSG00000052516, ENSMUSG00000022883, ENSMUSG00000002413	1707	26	18082	2.85192	1	0.634109	44.5319
GOTERM_BP_DIRECT	GO:0050905~neuromuscular process	7	0.344998	0.0309949	ENSMUSG00000042605, ENSMUSG00000023033, ENSMUSG00000026959, ENSMUSG00000034656, ENSMUSG00000031960, ENSMUSG00000028931, ENSMUSG00000028020	1707	26	18082	2.85192	1	0.634109	44.5319
GOTERM_BP_DIRECT	GO:0050714~positive regulation of protein secretion	9	0.443568	0.0309361	ENSMUSG00000000631, ENSMUSG00000037032, ENSMUSG00000022789, ENSMUSG00000022829, ENSMUSG00000020053, ENSMUSG00000038346, ENSMUSG00000055024, ENSMUSG00000036435, ENSMUSG00000028456	1707	40	18082	2.38339	1	0.636154	44.4688
GOTERM_BP_DIRECT	GO:1900026~positive regulation of substrate adhesion-dependent cell spreading	8	0.394283	0.0315904	ENSMUSG00000031511, ENSMUSG00000031328, ENSMUSG00000068566, ENSMUSG00000030538, ENSMUSG00000021338, ENSMUSG00000022099, ENSMUSG00000022150, ENSMUSG00000002413	1707	33	18082	2.56796	1	0.638486	45.1665
GOTERM_MF_DIRECT	GO:0005244~voltage-gated ion channel activity	19	0.936422	0.0836669	ENSMUSG00000016346, ENSMUSG00000059742, ENSMUSG00000038260, ENSMUSG00000038319, ENSMUSG00000028051, ENSMUSG00000028033, ENSMUSG00000034656, ENSMUSG00000021991, ENSMUSG00000040896, ENSMUSG00000010066, ENSMUSG00000000197, ENSMUSG00000023033, ENSMUSG00000031576, ENSMUSG00000035681, ENSMUSG00000020882, ENSMUSG00000028931, ENSMUSG00000053519, ENSMUSG00000051331, ENSMUSG00000063142	1658	134	17446	1.49197	1	0.643533	75.9064
GOTERM_MF_DIRECT	GO:0035259~glucocorticoid receptor binding	5	0.246427	0.0845497	ENSMUSG00000029478, ENSMUSG00000005886, ENSMUSG00000025423, ENSMUSG00000055024, ENSMUSG00000034813	1658	18	17446	2.92287	1	0.644179	76.2817
GOTERM_BP_DIRECT	GO:0006302~double-strand break repair	12	0.591424	0.0323738	ENSMUSG00000029003, ENSMUSG00000037032, ENSMUSG00000021569, ENSMUSG00000028886, ENSMUSG00000021177, ENSMUSG00000021144, ENSMUSG00000024926, ENSMUSG00000028702, ENSMUSG00000003549, ENSMUSG00000090083, ENSMUSG00000017146, ENSMUSG00000035958	1707	63	18082	2.01769	1	0.644929	45.9909
GOTERM_BP_DIRECT	GO:0046486~glycerolipid metabolic process	4	0.197141	0.0326798	ENSMUSG00000004815, ENSMUSG00000029916, ENSMUSG00000022861, ENSMUSG00000022555	1707	8	18082	5.29643	1	0.645752	46.3097
GOTERM_BP_DIRECT	GO:0051057~positive regulation of small GTPase mediated signal transduction	4	0.197141	0.0326798	ENSMUSG00000042453, ENSMUSG00000011958, ENSMUSG00000029778, ENSMUSG00000027646	1707	8	18082	5.29643	1	0.645752	46.3097
GOTERM_BP_DIRECT	GO:0043486~histone exchange	4	0.197141	0.0326798	ENSMUSG00000028693, ENSMUSG00000026238, ENSMUSG00000008958, ENSMUSG00000090083	1707	8	18082	5.29643	1	0.645752	46.3097
GOTERM_BP_DIRECT	GO:0048668~collateral sprouting	4	0.197141	0.0326798	ENSMUSG00000001833, ENSMUSG00000029071, ENSMUSG00000021068, ENSMUSG00000026872	1707	8	18082	5.29643	1	0.645752	46.3097
GOTERM_BP_DIRECT	GO:0010960~magnesium ion homeostasis	4	0.197141	0.0326798	ENSMUSG00000004127, ENSMUSG00000069601, ENSMUSG00000064105, ENSMUSG00000022353	1707	8	18082	5.29643	1	0.645752	46.3097
GOTERM_BP_DIRECT	GO:0030953~astral microtubule organization	4	0.197141	0.0326798	ENSMUSG00000064302, ENSMUSG00000030852, ENSMUSG00000037313, ENSMUSG00000022770	1707	8	18082	5.29643	1	0.645752	46.3097
GOTERM_BP_DIRECT	GO:0032049~cardiolipin biosynthetic process	4	0.197141	0.0326798	ENSMUSG00000017715, ENSMUSG00000030316, ENSMUSG00000042632, ENSMUSG00000009995	1707	8	18082	5.29643	1	0.645752	46.3097
GOTERM_MF_DIRECT	GO:0018024~histone-lysine N-methyltransferase activity	7	0.344998	0.0874937	ENSMUSG00000013787, ENSMUSG00000029004, ENSMUSG00000049327, ENSMUSG00000057406, ENSMUSG00000056770, ENSMUSG00000026646, ENSMUSG00000071350	1658	33	17446	2.23201	1	0.653983	77.4941
GOTERM_BP_DIRECT	GO:0018345~protein palmitoylation	6	0.295712	0.0346569	ENSMUSG00000025786, ENSMUSG00000021969, ENSMUSG00000028403, ENSMUSG00000025157, ENSMUSG00000039199, ENSMUSG00000035798	1707	20	18082	3.17786	1	0.665018	48.327
GOTERM_BP_DIRECT	GO:0044030~regulation of DNA methylation	6	0.295712	0.0346569	ENSMUSG00000024561, ENSMUSG00000013787, ENSMUSG00000079184, ENSMUSG00000086370, ENSMUSG00000038080, ENSMUSG00000017146	1707	20	18082	3.17786	1	0.665018	48.327
GOTERM_BP_DIRECT	GO:0031290~retinal ganglion cell axon guidance	6	0.295712	0.0346569	ENSMUSG00000020598, ENSMUSG00000022636, ENSMUSG00000033278, ENSMUSG00000000627, ENSMUSG00000052516, ENSMUSG00000031558	1707	20	18082	3.17786	1	0.665018	48.327
GOTERM_BP_DIRECT	GO:0070507~regulation of microtubule cytoskeleton organization	6	0.295712	0.0346569	ENSMUSG00000048537, ENSMUSG00000064302, ENSMUSG00000041936, ENSMUSG00000044433, ENSMUSG00000024426, ENSMUSG00000036712	1707	20	18082	3.17786	1	0.665018	48.327
GOTERM_MF_DIRECT	GO:0046983~protein dimerization activity	25	1.23213	0.0910319	ENSMUSG00000021010, ENSMUSG00000034593, ENSMUSG00000015522, ENSMUSG00000035189, ENSMUSG00000021109, ENSMUSG00000059436, ENSMUSG00000025217, ENSMUSG00000028161, ENSMUSG00000074796, ENSMUSG00000030557, ENSMUSG00000020167, ENSMUSG00000094410, ENSMUSG00000029428, ENSMUSG00000015709, ENSMUSG00000032228, ENSMUSG00000029238, ENSMUSG00000005886, ENSMUSG00000022329, ENSMUSG00000026959, ENSMUSG00000020271,…	1658	190	17446	1.38452	1	0.665905	78.8741
GOTERM_MF_DIRECT	GO:0016791~phosphatase activity	17	0.837851	0.0925012	ENSMUSG00000033295, ENSMUSG00000013236, ENSMUSG00000033278, ENSMUSG00000033102, ENSMUSG00000019889, ENSMUSG00000037628, ENSMUSG00000015214, ENSMUSG00000029780, ENSMUSG00000026384, ENSMUSG00000028909, ENSMUSG00000068748, ENSMUSG00000030002, ENSMUSG00000028771, ENSMUSG00000031918, ENSMUSG00000042662, ENSMUSG00000027303, ENSMUSG00000028399	1658	118	17446	1.51593	1	0.668776	79.4236
GOTERM_MF_DIRECT	GO:0042803~protein homodimerization activity	88	4.33711	0.094754	ENSMUSG00000024563, ENSMUSG00000029613, ENSMUSG00000066191, ENSMUSG00000021071, ENSMUSG00000030545, ENSMUSG00000001323, ENSMUSG00000047617, ENSMUSG00000059436, ENSMUSG00000029616, ENSMUSG00000037098, ENSMUSG00000021079, ENSMUSG00000004267, ENSMUSG00000022789, ENSMUSG00000005897, ENSMUSG00000021820, ENSMUSG00000037373, ENSMUSG00000028603, ENSMUSG00000002496, ENSMUSG00000039137, ENSMUSG00000026150,…	1658	798	17446	1.16036	1	0.671551	80.24
GOTERM_BP_DIRECT	GO:0070588~calcium ion transmembrane transport	15	0.73928	0.0356696	ENSMUSG00000020866, ENSMUSG00000032570, ENSMUSG00000034656, ENSMUSG00000019943, ENSMUSG00000021991, ENSMUSG00000027365, ENSMUSG00000030102, ENSMUSG00000010066, ENSMUSG00000030592, ENSMUSG00000000197, ENSMUSG00000020882, ENSMUSG00000032855, ENSMUSG00000026463, ENSMUSG00000051331, ENSMUSG00000026819	1707	88	18082	1.8056	1	0.673107	49.3324
GOTERM_MF_DIRECT	GO:0050681~androgen receptor binding	6	0.295712	0.0943779	ENSMUSG00000052889, ENSMUSG00000073968, ENSMUSG00000025423, ENSMUSG00000060450, ENSMUSG00000055024, ENSMUSG00000036940	1658	26	17446	2.42823	1	0.673243	80.1058
GOTERM_MF_DIRECT	GO:0051087~chaperone binding	12	0.591424	0.0962579	ENSMUSG00000020456, ENSMUSG00000004789, ENSMUSG00000015290, ENSMUSG00000029616, ENSMUSG00000036052, ENSMUSG00000026203, ENSMUSG00000010538, ENSMUSG00000057789, ENSMUSG00000021079, ENSMUSG00000029131, ENSMUSG00000042215, ENSMUSG00000025980	1658	75	17446	1.68357	1	0.674413	80.7679
GOTERM_BP_DIRECT	GO:0030705~cytoskeleton-dependent intracellular transport	5	0.246427	0.0365999	ENSMUSG00000014602, ENSMUSG00000020821, ENSMUSG00000033705, ENSMUSG00000063077, ENSMUSG00000038844	1707	14	18082	3.78316	1	0.680064	50.2396
GOTERM_BP_DIRECT	GO:0043984~histone H4-K16 acetylation	5	0.246427	0.0365999	ENSMUSG00000038116, ENSMUSG00000022992, ENSMUSG00000037570, ENSMUSG00000010453, ENSMUSG00000018412	1707	14	18082	3.78316	1	0.680064	50.2396
GOTERM_BP_DIRECT	GO:0072583~clathrin-mediated endocytosis	5	0.246427	0.0365999	ENSMUSG00000039361, ENSMUSG00000028478, ENSMUSG00000026825, ENSMUSG00000047547, ENSMUSG00000039735	1707	14	18082	3.78316	1	0.680064	50.2396
GOTERM_MF_DIRECT	GO:0042975~peroxisome proliferator activated receptor binding	5	0.246427	0.0994048	ENSMUSG00000046711, ENSMUSG00000055024, ENSMUSG00000020593, ENSMUSG00000004221, ENSMUSG00000020184	1658	19	17446	2.76903	1	0.683613	81.8302
GOTERM_MF_DIRECT	GO:0031434~mitogen-activated protein kinase kinase binding	5	0.246427	0.0994048	ENSMUSG00000018334, ENSMUSG00000018909, ENSMUSG00000022770, ENSMUSG00000002413, ENSMUSG00000024163	1658	19	17446	2.76903	1	0.683613	81.8302
GOTERM_BP_DIRECT	GO:0008360~regulation of cell shape	21	1.03499	0.037217	ENSMUSG00000032384, ENSMUSG00000021115, ENSMUSG00000028906, ENSMUSG00000030498, ENSMUSG00000029283, ENSMUSG00000039031, ENSMUSG00000037712, ENSMUSG00000022770, ENSMUSG00000061136, ENSMUSG00000073563, ENSMUSG00000030447, ENSMUSG00000020284, ENSMUSG00000019978, ENSMUSG00000023008, ENSMUSG00000021814, ENSMUSG00000032366, ENSMUSG00000026193, ENSMUSG00000022099, ENSMUSG00000024044, ENSMUSG00000025372,…	1707	139	18082	1.60036	1	0.683678	50.8328
GOTERM_BP_DIRECT	GO:0055072~iron ion homeostasis	9	0.443568	0.0402111	ENSMUSG00000025036, ENSMUSG00000063698, ENSMUSG00000029613, ENSMUSG00000039361, ENSMUSG00000032340, ENSMUSG00000031543, ENSMUSG00000029104, ENSMUSG00000022199, ENSMUSG00000015653	1707	42	18082	2.2699	1	0.704644	53.6174
GOTERM_BP_DIRECT	GO:0000122~negative regulation of transcription from RNA polymerase II promoter	84	4.13997	0.0401101	ENSMUSG00000029478, ENSMUSG00000027201, ENSMUSG00000024561, ENSMUSG00000001517, ENSMUSG00000027387, ENSMUSG00000049327, ENSMUSG00000021109, ENSMUSG00000000782, ENSMUSG00000072294, ENSMUSG00000008730, ENSMUSG00000024926, ENSMUSG00000024924, ENSMUSG00000052056, ENSMUSG00000052942, ENSMUSG00000022708, ENSMUSG00000040481, ENSMUSG00000032216, ENSMUSG00000005897, ENSMUSG00000037373, ENSMUSG00000005583,…	1707	729	18082	1.22058	1	0.706228	53.526
GOTERM_BP_DIRECT	GO:0030336~negative regulation of cell migration	17	0.837851	0.0399621	ENSMUSG00000028041, ENSMUSG00000019889, ENSMUSG00000020716, ENSMUSG00000024544, ENSMUSG00000016918, ENSMUSG00000022883, ENSMUSG00000031558, ENSMUSG00000039985, ENSMUSG00000028909, ENSMUSG00000029022, ENSMUSG00000032366, ENSMUSG00000035236, ENSMUSG00000022607, ENSMUSG00000028476, ENSMUSG00000036667, ENSMUSG00000025373, ENSMUSG00000026921	1707	106	18082	1.69885	1	0.707395	53.3917
GOTERM_BP_DIRECT	GO:0043588~skin development	11	0.542139	0.0433611	ENSMUSG00000059327, ENSMUSG00000048251, ENSMUSG00000027523, ENSMUSG00000086537, ENSMUSG00000032855, ENSMUSG00000001507, ENSMUSG00000005871, ENSMUSG00000031960, ENSMUSG00000024985, ENSMUSG00000030592, ENSMUSG00000027111	1707	58	18082	2.00899	1	0.727254	56.3856
GOTERM_BP_DIRECT	GO:0048666~neuron development	11	0.542139	0.0433611	ENSMUSG00000049336, ENSMUSG00000048078, ENSMUSG00000039542, ENSMUSG00000005583, ENSMUSG00000022861, ENSMUSG00000029104, ENSMUSG00000031918, ENSMUSG00000068329, ENSMUSG00000024426, ENSMUSG00000035139, ENSMUSG00000035958	1707	58	18082	2.00899	1	0.727254	56.3856
GOTERM_BP_DIRECT	GO:0030100~regulation of endocytosis	7	0.344998	0.0431948	ENSMUSG00000024381, ENSMUSG00000039361, ENSMUSG00000036591, ENSMUSG00000046032, ENSMUSG00000002496, ENSMUSG00000027575, ENSMUSG00000001036	1707	28	18082	2.64821	1	0.728296	56.2434
GOTERM_BP_DIRECT	GO:0045921~positive regulation of exocytosis	7	0.344998	0.0431948	ENSMUSG00000033392, ENSMUSG00000054423, ENSMUSG00000064302, ENSMUSG00000017978, ENSMUSG00000019790, ENSMUSG00000042632, ENSMUSG00000028456	1707	28	18082	2.64821	1	0.728296	56.2434
GOTERM_BP_DIRECT	GO:0006402~mRNA catabolic process	7	0.344998	0.0431948	ENSMUSG00000053333, ENSMUSG00000091625, ENSMUSG00000031683, ENSMUSG00000022685, ENSMUSG00000042500, ENSMUSG00000028842, ENSMUSG00000035215	1707	28	18082	2.64821	1	0.728296	56.2434
GOTERM_BP_DIRECT	GO:0048024~regulation of mRNA splicing, via spliceosome	4	0.197141	0.0456464	ENSMUSG00000035851, ENSMUSG00000071337, ENSMUSG00000022961, ENSMUSG00000028676	1707	9	18082	4.70793	1	0.743338	58.2951
GOTERM_BP_DIRECT	GO:0022027~interkinetic nuclear migration	4	0.197141	0.0456464	ENSMUSG00000028556, ENSMUSG00000030852, ENSMUSG00000065954, ENSMUSG00000037313	1707	9	18082	4.70793	1	0.743338	58.2951
GOTERM_BP_DIRECT	GO:0006376~mRNA splice site selection	5	0.246427	0.0462858	ENSMUSG00000035851, ENSMUSG00000024188, ENSMUSG00000029823, ENSMUSG00000005506, ENSMUSG00000028676	1707	15	18082	3.53095	1	0.74594	58.815
GOTERM_BP_DIRECT	GO:0060997~dendritic spine morphogenesis	5	0.246427	0.0462858	ENSMUSG00000001833, ENSMUSG00000022623, ENSMUSG00000029071, ENSMUSG00000022240, ENSMUSG00000020886	1707	15	18082	3.53095	1	0.74594	58.815
GOTERM_BP_DIRECT	GO:0071380~cellular response to prostaglandin E stimulus	5	0.246427	0.0462858	ENSMUSG00000027523, ENSMUSG00000028518, ENSMUSG00000020532, ENSMUSG00000024045, ENSMUSG00000050697	1707	15	18082	3.53095	1	0.74594	58.815
GOTERM_BP_DIRECT	GO:0009451~RNA modification	5	0.246427	0.0462858	ENSMUSG00000051169, ENSMUSG00000051557, ENSMUSG00000035370, ENSMUSG00000039826, ENSMUSG00000006191	1707	15	18082	3.53095	1	0.74594	58.815
GOTERM_BP_DIRECT	GO:0071787~endoplasmic reticulum tubular network assembly	3	0.147856	0.0469098	ENSMUSG00000024758, ENSMUSG00000020458, ENSMUSG00000018820	1707	4	18082	7.94464	1	0.748367	59.3165
GOTERM_BP_DIRECT	GO:0010571~positive regulation of nuclear cell cycle DNA replication	3	0.147856	0.0469098	ENSMUSG00000024050, ENSMUSG00000029283, ENSMUSG00000031229	1707	4	18082	7.94464	1	0.748367	59.3165
GOTERM_BP_DIRECT	GO:0038026~reelin-mediated signaling pathway	3	0.147856	0.0469098	ENSMUSG00000042453, ENSMUSG00000028613, ENSMUSG00000024924	1707	4	18082	7.94464	1	0.748367	59.3165
GOTERM_BP_DIRECT	GO:0016080~synaptic vesicle targeting	3	0.147856	0.0469098	ENSMUSG00000022568, ENSMUSG00000063887, ENSMUSG00000061601	1707	4	18082	7.94464	1	0.748367	59.3165
GOTERM_BP_DIRECT	GO:0045213~neurotransmitter receptor metabolic process	3	0.147856	0.0469098	ENSMUSG00000062991, ENSMUSG00000045103, ENSMUSG00000041936	1707	4	18082	7.94464	1	0.748367	59.3165
GOTERM_BP_DIRECT	GO:0006418~tRNA aminoacylation for protein translation	8	0.394283	0.0483059	ENSMUSG00000018995, ENSMUSG00000038838, ENSMUSG00000026615, ENSMUSG00000028107, ENSMUSG00000024493, ENSMUSG00000004233, ENSMUSG00000010755, ENSMUSG00000040354	1707	36	18082	2.35397	1	0.756442	60.4177
GOTERM_BP_DIRECT	GO:0060999~positive regulation of dendritic spine development	7	0.344998	0.0502774	ENSMUSG00000062991, ENSMUSG00000022623, ENSMUSG00000061751, ENSMUSG00000032827, ENSMUSG00000039652, ENSMUSG00000063887, ENSMUSG00000039671	1707	29	18082	2.5569	1	0.768184	61.9247
GOTERM_BP_DIRECT	GO:0006611~protein export from nucleus	7	0.344998	0.0502774	ENSMUSG00000038780, ENSMUSG00000040312, ENSMUSG00000032855, ENSMUSG00000069631, ENSMUSG00000001855, ENSMUSG00000021952, ENSMUSG00000022812	1707	29	18082	2.5569	1	0.768184	61.9247
GOTERM_BP_DIRECT	GO:0090090~negative regulation of canonical Wnt signaling pathway	16	0.788566	0.0553481	ENSMUSG00000022297, ENSMUSG00000027985, ENSMUSG00000040183, ENSMUSG00000022150, ENSMUSG00000028344, ENSMUSG00000014329, ENSMUSG00000069539, ENSMUSG00000034101, ENSMUSG00000036712, ENSMUSG00000032558, ENSMUSG00000029003, ENSMUSG00000039844, ENSMUSG00000022329, ENSMUSG00000005871, ENSMUSG00000009995, ENSMUSG00000024985	1707	102	18082	1.66162	1	0.794454	65.5552
GOTERM_BP_DIRECT	GO:0045893~positive regulation of transcription, DNA-templated	67	3.30212	0.0550056	ENSMUSG00000009569, ENSMUSG00000024563, ENSMUSG00000039361, ENSMUSG00000026843, ENSMUSG00000001517, ENSMUSG00000029071, ENSMUSG00000021109, ENSMUSG00000024926, ENSMUSG00000017146, ENSMUSG00000024921, ENSMUSG00000040481, ENSMUSG00000021268, ENSMUSG00000029238, ENSMUSG00000031540, ENSMUSG00000005583, ENSMUSG00000046711, ENSMUSG00000030067, ENSMUSG00000025316, ENSMUSG00000062209, ENSMUSG00000025217,…	1707	576	18082	1.23215	1	0.794495	65.3207
GOTERM_BP_DIRECT	GO:0031648~protein destabilization	8	0.394283	0.0549223	ENSMUSG00000040374, ENSMUSG00000020271, ENSMUSG00000051355, ENSMUSG00000025217, ENSMUSG00000022124, ENSMUSG00000028086, ENSMUSG00000027646, ENSMUSG00000020184	1707	37	18082	2.29035	1	0.796118	65.2635
GOTERM_BP_DIRECT	GO:2000310~regulation of N-methyl-D-aspartate selective glutamate receptor activity	5	0.246427	0.0572527	ENSMUSG00000042453, ENSMUSG00000005583, ENSMUSG00000063887, ENSMUSG00000020886, ENSMUSG00000024109	1707	16	18082	3.31027	1	0.803598	66.8322
GOTERM_BP_DIRECT	GO:0010971~positive regulation of G2/M transition of mitotic cell cycle	5	0.246427	0.0572527	ENSMUSG00000024002, ENSMUSG00000052534, ENSMUSG00000022892, ENSMUSG00000006728, ENSMUSG00000029283	1707	16	18082	3.31027	1	0.803598	66.8322
GOTERM_BP_DIRECT	GO:0031529~ruffle organization	5	0.246427	0.0572527	ENSMUSG00000030447, ENSMUSG00000040268, ENSMUSG00000021338, ENSMUSG00000032366, ENSMUSG00000020593	1707	16	18082	3.31027	1	0.803598	66.8322
GOTERM_BP_DIRECT	GO:0006306~DNA methylation	6	0.295712	0.0595283	ENSMUSG00000021268, ENSMUSG00000013787, ENSMUSG00000027523, ENSMUSG00000029004, ENSMUSG00000086537, ENSMUSG00000036180	1707	23	18082	2.76335	1	0.814268	68.2992
GOTERM_BP_DIRECT	GO:0045892~negative regulation of transcription, DNA-templated	67	3.30212	0.0599376	ENSMUSG00000029478, ENSMUSG00000024563, ENSMUSG00000001517, ENSMUSG00000027387, ENSMUSG00000049327, ENSMUSG00000024926, ENSMUSG00000029131, ENSMUSG00000052056, ENSMUSG00000017146, ENSMUSG00000024921, ENSMUSG00000022708, ENSMUSG00000062991, ENSMUSG00000021268, ENSMUSG00000029238, ENSMUSG00000031540, ENSMUSG00000005897, ENSMUSG00000037373, ENSMUSG00000046711, ENSMUSG00000030067, ENSMUSG00000022361,…	1707	579	18082	1.22577	1	0.81448	68.5565
GOTERM_BP_DIRECT	GO:0000398~mRNA splicing, via spliceosome	17	0.837851	0.0609693	ENSMUSG00000010205, ENSMUSG00000028809, ENSMUSG00000028676, ENSMUSG00000061136, ENSMUSG00000021047, ENSMUSG00000021500, ENSMUSG00000091625, ENSMUSG00000031683, ENSMUSG00000035851, ENSMUSG00000023007, ENSMUSG00000004980, ENSMUSG00000102252, ENSMUSG00000020018, ENSMUSG00000030986, ENSMUSG00000061613, ENSMUSG00000035215, ENSMUSG00000015748	1707	112	18082	1.60784	1	0.816025	69.1962
GOTERM_BP_DIRECT	GO:0031110~regulation of microtubule polymerization or depolymerization	4	0.197141	0.0607469	ENSMUSG00000033392, ENSMUSG00000020492, ENSMUSG00000022044, ENSMUSG00000026131	1707	10	18082	4.23714	1	0.816814	69.0593
GOTERM_BP_DIRECT	GO:2000727~positive regulation of cardiac muscle cell differentiation	4	0.197141	0.0607469	ENSMUSG00000062991, ENSMUSG00000005583, ENSMUSG00000030067, ENSMUSG00000022812	1707	10	18082	4.23714	1	0.816814	69.0593
GOTERM_BP_DIRECT	GO:2000171~negative regulation of dendrite development	4	0.197141	0.0607469	ENSMUSG00000068748, ENSMUSG00000074505, ENSMUSG00000032185, ENSMUSG00000022812	1707	10	18082	4.23714	1	0.816814	69.0593
GOTERM_BP_DIRECT	GO:0035196~production of miRNAs involved in gene silencing by miRNA	4	0.197141	0.0607469	ENSMUSG00000042500, ENSMUSG00000023051, ENSMUSG00000002731, ENSMUSG00000028842	1707	10	18082	4.23714	1	0.816814	69.0593
GOTERM_BP_DIRECT	GO:0046632~alpha-beta T cell differentiation	4	0.197141	0.0607469	ENSMUSG00000048251, ENSMUSG00000000782, ENSMUSG00000027985, ENSMUSG00000002413	1707	10	18082	4.23714	1	0.816814	69.0593
GOTERM_BP_DIRECT	GO:0034063~stress granule assembly	4	0.197141	0.0607469	ENSMUSG00000042605, ENSMUSG00000003452, ENSMUSG00000020594, ENSMUSG00000045193	1707	10	18082	4.23714	1	0.816814	69.0593
GOTERM_BP_DIRECT	GO:0090557~establishment of endothelial intestinal barrier	4	0.197141	0.0607469	ENSMUSG00000030516, ENSMUSG00000013236, ENSMUSG00000062232, ENSMUSG00000068036	1707	10	18082	4.23714	1	0.816814	69.0593
GOTERM_BP_DIRECT	GO:0006605~protein targeting	8	0.394283	0.0620758	ENSMUSG00000025786, ENSMUSG00000033577, ENSMUSG00000021709, ENSMUSG00000020546, ENSMUSG00000029647, ENSMUSG00000063887, ENSMUSG00000034826, ENSMUSG00000093904	1707	38	18082	2.23007	1	0.819839	69.8686
GOTERM_BP_DIRECT	GO:0007030~Golgi organization	13	0.64071	0.0661419	ENSMUSG00000038822, ENSMUSG00000031511, ENSMUSG00000064302, ENSMUSG00000047193, ENSMUSG00000001143, ENSMUSG00000000631, ENSMUSG00000033392, ENSMUSG00000027455, ENSMUSG00000036591, ENSMUSG00000062797, ENSMUSG00000029104, ENSMUSG00000059439, ENSMUSG00000059811	1707	79	18082	1.74313	1	0.837768	72.222
GOTERM_BP_DIRECT	GO:0051968~positive regulation of synaptic transmission, glutamatergic	6	0.295712	0.0695899	ENSMUSG00000042453, ENSMUSG00000022623, ENSMUSG00000025892, ENSMUSG00000037541, ENSMUSG00000063887, ENSMUSG00000024109	1707	24	18082	2.64821	1	0.849459	74.0803
GOTERM_BP_DIRECT	GO:0034394~protein localization to cell surface	6	0.295712	0.0695899	ENSMUSG00000019889, ENSMUSG00000038780, ENSMUSG00000031328, ENSMUSG00000032612, ENSMUSG00000032826, ENSMUSG00000028909	1707	24	18082	2.64821	1	0.849459	74.0803
GOTERM_BP_DIRECT	GO:0031297~replication fork processing	6	0.295712	0.0695899	ENSMUSG00000061755, ENSMUSG00000025144, ENSMUSG00000058594, ENSMUSG00000038685, ENSMUSG00000031229, ENSMUSG00000036086	1707	24	18082	2.64821	1	0.849459	74.0803
GOTERM_BP_DIRECT	GO:0030866~cortical actin cytoskeleton organization	6	0.295712	0.0695899	ENSMUSG00000028465, ENSMUSG00000019978, ENSMUSG00000027624, ENSMUSG00000024044, ENSMUSG00000028906, ENSMUSG00000022770	1707	24	18082	2.64821	1	0.849459	74.0803
GOTERM_BP_DIRECT	GO:0001967~suckling behavior	5	0.246427	0.0694787	ENSMUSG00000031996, ENSMUSG00000058318, ENSMUSG00000022892, ENSMUSG00000026959, ENSMUSG00000030209	1707	17	18082	3.11554	1	0.850738	74.0223
GOTERM_BP_DIRECT	GO:0046907~intracellular transport	5	0.246427	0.0694787	ENSMUSG00000002372, ENSMUSG00000049659, ENSMUSG00000024533, ENSMUSG00000037325, ENSMUSG00000026131	1707	17	18082	3.11554	1	0.850738	74.0223
GOTERM_BP_DIRECT	GO:0035278~miRNA mediated inhibition of translation	5	0.246427	0.0694787	ENSMUSG00000052707, ENSMUSG00000042500, ENSMUSG00000094936, ENSMUSG00000028842, ENSMUSG00000047888	1707	17	18082	3.11554	1	0.850738	74.0223
GOTERM_BP_DIRECT	GO:0006260~DNA replication	18	0.887137	0.0703916	ENSMUSG00000026970, ENSMUSG00000030689, ENSMUSG00000028693, ENSMUSG00000020752, ENSMUSG00000060579, ENSMUSG00000038685, ENSMUSG00000002297, ENSMUSG00000046691, ENSMUSG00000031697, ENSMUSG00000023953, ENSMUSG00000017146, ENSMUSG00000008575, ENSMUSG00000038425, ENSMUSG00000028587, ENSMUSG00000021668, ENSMUSG00000029730, ENSMUSG00000046101, ENSMUSG00000029363	1707	123	18082	1.55017	1	0.851098	74.4952
GOTERM_BP_DIRECT	GO:0043966~histone H3 acetylation	9	0.443568	0.0709197	ENSMUSG00000028284, ENSMUSG00000031540, ENSMUSG00000003680, ENSMUSG00000041215, ENSMUSG00000027985, ENSMUSG00000055024, ENSMUSG00000063952, ENSMUSG00000020167, ENSMUSG00000037315	1707	47	18082	2.02842	1	0.851573	74.7651
GOTERM_BP_DIRECT	GO:1900454~positive regulation of long term synaptic depression	3	0.147856	0.0733531	ENSMUSG00000018411, ENSMUSG00000032827, ENSMUSG00000025920	1707	5	18082	6.35571	1	0.859671	75.9739
GOTERM_BP_DIRECT	GO:0050803~regulation of synapse structure or activity	3	0.147856	0.0733531	ENSMUSG00000033295, ENSMUSG00000022892, ENSMUSG00000067629	1707	5	18082	6.35571	1	0.859671	75.9739
GOTERM_BP_DIRECT	GO:2000821~regulation of grooming behavior	3	0.147856	0.0733531	ENSMUSG00000022623, ENSMUSG00000020886, ENSMUSG00000024109	1707	5	18082	6.35571	1	0.859671	75.9739
GOTERM_BP_DIRECT	GO:0097113~AMPA glutamate receptor clustering	3	0.147856	0.0733531	ENSMUSG00000022623, ENSMUSG00000063887, ENSMUSG00000020886	1707	5	18082	6.35571	1	0.859671	75.9739
GOTERM_BP_DIRECT	GO:0003374~dynamin polymerization involved in mitochondrial fission	3	0.147856	0.0733531	ENSMUSG00000022789, ENSMUSG00000026825, ENSMUSG00000040265	1707	5	18082	6.35571	1	0.859671	75.9739
GOTERM_BP_DIRECT	GO:0033153~T cell receptor V(D)J recombination	3	0.147856	0.0733531	ENSMUSG00000048251, ENSMUSG00000000782, ENSMUSG00000027985	1707	5	18082	6.35571	1	0.859671	75.9739
GOTERM_BP_DIRECT	GO:1904261~positive regulation of basement membrane assembly involved in embryonic body morphogenesis	3	0.147856	0.0733531	ENSMUSG00000033392, ENSMUSG00000048537, ENSMUSG00000064302	1707	5	18082	6.35571	1	0.859671	75.9739
GOTERM_BP_DIRECT	GO:0046886~positive regulation of hormone biosynthetic process	3	0.147856	0.0733531	ENSMUSG00000015522, ENSMUSG00000021109, ENSMUSG00000036940	1707	5	18082	6.35571	1	0.859671	75.9739
GOTERM_BP_DIRECT	GO:0072102~glomerulus morphogenesis	3	0.147856	0.0733531	ENSMUSG00000005583, ENSMUSG00000022353, ENSMUSG00000034101	1707	5	18082	6.35571	1	0.859671	75.9739
GOTERM_BP_DIRECT	GO:0016199~axon midline choice point recognition	3	0.147856	0.0733531	ENSMUSG00000022892, ENSMUSG00000052516, ENSMUSG00000022883	1707	5	18082	6.35571	1	0.859671	75.9739
GOTERM_BP_DIRECT	GO:0010632~regulation of epithelial cell migration	3	0.147856	0.0733531	ENSMUSG00000028649, ENSMUSG00000022607, ENSMUSG00000027646	1707	5	18082	6.35571	1	0.859671	75.9739
GOTERM_BP_DIRECT	GO:0045860~positive regulation of protein kinase activity	11	0.542139	0.075933	ENSMUSG00000062991, ENSMUSG00000042453, ENSMUSG00000028519, ENSMUSG00000032827, ENSMUSG00000030536, ENSMUSG00000010538, ENSMUSG00000033417, ENSMUSG00000028613, ENSMUSG00000062232, ENSMUSG00000024924, ENSMUSG00000022607	1707	64	18082	1.82065	1	0.864597	77.1957
GOTERM_BP_DIRECT	GO:0030036~actin cytoskeleton organization	20	0.985707	0.0756508	ENSMUSG00000009569, ENSMUSG00000020716, ENSMUSG00000021493, ENSMUSG00000031328, ENSMUSG00000034480, ENSMUSG00000009073, ENSMUSG00000024533, ENSMUSG00000078484, ENSMUSG00000028906, ENSMUSG00000031284, ENSMUSG00000034574, ENSMUSG00000029131, ENSMUSG00000025278, ENSMUSG00000009772, ENSMUSG00000022995, ENSMUSG00000019978, ENSMUSG00000023008, ENSMUSG00000022099, ENSMUSG00000040797, ENSMUSG00000022353	1707	142	18082	1.49195	1	0.865155	77.065
GOTERM_BP_DIRECT	GO:0051297~centrosome organization	7	0.344998	0.0755572	ENSMUSG00000011958, ENSMUSG00000031371, ENSMUSG00000018474, ENSMUSG00000040549, ENSMUSG00000019907, ENSMUSG00000027285, ENSMUSG00000036825	1707	32	18082	2.31719	1	0.866417	77.0214
GOTERM_BP_DIRECT	GO:0007050~cell cycle arrest	13	0.64071	0.0770233	ENSMUSG00000037628, ENSMUSG00000003068, ENSMUSG00000037032, ENSMUSG00000029127, ENSMUSG00000030498, ENSMUSG00000014402, ENSMUSG00000029207, ENSMUSG00000029004, ENSMUSG00000034201, ENSMUSG00000032855, ENSMUSG00000005871, ENSMUSG00000039128, ENSMUSG00000024985	1707	81	18082	1.70009	1	0.867006	77.6941
GOTERM_BP_DIRECT	GO:0030010~establishment of cell polarity	8	0.394283	0.0780083	ENSMUSG00000030397, ENSMUSG00000004677, ENSMUSG00000024969, ENSMUSG00000007411, ENSMUSG00000003068, ENSMUSG00000032855, ENSMUSG00000053046, ENSMUSG00000022812	1707	40	18082	2.11857	1	0.867419	78.1355
GOTERM_BP_DIRECT	GO:0050771~negative regulation of axonogenesis	4	0.197141	0.0778437	ENSMUSG00000028519, ENSMUSG00000020458, ENSMUSG00000022607, ENSMUSG00000067629	1707	11	18082	3.85195	1	0.86839	78.0623
GOTERM_BP_DIRECT	GO:0048667~cell morphogenesis involved in neuron differentiation	4	0.197141	0.0778437	ENSMUSG00000005360, ENSMUSG00000005583, ENSMUSG00000020770, ENSMUSG00000033004	1707	11	18082	3.85195	1	0.86839	78.0623
GOTERM_BP_DIRECT	GO:2001223~negative regulation of neuron migration	4	0.197141	0.0778437	ENSMUSG00000062991, ENSMUSG00000056679, ENSMUSG00000062209, ENSMUSG00000022812	1707	11	18082	3.85195	1	0.86839	78.0623
GOTERM_BP_DIRECT	GO:0090129~positive regulation of synapse maturation	4	0.197141	0.0778437	ENSMUSG00000042453, ENSMUSG00000013033, ENSMUSG00000024109, ENSMUSG00000066392	1707	11	18082	3.85195	1	0.86839	78.0623
GOTERM_BP_DIRECT	GO:0051639~actin filament network formation	4	0.197141	0.0778437	ENSMUSG00000016382, ENSMUSG00000021338, ENSMUSG00000021998, ENSMUSG00000020173	1707	11	18082	3.85195	1	0.86839	78.0623
GOTERM_BP_DIRECT	GO:0030308~negative regulation of cell growth	18	0.887137	0.0792685	ENSMUSG00000028041, ENSMUSG00000025272, ENSMUSG00000032478, ENSMUSG00000003068, ENSMUSG00000037032, ENSMUSG00000009073, ENSMUSG00000022150, ENSMUSG00000031558, ENSMUSG00000024921, ENSMUSG00000029207, ENSMUSG00000023092, ENSMUSG00000034201, ENSMUSG00000020458, ENSMUSG00000017561, ENSMUSG00000026203, ENSMUSG00000032599, ENSMUSG00000030309, ENSMUSG00000045193	1707	125	18082	1.52537	1	0.870323	78.6881
GOTERM_BP_DIRECT	GO:0003382~epithelial cell morphogenesis	6	0.295712	0.0805264	ENSMUSG00000022568, ENSMUSG00000048251, ENSMUSG00000040040, ENSMUSG00000070047, ENSMUSG00000037876, ENSMUSG00000025278	1707	25	18082	2.54228	1	0.87313	79.2266
GOTERM_BP_DIRECT	GO:0046488~phosphatidylinositol metabolic process	6	0.295712	0.0805264	ENSMUSG00000040430, ENSMUSG00000022973, ENSMUSG00000025949, ENSMUSG00000034902, ENSMUSG00000031918, ENSMUSG00000028126	1707	25	18082	2.54228	1	0.87313	79.2266
GOTERM_BP_DIRECT	GO:0007214~gamma-aminobutyric acid signaling pathway	6	0.295712	0.0805264	ENSMUSG00000034656, ENSMUSG00000024597, ENSMUSG00000031344, ENSMUSG00000031343, ENSMUSG00000036062, ENSMUSG00000024462	1707	25	18082	2.54228	1	0.87313	79.2266
GOTERM_BP_DIRECT	GO:0048593~camera-type eye morphogenesis	6	0.295712	0.0805264	ENSMUSG00000022568, ENSMUSG00000020716, ENSMUSG00000070047, ENSMUSG00000021109, ENSMUSG00000045180, ENSMUSG00000031561	1707	25	18082	2.54228	1	0.87313	79.2266
GOTERM_BP_DIRECT	GO:0031146~SCF-dependent proteasomal ubiquitin-dependent protein catabolic process	6	0.295712	0.0805264	ENSMUSG00000020271, ENSMUSG00000025217, ENSMUSG00000036309, ENSMUSG00000029686, ENSMUSG00000022124, ENSMUSG00000028086	1707	25	18082	2.54228	1	0.87313	79.2266
GOTERM_BP_DIRECT	GO:0051149~positive regulation of muscle cell differentiation	5	0.246427	0.0829259	ENSMUSG00000011958, ENSMUSG00000094936, ENSMUSG00000032340, ENSMUSG00000056770, ENSMUSG00000020167	1707	18	18082	2.94246	1	0.878113	80.2183
GOTERM_BP_DIRECT	GO:2000311~regulation of alpha-amino-3-hydroxy-5-methyl-4-isoxazole propionate selective glutamate receptor activity	5	0.246427	0.0829259	ENSMUSG00000020827, ENSMUSG00000046182, ENSMUSG00000005583, ENSMUSG00000063887, ENSMUSG00000024109	1707	18	18082	2.94246	1	0.878113	80.2183
GOTERM_BP_DIRECT	GO:0046827~positive regulation of protein export from nucleus	5	0.246427	0.0829259	ENSMUSG00000002372, ENSMUSG00000021952, ENSMUSG00000024985, ENSMUSG00000020184, ENSMUSG00000022812	1707	18	18082	2.94246	1	0.878113	80.2183
GOTERM_BP_DIRECT	GO:0022008~neurogenesis	11	0.542139	0.0825291	ENSMUSG00000062991, ENSMUSG00000037935, ENSMUSG00000029600, ENSMUSG00000001105, ENSMUSG00000002803, ENSMUSG00000030852, ENSMUSG00000037020, ENSMUSG00000065954, ENSMUSG00000029104, ENSMUSG00000037313, ENSMUSG00000052056	1707	65	18082	1.79264	1	0.87829	80.0574
GOTERM_BP_DIRECT	GO:0010212~response to ionizing radiation	10	0.492854	0.0847723	ENSMUSG00000003068, ENSMUSG00000028886, ENSMUSG00000031644, ENSMUSG00000021144, ENSMUSG00000024926, ENSMUSG00000028702, ENSMUSG00000032267, ENSMUSG00000038544, ENSMUSG00000090083, ENSMUSG00000017146	1707	57	18082	1.8584	1	0.882521	80.9506
GOTERM_BP_DIRECT	GO:0045727~positive regulation of translation	10	0.492854	0.0847723	ENSMUSG00000028760, ENSMUSG00000029208, ENSMUSG00000041815, ENSMUSG00000020516, ENSMUSG00000094936, ENSMUSG00000055024, ENSMUSG00000039652, ENSMUSG00000023051, ENSMUSG00000006728, ENSMUSG00000045193	1707	57	18082	1.8584	1	0.882521	80.9506
GOTERM_BP_DIRECT	GO:0010508~positive regulation of autophagy	8	0.394283	0.0867871	ENSMUSG00000003068, ENSMUSG00000023923, ENSMUSG00000028518, ENSMUSG00000021109, ENSMUSG00000037062, ENSMUSG00000002496, ENSMUSG00000022255, ENSMUSG00000050697	1707	41	18082	2.0669	1	0.884466	81.7205
GOTERM_BP_DIRECT	GO:0006874~cellular calcium ion homeostasis	15	0.73928	0.0866702	ENSMUSG00000032114, ENSMUSG00000032570, ENSMUSG00000019943, ENSMUSG00000030659, ENSMUSG00000030592, ENSMUSG00000026959, ENSMUSG00000021814, ENSMUSG00000026463, ENSMUSG00000039953, ENSMUSG00000022533, ENSMUSG00000052889, ENSMUSG00000032826, ENSMUSG00000030987, ENSMUSG00000051331, ENSMUSG00000028455	1707	100	18082	1.58893	1	0.885501	81.6766
GOTERM_BP_DIRECT	GO:0060291~long-term synaptic potentiation	9	0.443568	0.0863422	ENSMUSG00000030805, ENSMUSG00000042453, ENSMUSG00000034799, ENSMUSG00000022623, ENSMUSG00000041670, ENSMUSG00000037541, ENSMUSG00000063887, ENSMUSG00000002413, ENSMUSG00000030209	1707	49	18082	1.94563	1	0.885906	81.5531
GOTERM_BP_DIRECT	GO:0006461~protein complex assembly	11	0.542139	0.0894646	ENSMUSG00000030805, ENSMUSG00000061887, ENSMUSG00000054387, ENSMUSG00000041670, ENSMUSG00000059436, ENSMUSG00000005871, ENSMUSG00000022099, ENSMUSG00000027287, ENSMUSG00000028906, ENSMUSG00000020886, ENSMUSG00000020184	1707	66	18082	1.76548	1	0.890921	82.6981
GOTERM_BP_DIRECT	GO:0001558~regulation of cell growth	10	0.492854	0.0923784	ENSMUSG00000029003, ENSMUSG00000003068, ENSMUSG00000036529, ENSMUSG00000039953, ENSMUSG00000027624, ENSMUSG00000024074, ENSMUSG00000024044, ENSMUSG00000003534, ENSMUSG00000014402, ENSMUSG00000037270	1707	58	18082	1.82635	1	0.896317	83.7056
GOTERM_BP_DIRECT	GO:0007519~skeletal muscle tissue development	10	0.492854	0.0923784	ENSMUSG00000021268, ENSMUSG00000020716, ENSMUSG00000045103, ENSMUSG00000005583, ENSMUSG00000055024, ENSMUSG00000028023, ENSMUSG00000009995, ENSMUSG00000030067, ENSMUSG00000041975, ENSMUSG00000025278	1707	58	18082	1.82635	1	0.896317	83.7056
GOTERM_BP_DIRECT	GO:0072661~protein targeting to plasma membrane	6	0.295712	0.0923196	ENSMUSG00000026442, ENSMUSG00000068566, ENSMUSG00000031543, ENSMUSG00000032826, ENSMUSG00000028126, ENSMUSG00000069601	1707	26	18082	2.4445	1	0.897444	83.6858
GOTERM_BP_DIRECT	GO:0007616~long-term memory	7	0.344998	0.0957582	ENSMUSG00000042453, ENSMUSG00000005949, ENSMUSG00000013787, ENSMUSG00000020516, ENSMUSG00000026959, ENSMUSG00000039652, ENSMUSG00000024083	1707	34	18082	2.18088	1	0.903755	84.8047
GOTERM_BP_DIRECT	GO:0060612~adipose tissue development	7	0.344998	0.0957582	ENSMUSG00000027104, ENSMUSG00000040711, ENSMUSG00000006728, ENSMUSG00000027630, ENSMUSG00000026819, ENSMUSG00000037270, ENSMUSG00000031367	1707	34	18082	2.18088	1	0.903755	84.8047
GOTERM_BP_DIRECT	GO:0007254~JNK cascade	7	0.344998	0.0957582	ENSMUSG00000029148, ENSMUSG00000028284, ENSMUSG00000033352, ENSMUSG00000033629, ENSMUSG00000023050, ENSMUSG00000022607, ENSMUSG00000024163	1707	34	18082	2.18088	1	0.903755	84.8047
GOTERM_BP_DIRECT	GO:0010458~exit from mitosis	4	0.197141	0.0967706	ENSMUSG00000041769, ENSMUSG00000033392, ENSMUSG00000033323, ENSMUSG00000064302	1707	12	18082	3.53095	1	0.905022	85.12
GOTERM_BP_DIRECT	GO:0031023~microtubule organizing center organization	4	0.197141	0.0967706	ENSMUSG00000033392, ENSMUSG00000064302, ENSMUSG00000027285, ENSMUSG00000059439	1707	12	18082	3.53095	1	0.905022	85.12
GOTERM_BP_DIRECT	GO:0032801~receptor catabolic process	4	0.197141	0.0967706	ENSMUSG00000038780, ENSMUSG00000032216, ENSMUSG00000037062, ENSMUSG00000038844	1707	12	18082	3.53095	1	0.905022	85.12
GOTERM_BP_DIRECT	GO:0035385~Roundabout signaling pathway	4	0.197141	0.0967706	ENSMUSG00000004677, ENSMUSG00000052516, ENSMUSG00000022883, ENSMUSG00000031558	1707	12	18082	3.53095	1	0.905022	85.12
GOTERM_BP_DIRECT	GO:0061001~regulation of dendritic spine morphogenesis	4	0.197141	0.0967706	ENSMUSG00000038453, ENSMUSG00000022623, ENSMUSG00000032827, ENSMUSG00000040265	1707	12	18082	3.53095	1	0.905022	85.12
GOTERM_BP_DIRECT	GO:1903861~positive regulation of dendrite extension	5	0.246427	0.0975422	ENSMUSG00000038780, ENSMUSG00000037386, ENSMUSG00000034799, ENSMUSG00000041670, ENSMUSG00000020640	1707	19	18082	2.78759	1	0.905685	85.3561
GOTERM_BP_DIRECT	GO:0016079~synaptic vesicle exocytosis	5	0.246427	0.0975422	ENSMUSG00000030805, ENSMUSG00000021071, ENSMUSG00000054423, ENSMUSG00000013033, ENSMUSG00000017978	1707	19	18082	2.78759	1	0.905685	85.3561
GOTERM_BP_DIRECT	GO:0055085~transmembrane transport	43	2.11927	0.0990684	ENSMUSG00000016346, ENSMUSG00000039463, ENSMUSG00000026791, ENSMUSG00000059742, ENSMUSG00000032114, ENSMUSG00000038260, ENSMUSG00000038319, ENSMUSG00000028033, ENSMUSG00000028051, ENSMUSG00000027365, ENSMUSG00000063652, ENSMUSG00000032449, ENSMUSG00000020744, ENSMUSG00000025036, ENSMUSG00000000197, ENSMUSG00000037994, ENSMUSG00000042078, ENSMUSG00000004317, ENSMUSG00000051331, ENSMUSG00000041654,…	1707	364	18082	1.25135	1	0.908116	85.8128

## Sheet: heart
Category	Term	Count	%	PValue	Genes	List Total	Pop Hits	Pop Total	Fold Enrichment	Bonferroni	Benjamini	FDR
GOTERM_CC_DIRECT	GO:0005737~cytoplasm	388	42.5906	2.97663e-19	ENSMUSG00000024268, ENSMUSG00000038822, ENSMUSG00000069135, ENSMUSG00000025894, ENSMUSG00000028906, ENSMUSG00000032503, ENSMUSG00000026196, ENSMUSG00000020264, ENSMUSG00000028901, ENSMUSG00000051984, ENSMUSG00000041477, ENSMUSG00000075415, ENSMUSG00000039376, ENSMUSG00000029790, ENSMUSG00000056486, ENSMUSG00000027646, ENSMUSG00000024381, ENSMUSG00000037936, ENSMUSG00000039298, ENSMUSG00000042842,…	797	6631	19662	1.44352	1.60738e-16	1.60738e-16	4.33283e-16
GOTERM_CC_DIRECT	GO:0005856~cytoskeleton	98	10.7574	5.59408e-13	ENSMUSG00000026842, ENSMUSG00000069135, ENSMUSG00000028906, ENSMUSG00000051586, ENSMUSG00000039233, ENSMUSG00000039842, ENSMUSG00000031644, ENSMUSG00000031788, ENSMUSG00000030263, ENSMUSG00000039376, ENSMUSG00000075415, ENSMUSG00000047193, ENSMUSG00000029790, ENSMUSG00000027646, ENSMUSG00000042064, ENSMUSG00000011658, ENSMUSG00000018372, ENSMUSG00000022629, ENSMUSG00000039298, ENSMUSG00000020492,…	797	1113	19662	2.1722	3.02098e-10	1.51049e-10	8.14337e-10
GOTERM_CC_DIRECT	GO:0005634~nucleus	330	36.2239	4.211e-11	ENSMUSG00000009569, ENSMUSG00000038822, ENSMUSG00000024268, ENSMUSG00000039361, ENSMUSG00000000131, ENSMUSG00000069135, ENSMUSG00000032251, ENSMUSG00000051586, ENSMUSG00000001120, ENSMUSG00000015968, ENSMUSG00000028906, ENSMUSG00000021268, ENSMUSG00000026196, ENSMUSG00000028901, ENSMUSG00000059474, ENSMUSG00000031644, ENSMUSG00000034820, ENSMUSG00000042197, ENSMUSG00000059475, ENSMUSG00000027763,…	797	6019	19662	1.35257	2.27394e-08	7.5798e-09	6.12961e-08
GOTERM_CC_DIRECT	GO:0014069~postsynaptic density	31	3.40285	3.95395e-08	ENSMUSG00000039361, ENSMUSG00000025658, ENSMUSG00000041670, ENSMUSG00000041444, ENSMUSG00000029470, ENSMUSG00000029761, ENSMUSG00000028906, ENSMUSG00000025085, ENSMUSG00000018411, ENSMUSG00000022240, ENSMUSG00000019906, ENSMUSG00000051331, ENSMUSG00000026072, ENSMUSG00000031626, ENSMUSG00000057897, ENSMUSG00000033981, ENSMUSG00000030102, ENSMUSG00000027646, ENSMUSG00000022770, ENSMUSG00000027797,…	797	239	19662	3.19988	2.13511e-05	5.33782e-06	5.75544e-05
GOTERM_MF_DIRECT	GO:0003676~nucleic acid binding	88	9.65971	8.60742e-07	ENSMUSG00000024268, ENSMUSG00000035248, ENSMUSG00000040728, ENSMUSG00000092417, ENSMUSG00000001120, ENSMUSG00000028842, ENSMUSG00000032503, ENSMUSG00000078495, ENSMUSG00000032212, ENSMUSG00000052942, ENSMUSG00000022708, ENSMUSG00000022685, ENSMUSG00000033972, ENSMUSG00000034820, ENSMUSG00000059475, ENSMUSG00000039782, ENSMUSG00000029169, ENSMUSG00000030846, ENSMUSG00000055480, ENSMUSG00000010751,…	727	1237	17446	1.70716	0.00071072	0.000355423	0.00132678
GOTERM_CC_DIRECT	GO:0005913~cell-cell adherens junction	32	3.51262	5.33911e-06	ENSMUSG00000033060, ENSMUSG00000009569, ENSMUSG00000021782, ENSMUSG00000030172, ENSMUSG00000039361, ENSMUSG00000061981, ENSMUSG00000001964, ENSMUSG00000036053, ENSMUSG00000026867, ENSMUSG00000039031, ENSMUSG00000026305, ENSMUSG00000006276, ENSMUSG00000028745, ENSMUSG00000018417, ENSMUSG00000001036, ENSMUSG00000031729, ENSMUSG00000000275, ENSMUSG00000026782, ENSMUSG00000034484, ENSMUSG00000025812,…	797	316	19662	2.49823	0.00287897	0.000480406	0.00777142
GOTERM_CC_DIRECT	GO:0005815~microtubule organizing center	21	2.30516	4.67493e-06	ENSMUSG00000021870, ENSMUSG00000030263, ENSMUSG00000039298, ENSMUSG00000021902, ENSMUSG00000069135, ENSMUSG00000030852, ENSMUSG00000065954, ENSMUSG00000022677, ENSMUSG00000033088, ENSMUSG00000042632, ENSMUSG00000057421, ENSMUSG00000075324, ENSMUSG00000027620, ENSMUSG00000020859, ENSMUSG00000038170, ENSMUSG00000033392, ENSMUSG00000039842, ENSMUSG00000036572, ENSMUSG00000011831, ENSMUSG00000022607,…	797	155	19662	3.34239	0.00252129	0.000504766	0.0068047
GOTERM_MF_DIRECT	GO:0005515~protein binding	227	24.9177	8.07683e-07	ENSMUSG00000009569, ENSMUSG00000092417, ENSMUSG00000032251, ENSMUSG00000015968, ENSMUSG00000090841, ENSMUSG00000028901, ENSMUSG00000026193, ENSMUSG00000027257, ENSMUSG00000051331, ENSMUSG00000027519, ENSMUSG00000030263, ENSMUSG00000075415, ENSMUSG00000039376, ENSMUSG00000001507, ENSMUSG00000079363, ENSMUSG00000034813, ENSMUSG00000027646, ENSMUSG00000022770, ENSMUSG00000038429, ENSMUSG00000027104,…	727	4092	17446	1.33123	0.000666924	0.000666924	0.001245
GOTERM_CC_DIRECT	GO:0005813~centrosome	37	4.06147	4.20775e-05	ENSMUSG00000040219, ENSMUSG00000039298, ENSMUSG00000071176, ENSMUSG00000030177, ENSMUSG00000045659, ENSMUSG00000025145, ENSMUSG00000069135, ENSMUSG00000024542, ENSMUSG00000007827, ENSMUSG00000043987, ENSMUSG00000012609, ENSMUSG00000041609, ENSMUSG00000066036, ENSMUSG00000017146, ENSMUSG00000038170, ENSMUSG00000049550, ENSMUSG00000038215, ENSMUSG00000031644, ENSMUSG00000046111, ENSMUSG00000031788,…	797	435	19662	2.09837	0.0224661	0.00324078	0.0612313
GOTERM_CC_DIRECT	GO:0030424~axon	33	3.62239	4.83751e-05	ENSMUSG00000024381, ENSMUSG00000022629, ENSMUSG00000025089, ENSMUSG00000029470, ENSMUSG00000036437, ENSMUSG00000020173, ENSMUSG00000037605, ENSMUSG00000018411, ENSMUSG00000033352, ENSMUSG00000025920, ENSMUSG00000039137, ENSMUSG00000033004, ENSMUSG00000031137, ENSMUSG00000021288, ENSMUSG00000026072, ENSMUSG00000030314, ENSMUSG00000028789, ENSMUSG00000022892, ENSMUSG00000039542, ENSMUSG00000038077,…	797	370	19662	2.2003	0.0257849	0.00326008	0.0703927
GOTERM_CC_DIRECT	GO:0042995~cell projection	52	5.70801	5.77876e-05	ENSMUSG00000050357, ENSMUSG00000020173, ENSMUSG00000022995, ENSMUSG00000029086, ENSMUSG00000039137, ENSMUSG00000027519, ENSMUSG00000028789, ENSMUSG00000026782, ENSMUSG00000001507, ENSMUSG00000028833, ENSMUSG00000034484, ENSMUSG00000022677, ENSMUSG00000047193, ENSMUSG00000029790, ENSMUSG00000001173, ENSMUSG00000048078, ENSMUSG00000000838, ENSMUSG00000039953, ENSMUSG00000028931, ENSMUSG00000037325,…	797	712	19662	1.80174	0.0307243	0.00346135	0.0840838
GOTERM_CC_DIRECT	GO:0005874~microtubule	30	3.29308	6.91992e-05	ENSMUSG00000024381, ENSMUSG00000022629, ENSMUSG00000039298, ENSMUSG00000017421, ENSMUSG00000020492, ENSMUSG00000032624, ENSMUSG00000001964, ENSMUSG00000055407, ENSMUSG00000012609, ENSMUSG00000038844, ENSMUSG00000028078, ENSMUSG00000033257, ENSMUSG00000018411, ENSMUSG00000049550, ENSMUSG00000033392, ENSMUSG00000025920, ENSMUSG00000026825, ENSMUSG00000031788, ENSMUSG00000031137, ENSMUSG00000021288,…	797	327	19662	2.2633	0.0366793	0.00372991	0.10068
GOTERM_CC_DIRECT	GO:0030027~lamellipodium	19	2.08562	0.0001205	ENSMUSG00000031442, ENSMUSG00000031133, ENSMUSG00000061981, ENSMUSG00000026782, ENSMUSG00000034484, ENSMUSG00000050357, ENSMUSG00000025085, ENSMUSG00000068748, ENSMUSG00000022995, ENSMUSG00000058835, ENSMUSG00000028745, ENSMUSG00000032827, ENSMUSG00000026596, ENSMUSG00000070047, ENSMUSG00000032735, ENSMUSG00000000127, ENSMUSG00000022607, ENSMUSG00000007815, ENSMUSG00000031626	797	164	19662	2.85811	0.063002	0.00589837	0.175259
GOTERM_CC_DIRECT	GO:0030018~Z disc	16	1.75631	0.000148209	ENSMUSG00000024381, ENSMUSG00000021870, ENSMUSG00000061462, ENSMUSG00000039376, ENSMUSG00000051747, ENSMUSG00000032511, ENSMUSG00000031543, ENSMUSG00000015968, ENSMUSG00000069601, ENSMUSG00000025278, ENSMUSG00000028745, ENSMUSG00000079110, ENSMUSG00000021313, ENSMUSG00000053702, ENSMUSG00000051331, ENSMUSG00000031626	797	124	19662	3.18323	0.0769195	0.00664771	0.215519
GOTERM_MF_DIRECT	GO:0000166~nucleotide binding	116	12.7333	4.83335e-05	ENSMUSG00000066442, ENSMUSG00000024268, ENSMUSG00000026842, ENSMUSG00000031441, ENSMUSG00000031505, ENSMUSG00000029516, ENSMUSG00000029020, ENSMUSG00000031644, ENSMUSG00000034820, ENSMUSG00000031788, ENSMUSG00000004317, ENSMUSG00000027519, ENSMUSG00000025290, ENSMUSG00000056310, ENSMUSG00000029169, ENSMUSG00000026834, ENSMUSG00000030846, ENSMUSG00000029505, ENSMUSG00000047193, ENSMUSG00000020385,…	727	1936	17446	1.43785	0.0391379	0.00795309	0.0744778
GOTERM_CC_DIRECT	GO:0015629~actin cytoskeleton	21	2.30516	0.00020019	ENSMUSG00000026842, ENSMUSG00000021493, ENSMUSG00000039376, ENSMUSG00000029095, ENSMUSG00000022148, ENSMUSG00000023150, ENSMUSG00000041444, ENSMUSG00000029516, ENSMUSG00000028906, ENSMUSG00000050357, ENSMUSG00000033088, ENSMUSG00000025085, ENSMUSG00000022246, ENSMUSG00000022995, ENSMUSG00000039804, ENSMUSG00000032827, ENSMUSG00000026596, ENSMUSG00000021998, ENSMUSG00000000127, ENSMUSG00000036026,…	797	201	19662	2.57746	0.102474	0.00828194	0.291005
GOTERM_CC_DIRECT	GO:0030425~dendrite	38	4.17124	0.000216601	ENSMUSG00000020866, ENSMUSG00000022629, ENSMUSG00000029470, ENSMUSG00000029761, ENSMUSG00000031012, ENSMUSG00000015968, ENSMUSG00000020173, ENSMUSG00000061689, ENSMUSG00000018411, ENSMUSG00000059981, ENSMUSG00000022240, ENSMUSG00000025920, ENSMUSG00000039137, ENSMUSG00000031137, ENSMUSG00000020594, ENSMUSG00000051331, ENSMUSG00000028789, ENSMUSG00000057897, ENSMUSG00000031626, ENSMUSG00000021796,…	797	490	19662	1.91318	0.110395	0.00832071	0.314826
GOTERM_MF_DIRECT	GO:0044822~poly(A) RNA binding	75	8.23271	4.12368e-05	ENSMUSG00000047213, ENSMUSG00000035248, ENSMUSG00000041670, ENSMUSG00000028809, ENSMUSG00000001120, ENSMUSG00000028842, ENSMUSG00000031585, ENSMUSG00000032212, ENSMUSG00000039804, ENSMUSG00000036572, ENSMUSG00000022685, ENSMUSG00000023971, ENSMUSG00000034820, ENSMUSG00000025920, ENSMUSG00000039782, ENSMUSG00000034243, ENSMUSG00000028580, ENSMUSG00000027763, ENSMUSG00000025290, ENSMUSG00000000275,…	727	1113	17446	1.61707	0.0334887	0.00847943	0.0635458
GOTERM_MF_DIRECT	GO:0046872~metal ion binding	184	20.1976	3.18674e-05	ENSMUSG00000041193, ENSMUSG00000066442, ENSMUSG00000026842, ENSMUSG00000031441, ENSMUSG00000041670, ENSMUSG00000038244, ENSMUSG00000021311, ENSMUSG00000029516, ENSMUSG00000025894, ENSMUSG00000051586, ENSMUSG00000015968, ENSMUSG00000022708, ENSMUSG00000026196, ENSMUSG00000033972, ENSMUSG00000031644, ENSMUSG00000059474, ENSMUSG00000028901, ENSMUSG00000035370, ENSMUSG00000042197, ENSMUSG00000059475,…	727	3355	17446	1.31609	0.0259795	0.00873593	0.0491109
GOTERM_MF_DIRECT	GO:0003779~actin binding	31	3.40285	8.26418e-05	ENSMUSG00000009569, ENSMUSG00000029095, ENSMUSG00000038244, ENSMUSG00000002100, ENSMUSG00000001964, ENSMUSG00000029761, ENSMUSG00000036053, ENSMUSG00000028906, ENSMUSG00000051586, ENSMUSG00000033088, ENSMUSG00000026418, ENSMUSG00000020173, ENSMUSG00000025085, ENSMUSG00000021097, ENSMUSG00000022995, ENSMUSG00000061723, ENSMUSG00000026414, ENSMUSG00000028745, ENSMUSG00000032735, ENSMUSG00000018417,…	727	338	17446	2.20093	0.065987	0.011313	0.127313
GOTERM_CC_DIRECT	GO:0048471~perinuclear region of cytoplasm	48	5.26894	0.000387382	ENSMUSG00000020866, ENSMUSG00000041193, ENSMUSG00000026842, ENSMUSG00000037628, ENSMUSG00000039361, ENSMUSG00000061981, ENSMUSG00000039298, ENSMUSG00000069135, ENSMUSG00000022860, ENSMUSG00000029470, ENSMUSG00000055407, ENSMUSG00000024924, ENSMUSG00000020173, ENSMUSG00000005611, ENSMUSG00000011958, ENSMUSG00000032216, ENSMUSG00000020516, ENSMUSG00000039844, ENSMUSG00000031565, ENSMUSG00000058498,…	797	692	19662	1.71121	0.188789	0.0138516	0.562402
GOTERM_MF_DIRECT	GO:0005096~GTPase activator activity	24	2.63447	0.000131922	ENSMUSG00000027699, ENSMUSG00000040940, ENSMUSG00000038860, ENSMUSG00000011877, ENSMUSG00000036246, ENSMUSG00000041444, ENSMUSG00000039031, ENSMUSG00000026867, ENSMUSG00000056486, ENSMUSG00000028175, ENSMUSG00000036501, ENSMUSG00000032413, ENSMUSG00000001173, ENSMUSG00000031216, ENSMUSG00000040345, ENSMUSG00000032812, ENSMUSG00000040964, ENSMUSG00000026155, ENSMUSG00000056917, ENSMUSG00000031776,…	727	235	17446	2.45078	0.103247	0.0154473	0.203158
GOTERM_CC_DIRECT	GO:0043005~neuron projection	33	3.62239	0.000487727	ENSMUSG00000026842, ENSMUSG00000025658, ENSMUSG00000011877, ENSMUSG00000031543, ENSMUSG00000018411, ENSMUSG00000020516, ENSMUSG00000022240, ENSMUSG00000021313, ENSMUSG00000039782, ENSMUSG00000019906, ENSMUSG00000031137, ENSMUSG00000021288, ENSMUSG00000022892, ENSMUSG00000024219, ENSMUSG00000029446, ENSMUSG00000028833, ENSMUSG00000034813, ENSMUSG00000033981, ENSMUSG00000069601, ENSMUSG00000035441,…	797	420	19662	1.93836	0.231594	0.01633	0.707602
GOTERM_MF_DIRECT	GO:0005516~calmodulin binding	20	2.19539	0.000215909	ENSMUSG00000061462, ENSMUSG00000038260, ENSMUSG00000039298, ENSMUSG00000051747, ENSMUSG00000032511, ENSMUSG00000031012, ENSMUSG00000029454, ENSMUSG00000028906, ENSMUSG00000055407, ENSMUSG00000035441, ENSMUSG00000042632, ENSMUSG00000032503, ENSMUSG00000066036, ENSMUSG00000022092, ENSMUSG00000021313, ENSMUSG00000018417, ENSMUSG00000051331, ENSMUSG00000020954, ENSMUSG00000036879, ENSMUSG00000057897	727	182	17446	2.63706	0.163359	0.0220483	0.332296
GOTERM_MF_DIRECT	GO:0008017~microtubule binding	21	2.30516	0.000265273	ENSMUSG00000022629, ENSMUSG00000017421, ENSMUSG00000039298, ENSMUSG00000020492, ENSMUSG00000032624, ENSMUSG00000055407, ENSMUSG00000043541, ENSMUSG00000038844, ENSMUSG00000049550, ENSMUSG00000018411, ENSMUSG00000019813, ENSMUSG00000033392, ENSMUSG00000000838, ENSMUSG00000018395, ENSMUSG00000003810, ENSMUSG00000026825, ENSMUSG00000052852, ENSMUSG00000031788, ENSMUSG00000031137, ENSMUSG00000020212,…	727	200	17446	2.51971	0.196795	0.0240554	0.408125
GOTERM_CC_DIRECT	GO:0030054~cell junction	48	5.26894	0.000851375	ENSMUSG00000027699, ENSMUSG00000039298, ENSMUSG00000045659, ENSMUSG00000041670, ENSMUSG00000022148, ENSMUSG00000041444, ENSMUSG00000040722, ENSMUSG00000029470, ENSMUSG00000041268, ENSMUSG00000028906, ENSMUSG00000037605, ENSMUSG00000031216, ENSMUSG00000022995, ENSMUSG00000020516, ENSMUSG00000003810, ENSMUSG00000022240, ENSMUSG00000019906, ENSMUSG00000031788, ENSMUSG00000022607, ENSMUSG00000031626,…	797	718	19662	1.64925	0.368677	0.0266925	1.23215
GOTERM_CC_DIRECT	GO:0005654~nucleoplasm	106	11.6356	0.00112525	ENSMUSG00000026842, ENSMUSG00000031712, ENSMUSG00000051586, ENSMUSG00000022708, ENSMUSG00000026196, ENSMUSG00000062184, ENSMUSG00000028901, ENSMUSG00000027257, ENSMUSG00000027763, ENSMUSG00000045751, ENSMUSG00000000275, ENSMUSG00000020777, ENSMUSG00000031706, ENSMUSG00000036893, ENSMUSG00000027104, ENSMUSG00000000838, ENSMUSG00000026743, ENSMUSG00000078427, ENSMUSG00000035365, ENSMUSG00000078671,…	797	1935	19662	1.35143	0.455548	0.0332124	1.6255
GOTERM_MF_DIRECT	GO:0044325~ion channel binding	15	1.64654	0.000465869	ENSMUSG00000041670, ENSMUSG00000025221, ENSMUSG00000032511, ENSMUSG00000069601, ENSMUSG00000027646, ENSMUSG00000022770, ENSMUSG00000000838, ENSMUSG00000007207, ENSMUSG00000032827, ENSMUSG00000032855, ENSMUSG00000058498, ENSMUSG00000028931, ENSMUSG00000031137, ENSMUSG00000051331, ENSMUSG00000036667	727	120	17446	2.99966	0.319479	0.0377584	0.715709
GOTERM_MF_DIRECT	GO:0003723~RNA binding	53	5.81778	0.000542887	ENSMUSG00000024268, ENSMUSG00000047213, ENSMUSG00000040728, ENSMUSG00000028809, ENSMUSG00000001120, ENSMUSG00000028842, ENSMUSG00000032212, ENSMUSG00000017146, ENSMUSG00000061411, ENSMUSG00000026196, ENSMUSG00000022685, ENSMUSG00000034820, ENSMUSG00000025920, ENSMUSG00000039782, ENSMUSG00000028580, ENSMUSG00000031353, ENSMUSG00000027763, ENSMUSG00000030846, ENSMUSG00000006498, ENSMUSG00000027680,…	727	780	17446	1.63058	0.361444	0.0399567	0.833568
GOTERM_CC_DIRECT	GO:0001725~stress fiber	10	1.09769	0.00145604	ENSMUSG00000025006, ENSMUSG00000022995, ENSMUSG00000021493, ENSMUSG00000021998, ENSMUSG00000032735, ENSMUSG00000053702, ENSMUSG00000022607, ENSMUSG00000037712, ENSMUSG00000025085, ENSMUSG00000025278	797	67	19662	3.68209	0.544716	0.0405665	2.09865
GOTERM_MF_DIRECT	GO:0019901~protein kinase binding	34	3.73216	0.000657261	ENSMUSG00000026842, ENSMUSG00000025658, ENSMUSG00000037742, ENSMUSG00000039298, ENSMUSG00000041670, ENSMUSG00000069135, ENSMUSG00000042632, ENSMUSG00000018411, ENSMUSG00000048677, ENSMUSG00000022685, ENSMUSG00000027829, ENSMUSG00000032855, ENSMUSG00000021313, ENSMUSG00000026825, ENSMUSG00000005087, ENSMUSG00000022607, ENSMUSG00000057897, ENSMUSG00000054423, ENSMUSG00000015937, ENSMUSG00000051747,…	727	434	17446	1.87997	0.419041	0.0409145	1.00835
GOTERM_CC_DIRECT	GO:0005794~Golgi apparatus	70	7.68386	0.00163989	ENSMUSG00000041193, ENSMUSG00000038822, ENSMUSG00000028158, ENSMUSG00000025658, ENSMUSG00000039361, ENSMUSG00000079508, ENSMUSG00000040722, ENSMUSG00000052942, ENSMUSG00000032216, ENSMUSG00000034243, ENSMUSG00000004317, ENSMUSG00000031788, ENSMUSG00000028789, ENSMUSG00000002944, ENSMUSG00000006362, ENSMUSG00000047193, ENSMUSG00000040407, ENSMUSG00000022770, ENSMUSG00000001173, ENSMUSG00000022094,…	797	1190	19662	1.45118	0.587808	0.0433458	2.3607
GOTERM_MF_DIRECT	GO:0098641~cadherin binding involved in cell-cell adhesion	25	2.74424	0.000645417	ENSMUSG00000009569, ENSMUSG00000000275, ENSMUSG00000030172, ENSMUSG00000039361, ENSMUSG00000001964, ENSMUSG00000034484, ENSMUSG00000036053, ENSMUSG00000039031, ENSMUSG00000026867, ENSMUSG00000022770, ENSMUSG00000027646, ENSMUSG00000025278, ENSMUSG00000026305, ENSMUSG00000006276, ENSMUSG00000058835, ENSMUSG00000034152, ENSMUSG00000028745, ENSMUSG00000033149, ENSMUSG00000021196, ENSMUSG00000018417,…	727	279	17446	2.15029	0.413326	0.0434675	0.990265
GOTERM_CC_DIRECT	GO:0005635~nuclear envelope	16	1.75631	0.00192694	ENSMUSG00000024381, ENSMUSG00000030263, ENSMUSG00000019737, ENSMUSG00000001964, ENSMUSG00000030102, ENSMUSG00000043015, ENSMUSG00000049550, ENSMUSG00000041879, ENSMUSG00000032411, ENSMUSG00000011958, ENSMUSG00000032355, ENSMUSG00000021313, ENSMUSG00000006476, ENSMUSG00000029836, ENSMUSG00000019961, ENSMUSG00000031729	797	158	19662	2.49823	0.647093	0.0483878	2.76855
GOTERM_MF_DIRECT	GO:0042802~identical protein binding	44	4.82986	0.000883594	ENSMUSG00000022412, ENSMUSG00000024381, ENSMUSG00000039361, ENSMUSG00000002100, ENSMUSG00000026670, ENSMUSG00000024387, ENSMUSG00000003868, ENSMUSG00000011958, ENSMUSG00000039842, ENSMUSG00000028282, ENSMUSG00000048677, ENSMUSG00000060913, ENSMUSG00000031565, ENSMUSG00000026193, ENSMUSG00000021313, ENSMUSG00000029836, ENSMUSG00000026825, ENSMUSG00000022607, ENSMUSG00000019487, ENSMUSG00000024234,…	727	625	17446	1.68941	0.518173	0.0508183	1.35338
GOTERM_MF_DIRECT	GO:0019904~protein domain specific binding	25	2.74424	0.00105777	ENSMUSG00000026842, ENSMUSG00000027523, ENSMUSG00000030852, ENSMUSG00000001507, ENSMUSG00000008496, ENSMUSG00000065954, ENSMUSG00000032511, ENSMUSG00000025423, ENSMUSG00000035441, ENSMUSG00000061689, ENSMUSG00000027646, ENSMUSG00000024387, ENSMUSG00000018411, ENSMUSG00000032411, ENSMUSG00000007207, ENSMUSG00000032827, ENSMUSG00000032855, ENSMUSG00000029836, ENSMUSG00000048416, ENSMUSG00000039137,…	727	289	17446	2.07589	0.582796	0.0566129	1.61813
GOTERM_MF_DIRECT	GO:0016874~ligase activity	29	3.18332	0.00126678	ENSMUSG00000066442, ENSMUSG00000038822, ENSMUSG00000040785, ENSMUSG00000025261, ENSMUSG00000025423, ENSMUSG00000060450, ENSMUSG00000012609, ENSMUSG00000066036, ENSMUSG00000017146, ENSMUSG00000033257, ENSMUSG00000026196, ENSMUSG00000032216, ENSMUSG00000031948, ENSMUSG00000042197, ENSMUSG00000035696, ENSMUSG00000033004, ENSMUSG00000021619, ENSMUSG00000000275, ENSMUSG00000056228, ENSMUSG00000025860,…	727	362	17446	1.92243	0.64902	0.0633439	1.93496
GOTERM_CC_DIRECT	GO:0045202~synapse	35	3.84193	0.00271602	ENSMUSG00000026842, ENSMUSG00000030172, ENSMUSG00000039361, ENSMUSG00000041670, ENSMUSG00000011877, ENSMUSG00000041444, ENSMUSG00000029470, ENSMUSG00000040722, ENSMUSG00000041268, ENSMUSG00000031012, ENSMUSG00000061689, ENSMUSG00000040687, ENSMUSG00000022995, ENSMUSG00000020516, ENSMUSG00000039782, ENSMUSG00000019906, ENSMUSG00000026825, ENSMUSG00000039137, ENSMUSG00000026458, ENSMUSG00000054423,…	797	505	19662	1.7098	0.769763	0.0645772	3.88153
GOTERM_MF_DIRECT	GO:0003730~mRNA 3'-UTR binding	9	0.987925	0.0014601	ENSMUSG00000000838, ENSMUSG00000018554, ENSMUSG00000030189, ENSMUSG00000039607, ENSMUSG00000026634, ENSMUSG00000027680, ENSMUSG00000038132, ENSMUSG00000028580, ENSMUSG00000020594	727	53	17446	4.075	0.700884	0.068534	2.22715
GOTERM_CC_DIRECT	GO:0005861~troponin complex	4	0.439078	0.00317718	ENSMUSG00000064179, ENSMUSG00000061723, ENSMUSG00000026414, ENSMUSG00000026418	797	8	19662	12.335	0.820649	0.0719906	4.52648
GOTERM_CC_DIRECT	GO:0030017~sarcomere	7	0.768386	0.0034328	ENSMUSG00000032839, ENSMUSG00000061462, ENSMUSG00000051747, ENSMUSG00000002100, ENSMUSG00000026414, ENSMUSG00000021313, ENSMUSG00000024049	797	37	19662	4.6673	0.843844	0.0744535	4.88224
GOTERM_CC_DIRECT	GO:0030175~filopodium	10	1.09769	0.00384224	ENSMUSG00000068748, ENSMUSG00000022995, ENSMUSG00000058835, ENSMUSG00000035863, ENSMUSG00000026782, ENSMUSG00000070047, ENSMUSG00000032827, ENSMUSG00000021998, ENSMUSG00000018417, ENSMUSG00000031137	797	77	19662	3.2039	0.87492	0.0768412	5.44949
GOTERM_CC_DIRECT	GO:0016323~basolateral plasma membrane	18	1.97585	0.00378266	ENSMUSG00000028158, ENSMUSG00000061981, ENSMUSG00000036564, ENSMUSG00000001507, ENSMUSG00000021636, ENSMUSG00000031012, ENSMUSG00000035441, ENSMUSG00000069601, ENSMUSG00000022770, ENSMUSG00000032076, ENSMUSG00000032839, ENSMUSG00000035863, ENSMUSG00000032855, ENSMUSG00000017309, ENSMUSG00000019906, ENSMUSG00000022607, ENSMUSG00000005087, ENSMUSG00000018900	797	203	19662	2.18749	0.870815	0.0785993	5.36714
GOTERM_CC_DIRECT	GO:0030426~growth cone	15	1.64654	0.00528706	ENSMUSG00000026842, ENSMUSG00000039542, ENSMUSG00000022892, ENSMUSG00000001507, ENSMUSG00000033981, ENSMUSG00000018411, ENSMUSG00000068748, ENSMUSG00000000838, ENSMUSG00000058835, ENSMUSG00000032827, ENSMUSG00000023050, ENSMUSG00000039137, ENSMUSG00000039747, ENSMUSG00000031137, ENSMUSG00000021288	797	159	19662	2.32736	0.942879	0.0882062	7.42615
GOTERM_MF_DIRECT	GO:0005542~folic acid binding	5	0.548847	0.00213128	ENSMUSG00000066442, ENSMUSG00000020829, ENSMUSG00000002769, ENSMUSG00000025747, ENSMUSG00000021311	727	14	17446	8.57045	0.828353	0.0885818	3.23528
GOTERM_CC_DIRECT	GO:0016020~membrane	319	35.0165	0.00517205	ENSMUSG00000041193, ENSMUSG00000038822, ENSMUSG00000039361, ENSMUSG00000066894, ENSMUSG00000035189, ENSMUSG00000049420, ENSMUSG00000015968, ENSMUSG00000028906, ENSMUSG00000036437, ENSMUSG00000090841, ENSMUSG00000020264, ENSMUSG00000034820, ENSMUSG00000017309, ENSMUSG00000031788, ENSMUSG00000004317, ENSMUSG00000027257, ENSMUSG00000042035, ENSMUSG00000027519, ENSMUSG00000051331, ENSMUSG00000032641,…	797	6998	19662	1.12457	0.939199	0.0891149	7.27024
GOTERM_CC_DIRECT	GO:0071339~MLL1 complex	6	0.658617	0.00486128	ENSMUSG00000003868, ENSMUSG00000026484, ENSMUSG00000028345, ENSMUSG00000031575, ENSMUSG00000057421, ENSMUSG00000033943	797	28	19662	5.28643	0.928029	0.0897007	6.84768
GOTERM_CC_DIRECT	GO:0008021~synaptic vesicle	13	1.427	0.00511516	ENSMUSG00000032076, ENSMUSG00000024381, ENSMUSG00000039361, ENSMUSG00000007207, ENSMUSG00000028657, ENSMUSG00000040722, ENSMUSG00000041268, ENSMUSG00000033419, ENSMUSG00000033981, ENSMUSG00000026825, ENSMUSG00000036437, ENSMUSG00000050379, ENSMUSG00000040687	797	126	19662	2.54532	0.937292	0.0910746	7.19301
GOTERM_CC_DIRECT	GO:0005829~cytosol	95	10.4281	0.00481333	ENSMUSG00000026842, ENSMUSG00000021311, ENSMUSG00000053205, ENSMUSG00000031505, ENSMUSG00000029516, ENSMUSG00000020176, ENSMUSG00000031012, ENSMUSG00000001120, ENSMUSG00000026670, ENSMUSG00000036437, ENSMUSG00000040687, ENSMUSG00000029020, ENSMUSG00000022995, ENSMUSG00000011958, ENSMUSG00000032216, ENSMUSG00000035370, ENSMUSG00000040964, ENSMUSG00000036834, ENSMUSG00000025858, ENSMUSG00000029027,…	797	1784	19662	1.31371	0.926132	0.0919892	6.78232
GOTERM_MF_DIRECT	GO:0008289~lipid binding	23	2.5247	0.00212965	ENSMUSG00000031442, ENSMUSG00000042359, ENSMUSG00000054423, ENSMUSG00000028158, ENSMUSG00000002944, ENSMUSG00000075415, ENSMUSG00000026781, ENSMUSG00000050017, ENSMUSG00000034484, ENSMUSG00000068580, ENSMUSG00000029406, ENSMUSG00000024378, ENSMUSG00000038844, ENSMUSG00000037712, ENSMUSG00000025812, ENSMUSG00000031216, ENSMUSG00000018554, ENSMUSG00000028773, ENSMUSG00000026979, ENSMUSG00000000127,…	727	270	17446	2.04421	0.828122	0.0931985	3.23285
GOTERM_MF_DIRECT	GO:0003729~mRNA binding	15	1.64654	0.00241731	ENSMUSG00000041477, ENSMUSG00000024268, ENSMUSG00000037742, ENSMUSG00000008658, ENSMUSG00000040728, ENSMUSG00000006498, ENSMUSG00000032387, ENSMUSG00000010608, ENSMUSG00000000838, ENSMUSG00000036572, ENSMUSG00000024188, ENSMUSG00000025747, ENSMUSG00000018554, ENSMUSG00000029823, ENSMUSG00000005506	727	142	17446	2.53492	0.864545	0.0951224	3.66194
GOTERM_CC_DIRECT	GO:0031234~extrinsic component of cytoplasmic side of plasma membrane	9	0.987925	0.00602904	ENSMUSG00000026842, ENSMUSG00000026596, ENSMUSG00000021313, ENSMUSG00000028931, ENSMUSG00000000127, ENSMUSG00000022607, ENSMUSG00000027646, ENSMUSG00000037712, ENSMUSG00000007815	797	68	19662	3.26515	0.961823	0.0970137	8.42624
GOTERM_CC_DIRECT	GO:0043025~neuronal cell body	35	3.84193	0.00631541	ENSMUSG00000020866, ENSMUSG00000026842, ENSMUSG00000025089, ENSMUSG00000039361, ENSMUSG00000025658, ENSMUSG00000038260, ENSMUSG00000029470, ENSMUSG00000029516, ENSMUSG00000029761, ENSMUSG00000015968, ENSMUSG00000020173, ENSMUSG00000061689, ENSMUSG00000028745, ENSMUSG00000025920, ENSMUSG00000039137, ENSMUSG00000020594, ENSMUSG00000051331, ENSMUSG00000021288, ENSMUSG00000031626, ENSMUSG00000021796,…	797	534	19662	1.61695	0.967325	0.098478	8.80953
GOTERM_CC_DIRECT	GO:0005719~nuclear euchromatin	6	0.658617	0.0065951	ENSMUSG00000003868, ENSMUSG00000000782, ENSMUSG00000006476, ENSMUSG00000029836, ENSMUSG00000071226, ENSMUSG00000031575	797	30	19662	4.934	0.971933	0.0997589	9.18244
GOTERM_CC_DIRECT	GO:0005844~polysome	7	0.768386	0.00733572	ENSMUSG00000000838, ENSMUSG00000018554, ENSMUSG00000030189, ENSMUSG00000039782, ENSMUSG00000027680, ENSMUSG00000069769, ENSMUSG00000054256	797	43	19662	4.01605	0.981237	0.107382	10.163
GOTERM_MF_DIRECT	GO:0008022~protein C-terminus binding	19	2.08562	0.00288712	ENSMUSG00000033060, ENSMUSG00000026842, ENSMUSG00000030701, ENSMUSG00000054051, ENSMUSG00000008658, ENSMUSG00000034813, ENSMUSG00000031012, ENSMUSG00000040225, ENSMUSG00000030102, ENSMUSG00000027646, ENSMUSG00000075324, ENSMUSG00000022770, ENSMUSG00000006369, ENSMUSG00000032216, ENSMUSG00000032827, ENSMUSG00000056917, ENSMUSG00000026825, ENSMUSG00000078427, ENSMUSG00000024182	727	209	17446	2.18157	0.908206	0.107496	4.35894
GOTERM_CC_DIRECT	GO:0005911~cell-cell junction	17	1.86608	0.00785574	ENSMUSG00000027699, ENSMUSG00000031133, ENSMUSG00000021493, ENSMUSG00000039542, ENSMUSG00000022892, ENSMUSG00000031012, ENSMUSG00000050357, ENSMUSG00000029790, ENSMUSG00000025812, ENSMUSG00000022770, ENSMUSG00000037605, ENSMUSG00000032076, ENSMUSG00000019986, ENSMUSG00000070047, ENSMUSG00000024044, ENSMUSG00000019906, ENSMUSG00000068036	797	201	19662	2.08652	0.985861	0.111572	10.8456
GOTERM_CC_DIRECT	GO:0042383~sarcolemma	12	1.31723	0.00840041	ENSMUSG00000021870, ENSMUSG00000048126, ENSMUSG00000027523, ENSMUSG00000002944, ENSMUSG00000021313, ENSMUSG00000032511, ENSMUSG00000025348, ENSMUSG00000031543, ENSMUSG00000015968, ENSMUSG00000069601, ENSMUSG00000022607, ENSMUSG00000051331	797	118	19662	2.50881	0.98949	0.115841	11.5554
GOTERM_MF_DIRECT	GO:0019855~calcium channel inhibitor activity	4	0.439078	0.00343484	ENSMUSG00000007207, ENSMUSG00000027994, ENSMUSG00000030102, ENSMUSG00000027257	727	8	17446	11.9986	0.941695	0.121188	5.16556
GOTERM_CC_DIRECT	GO:0031430~M band	5	0.548847	0.0108943	ENSMUSG00000021870, ENSMUSG00000061462, ENSMUSG00000051747, ENSMUSG00000031543, ENSMUSG00000024049	797	22	19662	5.60682	0.997302	0.144152	14.7386
GOTERM_CC_DIRECT	GO:0043198~dendritic shaft	8	0.878156	0.0113452	ENSMUSG00000000838, ENSMUSG00000022892, ENSMUSG00000025920, ENSMUSG00000033981, ENSMUSG00000039137, ENSMUSG00000039671, ENSMUSG00000067629, ENSMUSG00000051331	797	61	19662	3.23541	0.997891	0.146138	15.3027
GOTERM_CC_DIRECT	GO:0015630~microtubule cytoskeleton	14	1.53677	0.0121013	ENSMUSG00000032624, ENSMUSG00000030852, ENSMUSG00000065954, ENSMUSG00000027620, ENSMUSG00000049550, ENSMUSG00000018411, ENSMUSG00000029020, ENSMUSG00000018395, ENSMUSG00000031948, ENSMUSG00000003810, ENSMUSG00000040964, ENSMUSG00000000127, ENSMUSG00000021007, ENSMUSG00000033004	797	158	19662	2.18595	0.998605	0.151567	16.2407
GOTERM_CC_DIRECT	GO:0005938~cell cortex	13	1.427	0.0141714	ENSMUSG00000022246, ENSMUSG00000033392, ENSMUSG00000032216, ENSMUSG00000075415, ENSMUSG00000041444, ENSMUSG00000000127, ENSMUSG00000020173, ENSMUSG00000007815, ENSMUSG00000025812, ENSMUSG00000037712, ENSMUSG00000024182, ENSMUSG00000019487, ENSMUSG00000025278	797	144	19662	2.22715	0.99955	0.171371	18.7595
GOTERM_CC_DIRECT	GO:0010494~cytoplasmic stress granule	6	0.658617	0.016002	ENSMUSG00000000838, ENSMUSG00000030846, ENSMUSG00000025920, ENSMUSG00000028580, ENSMUSG00000020594, ENSMUSG00000027763	797	37	19662	4.00054	0.999835	0.187309	20.9281
GOTERM_CC_DIRECT	GO:0043197~dendritic spine	13	1.427	0.0172648	ENSMUSG00000022892, ENSMUSG00000041444, ENSMUSG00000029470, ENSMUSG00000029761, ENSMUSG00000033981, ENSMUSG00000027680, ENSMUSG00000039671, ENSMUSG00000068748, ENSMUSG00000000838, ENSMUSG00000035863, ENSMUSG00000032827, ENSMUSG00000026596, ENSMUSG00000028745	797	148	19662	2.16696	0.999918	0.196444	22.3924
GOTERM_MF_DIRECT	GO:0016301~kinase activity	43	4.72009	0.00607398	ENSMUSG00000037112, ENSMUSG00000026842, ENSMUSG00000029516, ENSMUSG00000031012, ENSMUSG00000032251, ENSMUSG00000029454, ENSMUSG00000039671, ENSMUSG00000028078, ENSMUSG00000024387, ENSMUSG00000059981, ENSMUSG00000020516, ENSMUSG00000031644, ENSMUSG00000003810, ENSMUSG00000026596, ENSMUSG00000031565, ENSMUSG00000033352, ENSMUSG00000027257, ENSMUSG00000020638, ENSMUSG00000022607, ENSMUSG00000057897,…	727	674	17446	1.53098	0.993477	0.196518	8.96381
GOTERM_CC_DIRECT	GO:0045177~apical part of cell	11	1.20746	0.0183165	ENSMUSG00000059327, ENSMUSG00000022892, ENSMUSG00000002944, ENSMUSG00000029470, ENSMUSG00000047193, ENSMUSG00000018417, ENSMUSG00000004317, ENSMUSG00000024924, ENSMUSG00000068036, ENSMUSG00000025812, ENSMUSG00000056492	797	115	19662	2.35974	0.999954	0.202982	23.5926
GOTERM_CC_DIRECT	GO:0005884~actin filament	8	0.878156	0.0198143	ENSMUSG00000028745, ENSMUSG00000021998, ENSMUSG00000029761, ENSMUSG00000018417, ENSMUSG00000039137, ENSMUSG00000020173, ENSMUSG00000007827, ENSMUSG00000027646	797	68	19662	2.90235	0.99998	0.213497	25.2721
GOTERM_CC_DIRECT	GO:0005793~endoplasmic reticulum-Golgi intermediate compartment	8	0.878156	0.0198143	ENSMUSG00000000631, ENSMUSG00000029390, ENSMUSG00000026193, ENSMUSG00000062526, ENSMUSG00000063406, ENSMUSG00000029086, ENSMUSG00000034243, ENSMUSG00000031729	797	68	19662	2.90235	0.99998	0.213497	25.2721
GOTERM_MF_DIRECT	GO:0008092~cytoskeletal protein binding	9	0.987925	0.00706663	ENSMUSG00000021782, ENSMUSG00000028773, ENSMUSG00000024044, ENSMUSG00000033981, ENSMUSG00000028906, ENSMUSG00000000127, ENSMUSG00000053702, ENSMUSG00000069601, ENSMUSG00000027257	727	68	17446	3.17611	0.997142	0.21657	10.3552
GOTERM_CC_DIRECT	GO:0031410~cytoplasmic vesicle	38	4.17124	0.0221444	ENSMUSG00000039361, ENSMUSG00000061981, ENSMUSG00000040722, ENSMUSG00000041268, ENSMUSG00000023206, ENSMUSG00000056492, ENSMUSG00000019590, ENSMUSG00000049550, ENSMUSG00000059981, ENSMUSG00000028644, ENSMUSG00000026596, ENSMUSG00000031488, ENSMUSG00000031565, ENSMUSG00000032812, ENSMUSG00000003452, ENSMUSG00000031788, ENSMUSG00000052688, ENSMUSG00000027519, ENSMUSG00000021288, ENSMUSG00000051984,…	797	646	19662	1.45118	0.999994	0.226852	27.8166
GOTERM_CC_DIRECT	GO:0030016~myofibril	6	0.658617	0.0218864	ENSMUSG00000029095, ENSMUSG00000051747, ENSMUSG00000002100, ENSMUSG00000026414, ENSMUSG00000079110, ENSMUSG00000038170	797	40	19662	3.7005	0.999994	0.228779	27.5389
GOTERM_CC_DIRECT	GO:0005801~cis-Golgi network	6	0.658617	0.0241218	ENSMUSG00000062526, ENSMUSG00000063406, ENSMUSG00000034243, ENSMUSG00000040407, ENSMUSG00000020993, ENSMUSG00000028789	797	41	19662	3.61025	0.999998	0.235926	29.9124
GOTERM_CC_DIRECT	GO:0005730~nucleolus	47	5.15917	0.0240174	ENSMUSG00000021481, ENSMUSG00000025591, ENSMUSG00000040785, ENSMUSG00000026842, ENSMUSG00000037742, ENSMUSG00000035266, ENSMUSG00000017421, ENSMUSG00000000131, ENSMUSG00000063804, ENSMUSG00000067367, ENSMUSG00000028345, ENSMUSG00000030852, ENSMUSG00000031012, ENSMUSG00000047030, ENSMUSG00000061411, ENSMUSG00000059981, ENSMUSG00000023971, ENSMUSG00000022685, ENSMUSG00000036572, ENSMUSG00000018554,…	797	842	19662	1.37707	0.999998	0.239282	29.8032
GOTERM_MF_DIRECT	GO:0005262~calcium channel activity	10	1.09769	0.00941114	ENSMUSG00000032741, ENSMUSG00000032839, ENSMUSG00000048677, ENSMUSG00000038260, ENSMUSG00000032855, ENSMUSG00000021313, ENSMUSG00000015968, ENSMUSG00000030102, ENSMUSG00000014503, ENSMUSG00000051331	727	86	17446	2.79038	0.999595	0.268323	13.5631
GOTERM_CC_DIRECT	GO:0016529~sarcoplasmic reticulum	7	0.768386	0.029346	ENSMUSG00000021313, ENSMUSG00000031543, ENSMUSG00000030102, ENSMUSG00000069601, ENSMUSG00000028207, ENSMUSG00000057897, ENSMUSG00000005611	797	58	19662	2.97742	1	0.270483	35.1802
GOTERM_CC_DIRECT	GO:0005925~focal adhesion	25	2.74424	0.0288569	ENSMUSG00000033060, ENSMUSG00000061981, ENSMUSG00000028364, ENSMUSG00000011877, ENSMUSG00000031012, ENSMUSG00000033088, ENSMUSG00000031216, ENSMUSG00000022995, ENSMUSG00000033392, ENSMUSG00000046711, ENSMUSG00000022607, ENSMUSG00000005087, ENSMUSG00000026571, ENSMUSG00000031626, ENSMUSG00000021493, ENSMUSG00000055322, ENSMUSG00000001507, ENSMUSG00000034771, ENSMUSG00000037712, ENSMUSG00000025278,…	797	391	19662	1.57737	1	0.271115	34.7031
GOTERM_MF_DIRECT	GO:0005524~ATP binding	82	9.0011	0.0101676	ENSMUSG00000066442, ENSMUSG00000026842, ENSMUSG00000031441, ENSMUSG00000031505, ENSMUSG00000029516, ENSMUSG00000029470, ENSMUSG00000031012, ENSMUSG00000026773, ENSMUSG00000031644, ENSMUSG00000031788, ENSMUSG00000004317, ENSMUSG00000020638, ENSMUSG00000022607, ENSMUSG00000057897, ENSMUSG00000025648, ENSMUSG00000029169, ENSMUSG00000054051, ENSMUSG00000026834, ENSMUSG00000054404, ENSMUSG00000051747,…	727	1507	17446	1.30576	0.999784	0.277235	14.575
GOTERM_CC_DIRECT	GO:0042734~presynaptic membrane	8	0.878156	0.03193	ENSMUSG00000000838, ENSMUSG00000039361, ENSMUSG00000041670, ENSMUSG00000007207, ENSMUSG00000033419, ENSMUSG00000031012, ENSMUSG00000033981, ENSMUSG00000022770	797	75	19662	2.63147	1	0.286084	37.6472
GOTERM_CC_DIRECT	GO:0005905~clathrin-coated pit	7	0.768386	0.0339472	ENSMUSG00000006276, ENSMUSG00000039361, ENSMUSG00000022892, ENSMUSG00000075415, ENSMUSG00000033419, ENSMUSG00000024924, ENSMUSG00000001173	797	60	19662	2.87817	1	0.296638	39.5119
GOTERM_CC_DIRECT	GO:0005802~trans-Golgi network	13	1.427	0.0348551	ENSMUSG00000008658, ENSMUSG00000075415, ENSMUSG00000020993, ENSMUSG00000001173, ENSMUSG00000000631, ENSMUSG00000033392, ENSMUSG00000027750, ENSMUSG00000032812, ENSMUSG00000003452, ENSMUSG00000027257, ENSMUSG00000052688, ENSMUSG00000019487, ENSMUSG00000028789	797	164	19662	1.95555	1	0.298665	40.3341
GOTERM_CC_DIRECT	GO:0031982~vesicle	13	1.427	0.0348551	ENSMUSG00000028158, ENSMUSG00000027523, ENSMUSG00000039361, ENSMUSG00000061981, ENSMUSG00000041670, ENSMUSG00000031012, ENSMUSG00000090841, ENSMUSG00000055489, ENSMUSG00000026958, ENSMUSG00000029086, ENSMUSG00000007815, ENSMUSG00000021288, ENSMUSG00000026547	797	164	19662	1.95555	1	0.298665	40.3341
GOTERM_CC_DIRECT	GO:0045211~postsynaptic membrane	16	1.75631	0.0368622	ENSMUSG00000025658, ENSMUSG00000039361, ENSMUSG00000041444, ENSMUSG00000031543, ENSMUSG00000034813, ENSMUSG00000033981, ENSMUSG00000069601, ENSMUSG00000022770, ENSMUSG00000068748, ENSMUSG00000000838, ENSMUSG00000058835, ENSMUSG00000039953, ENSMUSG00000033419, ENSMUSG00000006476, ENSMUSG00000019906, ENSMUSG00000043411	797	222	19662	1.77802	1	0.303839	42.1151
GOTERM_CC_DIRECT	GO:0005814~centriole	10	1.09769	0.0362313	ENSMUSG00000011958, ENSMUSG00000018395, ENSMUSG00000040312, ENSMUSG00000019986, ENSMUSG00000046111, ENSMUSG00000029790, ENSMUSG00000024542, ENSMUSG00000020212, ENSMUSG00000043987, ENSMUSG00000028718	797	111	19662	2.22252	1	0.303947	41.5606
GOTERM_CC_DIRECT	GO:0001726~ruffle	9	0.987925	0.0386978	ENSMUSG00000049550, ENSMUSG00000021493, ENSMUSG00000026842, ENSMUSG00000027523, ENSMUSG00000021998, ENSMUSG00000029516, ENSMUSG00000050357, ENSMUSG00000020173, ENSMUSG00000027519	797	95	19662	2.33716	1	0.311949	43.7003
GOTERM_CC_DIRECT	GO:0000242~pericentriolar material	4	0.439078	0.0394972	ENSMUSG00000039298, ENSMUSG00000031644, ENSMUSG00000040407, ENSMUSG00000024542	797	19	19662	5.19369	1	0.312842	44.3779
GOTERM_CC_DIRECT	GO:0097060~synaptic membrane	5	0.548847	0.0430282	ENSMUSG00000001507, ENSMUSG00000031012, ENSMUSG00000033981, ENSMUSG00000030102, ENSMUSG00000040407	797	33	19662	3.73788	1	0.331381	47.2814
GOTERM_MF_DIRECT	GO:0005085~guanyl-nucleotide exchange factor activity	14	1.53677	0.0134792	ENSMUSG00000027699, ENSMUSG00000031442, ENSMUSG00000031133, ENSMUSG00000040940, ENSMUSG00000038608, ENSMUSG00000015377, ENSMUSG00000071176, ENSMUSG00000026867, ENSMUSG00000040687, ENSMUSG00000039844, ENSMUSG00000037533, ENSMUSG00000024663, ENSMUSG00000040964, ENSMUSG00000026979	727	156	17446	2.1536	0.999986	0.339771	18.8758
GOTERM_BP_DIRECT	GO:0043484~regulation of RNA splicing	8	0.878156	0.000158952	ENSMUSG00000032316, ENSMUSG00000008658, ENSMUSG00000040728, ENSMUSG00000022139, ENSMUSG00000042079, ENSMUSG00000005506, ENSMUSG00000020385, ENSMUSG00000027763	763	29	18082	6.53753	0.352996	0.352996	0.28294
GOTERM_MF_DIRECT	GO:0032403~protein complex binding	25	2.74424	0.0151123	ENSMUSG00000024381, ENSMUSG00000033287, ENSMUSG00000054051, ENSMUSG00000039298, ENSMUSG00000011877, ENSMUSG00000022148, ENSMUSG00000026782, ENSMUSG00000021694, ENSMUSG00000031012, ENSMUSG00000050357, ENSMUSG00000030102, ENSMUSG00000027646, ENSMUSG00000006369, ENSMUSG00000018411, ENSMUSG00000018395, ENSMUSG00000058835, ENSMUSG00000018449, ENSMUSG00000032827, ENSMUSG00000031565, ENSMUSG00000021196,…	727	358	17446	1.67579	0.999997	0.361871	20.9213
GOTERM_BP_DIRECT	GO:0042384~cilium assembly	15	1.64654	0.0010888	ENSMUSG00000024206, ENSMUSG00000047193, ENSMUSG00000022677, ENSMUSG00000029790, ENSMUSG00000043987, ENSMUSG00000025085, ENSMUSG00000001173, ENSMUSG00000039801, ENSMUSG00000018395, ENSMUSG00000019986, ENSMUSG00000031644, ENSMUSG00000011658, ENSMUSG00000046111, ENSMUSG00000032735, ENSMUSG00000037325	763	129	18082	2.75565	0.949403	0.391835	1.92303
GOTERM_MF_DIRECT	GO:0034185~apolipoprotein binding	4	0.439078	0.0185299	ENSMUSG00000018411, ENSMUSG00000028158, ENSMUSG00000037936, ENSMUSG00000024924	727	14	17446	6.85636	1	0.413003	25.0471
GOTERM_CC_DIRECT	GO:0000812~Swr1 complex	3	0.329308	0.0593739	ENSMUSG00000003868, ENSMUSG00000059518, ENSMUSG00000029505	797	10	19662	7.401	1	0.423561	58.9746
GOTERM_CC_DIRECT	GO:0005783~endoplasmic reticulum	66	7.24479	0.0603944	ENSMUSG00000038822, ENSMUSG00000028158, ENSMUSG00000026842, ENSMUSG00000031441, ENSMUSG00000079508, ENSMUSG00000029616, ENSMUSG00000031505, ENSMUSG00000034473, ENSMUSG00000022498, ENSMUSG00000028207, ENSMUSG00000021313, ENSMUSG00000031169, ENSMUSG00000025920, ENSMUSG00000029086, ENSMUSG00000051984, ENSMUSG00000030263, ENSMUSG00000035325, ENSMUSG00000002944, ENSMUSG00000024646, ENSMUSG00000034813,…	797	1323	19662	1.2307	1	0.423895	59.6177
GOTERM_MF_DIRECT	GO:0016740~transferase activity	78	8.56202	0.0212871	ENSMUSG00000038822, ENSMUSG00000026842, ENSMUSG00000035248, ENSMUSG00000049327, ENSMUSG00000021311, ENSMUSG00000029516, ENSMUSG00000025894, ENSMUSG00000031012, ENSMUSG00000026670, ENSMUSG00000032216, ENSMUSG00000062184, ENSMUSG00000031644, ENSMUSG00000031169, ENSMUSG00000020638, ENSMUSG00000022607, ENSMUSG00000057897, ENSMUSG00000025648, ENSMUSG00000000275, ENSMUSG00000026834, ENSMUSG00000002769,…	727	1472	17446	1.27159	1	0.43635	28.2278
GOTERM_MF_DIRECT	GO:0005547~phosphatidylinositol-3,4,5-trisphosphate binding	6	0.658617	0.0219889	ENSMUSG00000040345, ENSMUSG00000032812, ENSMUSG00000018417, ENSMUSG00000038844, ENSMUSG00000025812, ENSMUSG00000037712	727	39	17446	3.69188	1	0.436689	29.0171
GOTERM_MF_DIRECT	GO:0004672~protein kinase activity	33	3.62239	0.0233598	ENSMUSG00000037112, ENSMUSG00000026842, ENSMUSG00000029516, ENSMUSG00000031012, ENSMUSG00000029454, ENSMUSG00000028078, ENSMUSG00000059981, ENSMUSG00000020516, ENSMUSG00000031644, ENSMUSG00000026596, ENSMUSG00000003810, ENSMUSG00000031565, ENSMUSG00000033352, ENSMUSG00000022607, ENSMUSG00000057897, ENSMUSG00000032384, ENSMUSG00000032316, ENSMUSG00000029062, ENSMUSG00000021796, ENSMUSG00000061462,…	727	531	17446	1.49135	1	0.436867	30.5354
GOTERM_MF_DIRECT	GO:0005216~ion channel activity	14	1.53677	0.0255412	ENSMUSG00000032741, ENSMUSG00000038077, ENSMUSG00000038260, ENSMUSG00000032511, ENSMUSG00000027994, ENSMUSG00000029470, ENSMUSG00000033981, ENSMUSG00000015968, ENSMUSG00000030102, ENSMUSG00000032839, ENSMUSG00000048677, ENSMUSG00000021313, ENSMUSG00000004317, ENSMUSG00000051331	727	170	17446	1.97624	1	0.438756	32.8889
GOTERM_MF_DIRECT	GO:0030165~PDZ domain binding	11	1.20746	0.0228552	ENSMUSG00000032076, ENSMUSG00000030172, ENSMUSG00000020516, ENSMUSG00000020777, ENSMUSG00000029516, ENSMUSG00000031012, ENSMUSG00000033981, ENSMUSG00000015968, ENSMUSG00000022770, ENSMUSG00000023805, ENSMUSG00000018900	727	116	17446	2.2756	1	0.439379	29.9801
GOTERM_MF_DIRECT	GO:0017137~Rab GTPase binding	12	1.31723	0.0208738	ENSMUSG00000038822, ENSMUSG00000030172, ENSMUSG00000018395, ENSMUSG00000041670, ENSMUSG00000031488, ENSMUSG00000041268, ENSMUSG00000000127, ENSMUSG00000051586, ENSMUSG00000003452, ENSMUSG00000011831, ENSMUSG00000038844, ENSMUSG00000041609	727	131	17446	2.19822	1	0.440553	27.7592
GOTERM_BP_DIRECT	GO:0007010~cytoskeleton organization	14	1.53677	0.000424658	ENSMUSG00000029095, ENSMUSG00000038244, ENSMUSG00000036053, ENSMUSG00000051586, ENSMUSG00000025085, ENSMUSG00000028082, ENSMUSG00000035863, ENSMUSG00000028745, ENSMUSG00000003810, ENSMUSG00000032735, ENSMUSG00000024044, ENSMUSG00000030967, ENSMUSG00000007815, ENSMUSG00000037148	763	104	18082	3.19019	0.687573	0.441049	0.754221
GOTERM_MF_DIRECT	GO:0035255~ionotropic glutamate receptor binding	5	0.548847	0.0243718	ENSMUSG00000027523, ENSMUSG00000032216, ENSMUSG00000061981, ENSMUSG00000022770, ENSMUSG00000026072	727	27	17446	4.44393	1	0.441388	31.6367
GOTERM_BP_DIRECT	GO:0006936~muscle contraction	9	0.987925	0.00107103	ENSMUSG00000021870, ENSMUSG00000031965, ENSMUSG00000051747, ENSMUSG00000002100, ENSMUSG00000026414, ENSMUSG00000020061, ENSMUSG00000029761, ENSMUSG00000024049, ENSMUSG00000090841	763	50	18082	4.26574	0.946875	0.44402	1.89191
GOTERM_MF_DIRECT	GO:0017124~SH3 domain binding	11	1.20746	0.0253866	ENSMUSG00000018411, ENSMUSG00000028041, ENSMUSG00000032372, ENSMUSG00000022995, ENSMUSG00000026842, ENSMUSG00000039361, ENSMUSG00000041670, ENSMUSG00000026782, ENSMUSG00000029516, ENSMUSG00000067629, ENSMUSG00000023805	727	118	17446	2.23703	1	0.445675	32.7246
GOTERM_MF_DIRECT	GO:0008307~structural constituent of muscle	4	0.439078	0.0268057	ENSMUSG00000051747, ENSMUSG00000002100, ENSMUSG00000079110, ENSMUSG00000090841	727	16	17446	5.99931	1	0.446018	34.2188
GOTERM_MF_DIRECT	GO:0016279~protein-lysine N-methyltransferase activity	4	0.439078	0.0268057	ENSMUSG00000049327, ENSMUSG00000030960, ENSMUSG00000036893, ENSMUSG00000031671	727	16	17446	5.99931	1	0.446018	34.2188
GOTERM_MF_DIRECT	GO:0005545~1-phosphatidylinositol binding	4	0.439078	0.0268057	ENSMUSG00000031442, ENSMUSG00000039361, ENSMUSG00000033419, ENSMUSG00000028906	727	16	17446	5.99931	1	0.446018	34.2188
GOTERM_MF_DIRECT	GO:0050839~cell adhesion molecule binding	8	0.878156	0.0279209	ENSMUSG00000032076, ENSMUSG00000048078, ENSMUSG00000027750, ENSMUSG00000031565, ENSMUSG00000025348, ENSMUSG00000000127, ENSMUSG00000068036, ENSMUSG00000027646	727	71	17446	2.70392	1	0.451059	35.3712
GOTERM_BP_DIRECT	GO:0018108~peptidyl-tyrosine phosphorylation	10	1.09769	0.00154171	ENSMUSG00000032316, ENSMUSG00000026842, ENSMUSG00000058835, ENSMUSG00000026782, ENSMUSG00000026596, ENSMUSG00000031565, ENSMUSG00000000127, ENSMUSG00000020385, ENSMUSG00000022607, ENSMUSG00000027646	763	65	18082	3.64593	0.985389	0.453222	2.71262
GOTERM_MF_DIRECT	GO:0004713~protein tyrosine kinase activity	11	1.20746	0.0295519	ENSMUSG00000032316, ENSMUSG00000026842, ENSMUSG00000051747, ENSMUSG00000031644, ENSMUSG00000026596, ENSMUSG00000031565, ENSMUSG00000033352, ENSMUSG00000000127, ENSMUSG00000020385, ENSMUSG00000022607, ENSMUSG00000027646	727	121	17446	2.18157	1	0.453564	37.0227
GOTERM_MF_DIRECT	GO:0019894~kinesin binding	6	0.658617	0.0293662	ENSMUSG00000018395, ENSMUSG00000071176, ENSMUSG00000039953, ENSMUSG00000021843, ENSMUSG00000025920, ENSMUSG00000020859	727	42	17446	3.42818	1	0.459626	36.8366
GOTERM_MF_DIRECT	GO:0019899~enzyme binding	25	2.74424	0.0316901	ENSMUSG00000021481, ENSMUSG00000031543, ENSMUSG00000038170, ENSMUSG00000017146, ENSMUSG00000018411, ENSMUSG00000029004, ENSMUSG00000029027, ENSMUSG00000021313, ENSMUSG00000046711, ENSMUSG00000029836, ENSMUSG00000051331, ENSMUSG00000037395, ENSMUSG00000015937, ENSMUSG00000054387, ENSMUSG00000022892, ENSMUSG00000051747, ENSMUSG00000031987, ENSMUSG00000032511, ENSMUSG00000024646, ENSMUSG00000027646,…	727	384	17446	1.56232	1	0.469177	39.1279
GOTERM_BP_DIRECT	GO:1900454~positive regulation of long term synaptic depression	4	0.439078	0.000699402	ENSMUSG00000018411, ENSMUSG00000032827, ENSMUSG00000025920, ENSMUSG00000041115	763	5	18082	18.9588	0.852854	0.472063	1.23932
GOTERM_CC_DIRECT	GO:0005773~vacuole	4	0.439078	0.0711838	ENSMUSG00000040785, ENSMUSG00000024610, ENSMUSG00000029516, ENSMUSG00000014856	797	24	19662	4.11167	1	0.474372	65.8666
GOTERM_MF_DIRECT	GO:0044212~transcription regulatory region DNA binding	17	1.86608	0.0344341	ENSMUSG00000037395, ENSMUSG00000015937, ENSMUSG00000049295, ENSMUSG00000039298, ENSMUSG00000000782, ENSMUSG00000027985, ENSMUSG00000031575, ENSMUSG00000017146, ENSMUSG00000027630, ENSMUSG00000038766, ENSMUSG00000032228, ENSMUSG00000042439, ENSMUSG00000028634, ENSMUSG00000032812, ENSMUSG00000023994, ENSMUSG00000015501, ENSMUSG00000020656	727	233	17446	1.75087	1	0.47439	41.7333
GOTERM_CC_DIRECT	GO:0005881~cytoplasmic microtubule	6	0.658617	0.0802128	ENSMUSG00000049550, ENSMUSG00000033392, ENSMUSG00000003452, ENSMUSG00000043541, ENSMUSG00000023805, ENSMUSG00000024182	797	57	19662	2.59684	1	0.480226	70.3908
GOTERM_CC_DIRECT	GO:0030315~T-tubule	6	0.658617	0.0802128	ENSMUSG00000024381, ENSMUSG00000079110, ENSMUSG00000032511, ENSMUSG00000069601, ENSMUSG00000022770, ENSMUSG00000051331	797	57	19662	2.59684	1	0.480226	70.3908
GOTERM_MF_DIRECT	GO:0008270~zinc ion binding	58	6.36663	0.0342986	ENSMUSG00000033060, ENSMUSG00000035248, ENSMUSG00000029095, ENSMUSG00000038244, ENSMUSG00000021311, ENSMUSG00000031487, ENSMUSG00000029470, ENSMUSG00000051586, ENSMUSG00000039671, ENSMUSG00000017146, ENSMUSG00000026196, ENSMUSG00000018537, ENSMUSG00000060913, ENSMUSG00000059474, ENSMUSG00000035370, ENSMUSG00000032735, ENSMUSG00000053702, ENSMUSG00000028487, ENSMUSG00000055670, ENSMUSG00000000275,…	727	1075	17446	1.29474	1	0.480651	41.6071
GOTERM_CC_DIRECT	GO:0031512~motile primary cilium	3	0.329308	0.0825911	ENSMUSG00000018395, ENSMUSG00000032855, ENSMUSG00000047193	797	12	19662	6.1675	1	0.48088	71.4859
GOTERM_CC_DIRECT	GO:0035692~macrophage migration inhibitory factor receptor complex	2	0.219539	0.0793314	ENSMUSG00000024610, ENSMUSG00000005087	797	2	19662	24.67	1	0.481274	69.9751
GOTERM_CC_DIRECT	GO:0031436~BRCA1-BARD1 complex	2	0.219539	0.0793314	ENSMUSG00000026196, ENSMUSG00000017146	797	2	19662	24.67	1	0.481274	69.9751
GOTERM_CC_DIRECT	GO:0030496~midbody	10	1.09769	0.0816536	ENSMUSG00000027699, ENSMUSG00000038215, ENSMUSG00000026927, ENSMUSG00000065954, ENSMUSG00000068580, ENSMUSG00000033088, ENSMUSG00000031776, ENSMUSG00000007815, ENSMUSG00000050379, ENSMUSG00000031729	797	130	19662	1.89769	1	0.481652	71.0588
GOTERM_CC_DIRECT	GO:0005622~intracellular	77	8.45225	0.0773449	ENSMUSG00000031442, ENSMUSG00000039361, ENSMUSG00000035189, ENSMUSG00000041670, ENSMUSG00000021311, ENSMUSG00000029516, ENSMUSG00000031543, ENSMUSG00000032251, ENSMUSG00000078495, ENSMUSG00000060913, ENSMUSG00000033972, ENSMUSG00000029027, ENSMUSG00000017677, ENSMUSG00000036834, ENSMUSG00000059475, ENSMUSG00000027519, ENSMUSG00000025290, ENSMUSG00000000275, ENSMUSG00000055322, ENSMUSG00000002944,…	797	1599	19662	1.18799	1	0.482442	69.0182
GOTERM_CC_DIRECT	GO:0016607~nuclear speck	14	1.53677	0.074001	ENSMUSG00000042133, ENSMUSG00000022000, ENSMUSG00000024283, ENSMUSG00000025423, ENSMUSG00000028809, ENSMUSG00000029505, ENSMUSG00000010608, ENSMUSG00000029004, ENSMUSG00000027829, ENSMUSG00000071172, ENSMUSG00000029823, ENSMUSG00000078676, ENSMUSG00000078427, ENSMUSG00000039218	797	205	19662	1.68478	1	0.482626	67.343
GOTERM_CC_DIRECT	GO:0031672~A band	4	0.439078	0.0785558	ENSMUSG00000051747, ENSMUSG00000002100, ENSMUSG00000021313, ENSMUSG00000031543	797	25	19662	3.9472	1	0.482833	69.6048
GOTERM_CC_DIRECT	GO:0031252~cell leading edge	6	0.658617	0.0755632	ENSMUSG00000026842, ENSMUSG00000033392, ENSMUSG00000058835, ENSMUSG00000070047, ENSMUSG00000033149, ENSMUSG00000050357	797	56	19662	2.64322	1	0.484666	68.1358
GOTERM_MF_DIRECT	GO:0005089~Rho guanyl-nucleotide exchange factor activity	8	0.878156	0.0340091	ENSMUSG00000027699, ENSMUSG00000031442, ENSMUSG00000040940, ENSMUSG00000031133, ENSMUSG00000061462, ENSMUSG00000038608, ENSMUSG00000071176, ENSMUSG00000040964	727	74	17446	2.5943	1	0.485551	41.3367
GOTERM_BP_DIRECT	GO:0030036~actin cytoskeleton organization	16	1.75631	0.000971479	ENSMUSG00000009569, ENSMUSG00000026842, ENSMUSG00000021493, ENSMUSG00000029095, ENSMUSG00000037679, ENSMUSG00000041115, ENSMUSG00000036053, ENSMUSG00000028906, ENSMUSG00000025278, ENSMUSG00000059981, ENSMUSG00000022995, ENSMUSG00000028745, ENSMUSG00000026596, ENSMUSG00000032735, ENSMUSG00000007815, ENSMUSG00000019487	763	142	18082	2.67026	0.930204	0.486006	1.7175
GOTERM_CC_DIRECT	GO:0005637~nuclear inner membrane	5	0.548847	0.0772682	ENSMUSG00000064215, ENSMUSG00000001964, ENSMUSG00000030102, ENSMUSG00000019961, ENSMUSG00000043015	797	40	19662	3.08375	1	0.487306	68.9807
GOTERM_CC_DIRECT	GO:0031519~PcG protein complex	4	0.439078	0.0862452	ENSMUSG00000026484, ENSMUSG00000018537, ENSMUSG00000042520, ENSMUSG00000024387	797	26	19662	3.79539	1	0.49158	73.0952
GOTERM_MF_DIRECT	GO:0003777~microtubule motor activity	8	0.878156	0.0385232	ENSMUSG00000022629, ENSMUSG00000030882, ENSMUSG00000018395, ENSMUSG00000047193, ENSMUSG00000031788, ENSMUSG00000038844, ENSMUSG00000021288, ENSMUSG00000041642	727	76	17446	2.52603	1	0.506098	45.423
GOTERM_CC_DIRECT	GO:0005903~brush border	7	0.768386	0.0915457	ENSMUSG00000000631, ENSMUSG00000028745, ENSMUSG00000029086, ENSMUSG00000018417, ENSMUSG00000035441, ENSMUSG00000025278, ENSMUSG00000090841	797	77	19662	2.24273	1	0.508462	75.2798
GOTERM_BP_DIRECT	GO:0000226~microtubule cytoskeleton organization	12	1.31723	0.00234452	ENSMUSG00000018411, ENSMUSG00000039233, ENSMUSG00000033392, ENSMUSG00000039298, ENSMUSG00000030852, ENSMUSG00000033149, ENSMUSG00000065954, ENSMUSG00000055407, ENSMUSG00000000127, ENSMUSG00000022607, ENSMUSG00000025812, ENSMUSG00000028078	763	96	18082	2.96232	0.998386	0.510491	4.09751
GOTERM_BP_DIRECT	GO:0006376~mRNA splice site selection	5	0.548847	0.0029436	ENSMUSG00000024268, ENSMUSG00000024188, ENSMUSG00000029823, ENSMUSG00000005506, ENSMUSG00000027763	763	15	18082	7.89952	0.999689	0.520033	5.11881
GOTERM_BP_DIRECT	GO:0098609~cell-cell adhesion	18	1.97585	0.00270941	ENSMUSG00000009569, ENSMUSG00000030172, ENSMUSG00000001964, ENSMUSG00000036053, ENSMUSG00000026867, ENSMUSG00000037605, ENSMUSG00000025278, ENSMUSG00000026305, ENSMUSG00000006276, ENSMUSG00000058835, ENSMUSG00000028745, ENSMUSG00000034152, ENSMUSG00000021196, ENSMUSG00000018417, ENSMUSG00000019961, ENSMUSG00000026547, ENSMUSG00000031729, ENSMUSG00000001036	763	189	18082	2.25701	0.999407	0.524369	4.72078
GOTERM_CC_DIRECT	GO:0016363~nuclear matrix	8	0.878156	0.0983629	ENSMUSG00000025006, ENSMUSG00000042133, ENSMUSG00000021694, ENSMUSG00000024045, ENSMUSG00000006476, ENSMUSG00000031012, ENSMUSG00000028809, ENSMUSG00000075324	797	97	19662	2.03464	1	0.530264	77.8469
GOTERM_BP_DIRECT	GO:0031175~neuron projection development	15	1.64654	0.0022253	ENSMUSG00000009569, ENSMUSG00000025089, ENSMUSG00000039542, ENSMUSG00000022892, ENSMUSG00000028364, ENSMUSG00000028833, ENSMUSG00000041609, ENSMUSG00000022324, ENSMUSG00000021097, ENSMUSG00000032216, ENSMUSG00000028745, ENSMUSG00000032827, ENSMUSG00000031565, ENSMUSG00000005087, ENSMUSG00000030314	763	139	18082	2.5574	0.997761	0.533611	3.89303
GOTERM_MF_DIRECT	GO:0005200~structural constituent of cytoskeleton	8	0.878156	0.0434129	ENSMUSG00000051747, ENSMUSG00000002100, ENSMUSG00000026414, ENSMUSG00000020061, ENSMUSG00000024044, ENSMUSG00000028906, ENSMUSG00000069601, ENSMUSG00000024049	727	78	17446	2.46126	1	0.541601	49.5481
GOTERM_BP_DIRECT	GO:0006810~transport	101	11.0867	0.00341501	ENSMUSG00000027699, ENSMUSG00000028158, ENSMUSG00000031441, ENSMUSG00000000131, ENSMUSG00000035189, ENSMUSG00000041670, ENSMUSG00000029470, ENSMUSG00000040722, ENSMUSG00000015968, ENSMUSG00000034473, ENSMUSG00000024924, ENSMUSG00000032449, ENSMUSG00000020744, ENSMUSG00000032839, ENSMUSG00000031488, ENSMUSG00000025920, ENSMUSG00000021313, ENSMUSG00000025858, ENSMUSG00000004317, ENSMUSG00000027519,…	763	1822	18082	1.3137	0.999915	0.541965	5.91523
GOTERM_MF_DIRECT	GO:0001948~glycoprotein binding	8	0.878156	0.0460011	ENSMUSG00000032384, ENSMUSG00000021796, ENSMUSG00000030598, ENSMUSG00000007207, ENSMUSG00000031565, ENSMUSG00000001507, ENSMUSG00000040462, ENSMUSG00000024924	727	79	17446	2.4301	1	0.555314	51.6117
GOTERM_MF_DIRECT	GO:0019902~phosphatase binding	6	0.658617	0.0483556	ENSMUSG00000039542, ENSMUSG00000003810, ENSMUSG00000035829, ENSMUSG00000045962, ENSMUSG00000024542, ENSMUSG00000022770	727	48	17446	2.99966	1	0.566344	53.4202
GOTERM_BP_DIRECT	GO:0060271~cilium morphogenesis	16	1.75631	0.0055894	ENSMUSG00000024206, ENSMUSG00000047193, ENSMUSG00000022677, ENSMUSG00000029790, ENSMUSG00000043987, ENSMUSG00000025085, ENSMUSG00000001173, ENSMUSG00000028718, ENSMUSG00000039801, ENSMUSG00000018395, ENSMUSG00000019986, ENSMUSG00000031644, ENSMUSG00000011658, ENSMUSG00000046111, ENSMUSG00000032735, ENSMUSG00000037325	763	170	18082	2.23045	1	0.573826	9.50776
GOTERM_MF_DIRECT	GO:0015459~potassium channel regulator activity	5	0.548847	0.0513611	ENSMUSG00000025221, ENSMUSG00000028931, ENSMUSG00000040407, ENSMUSG00000022770, ENSMUSG00000007656	727	34	17446	3.52901	1	0.574279	55.6369
GOTERM_MF_DIRECT	GO:0008093~cytoskeletal adaptor activity	3	0.329308	0.0512659	ENSMUSG00000031543, ENSMUSG00000003452, ENSMUSG00000069601	727	9	17446	7.99908	1	0.580794	55.5682
GOTERM_MF_DIRECT	GO:0030506~ankyrin binding	4	0.439078	0.0546532	ENSMUSG00000061462, ENSMUSG00000051747, ENSMUSG00000032511, ENSMUSG00000015968	727	21	17446	4.5709	1	0.583523	57.9516
GOTERM_BP_DIRECT	GO:0001701~in utero embryonic development	24	2.63447	0.00414889	ENSMUSG00000009569, ENSMUSG00000021796, ENSMUSG00000026834, ENSMUSG00000029390, ENSMUSG00000051747, ENSMUSG00000030189, ENSMUSG00000059060, ENSMUSG00000050017, ENSMUSG00000031558, ENSMUSG00000001173, ENSMUSG00000028718, ENSMUSG00000021268, ENSMUSG00000018537, ENSMUSG00000018395, ENSMUSG00000044702, ENSMUSG00000032855, ENSMUSG00000031565, ENSMUSG00000019982, ENSMUSG00000053580, ENSMUSG00000027763,…	763	299	18082	1.90223	0.999989	0.583537	7.14254
GOTERM_MF_DIRECT	GO:0004674~protein serine/threonine kinase activity	26	2.85401	0.0559817	ENSMUSG00000037112, ENSMUSG00000029516, ENSMUSG00000031012, ENSMUSG00000029454, ENSMUSG00000028078, ENSMUSG00000059981, ENSMUSG00000020516, ENSMUSG00000003810, ENSMUSG00000031644, ENSMUSG00000033352, ENSMUSG00000057897, ENSMUSG00000032384, ENSMUSG00000032316, ENSMUSG00000021796, ENSMUSG00000029062, ENSMUSG00000061462, ENSMUSG00000026834, ENSMUSG00000051747, ENSMUSG00000037989, ENSMUSG00000045962,…	727	428	17446	1.45778	1	0.585721	58.8533
GOTERM_BP_DIRECT	GO:0000381~regulation of alternative mRNA splicing, via spliceosome	7	0.768386	0.00545885	ENSMUSG00000010608, ENSMUSG00000024268, ENSMUSG00000000838, ENSMUSG00000008658, ENSMUSG00000006498, ENSMUSG00000022139, ENSMUSG00000027763	763	39	18082	4.25359	1	0.586015	9.29576
GOTERM_BP_DIRECT	GO:0016569~covalent chromatin modification	22	2.41493	0.00453896	ENSMUSG00000039473, ENSMUSG00000031358, ENSMUSG00000015937, ENSMUSG00000010461, ENSMUSG00000024283, ENSMUSG00000049327, ENSMUSG00000035469, ENSMUSG00000036893, ENSMUSG00000029505, ENSMUSG00000031575, ENSMUSG00000066456, ENSMUSG00000038773, ENSMUSG00000027630, ENSMUSG00000003868, ENSMUSG00000029004, ENSMUSG00000059474, ENSMUSG00000038056, ENSMUSG00000057133, ENSMUSG00000029836, ENSMUSG00000021156,…	763	266	18082	1.96003	0.999996	0.589359	7.78869
GOTERM_MF_DIRECT	GO:0004842~ubiquitin-protein transferase activity	21	2.30516	0.054502	ENSMUSG00000000275, ENSMUSG00000038822, ENSMUSG00000040785, ENSMUSG00000025261, ENSMUSG00000025860, ENSMUSG00000021694, ENSMUSG00000060450, ENSMUSG00000059890, ENSMUSG00000028086, ENSMUSG00000066036, ENSMUSG00000017146, ENSMUSG00000038784, ENSMUSG00000026484, ENSMUSG00000026196, ENSMUSG00000021277, ENSMUSG00000032216, ENSMUSG00000029203, ENSMUSG00000017677, ENSMUSG00000042350, ENSMUSG00000035696,…	727	326	17446	1.54584	1	0.589438	57.8478
GOTERM_BP_DIRECT	GO:0007018~microtubule-based movement	10	1.09769	0.00542353	ENSMUSG00000022629, ENSMUSG00000030882, ENSMUSG00000018395, ENSMUSG00000021843, ENSMUSG00000047193, ENSMUSG00000031788, ENSMUSG00000043541, ENSMUSG00000038844, ENSMUSG00000021288, ENSMUSG00000041642	763	78	18082	3.03828	1	0.605828	9.23833
GOTERM_BP_DIRECT	GO:0006974~cellular response to DNA damage stimulus	30	3.29308	0.00652491	ENSMUSG00000026842, ENSMUSG00000025261, ENSMUSG00000037628, ENSMUSG00000024283, ENSMUSG00000047617, ENSMUSG00000043987, ENSMUSG00000017146, ENSMUSG00000003868, ENSMUSG00000059981, ENSMUSG00000026196, ENSMUSG00000031644, ENSMUSG00000030990, ENSMUSG00000045751, ENSMUSG00000039738, ENSMUSG00000030166, ENSMUSG00000054051, ENSMUSG00000010461, ENSMUSG00000059060, ENSMUSG00000026648, ENSMUSG00000021694,…	763	420	18082	1.69275	1	0.610814	11.0132
GOTERM_BP_DIRECT	GO:0086046~membrane depolarization during SA node cell action potential	3	0.329308	0.00517187	ENSMUSG00000020866, ENSMUSG00000032511, ENSMUSG00000015968	763	3	18082	23.6986	0.999999	0.612033	8.82812
GOTERM_MF_DIRECT	GO:0051721~protein phosphatase 2A binding	5	0.548847	0.0611845	ENSMUSG00000018411, ENSMUSG00000020516, ENSMUSG00000051331, ENSMUSG00000020954, ENSMUSG00000007656	727	36	17446	3.33295	1	0.612559	62.2134
GOTERM_MF_DIRECT	GO:0017048~Rho GTPase binding	5	0.548847	0.0611845	ENSMUSG00000027699, ENSMUSG00000038608, ENSMUSG00000037679, ENSMUSG00000029516, ENSMUSG00000036053	727	36	17446	3.33295	1	0.612559	62.2134
GOTERM_BP_DIRECT	GO:1900006~positive regulation of dendrite development	5	0.548847	0.00731078	ENSMUSG00000049550, ENSMUSG00000068748, ENSMUSG00000026842, ENSMUSG00000020173, ENSMUSG00000024924	763	19	18082	6.23646	1	0.615971	12.2596
GOTERM_BP_DIRECT	GO:0046632~alpha-beta T cell differentiation	4	0.439078	0.00716215	ENSMUSG00000026842, ENSMUSG00000026596, ENSMUSG00000000782, ENSMUSG00000027985	763	10	18082	9.47942	1	0.626331	12.0251
GOTERM_BP_DIRECT	GO:0086045~membrane depolarization during AV node cell action potential	3	0.329308	0.0100549	ENSMUSG00000020866, ENSMUSG00000032511, ENSMUSG00000051331	763	4	18082	17.7739	1	0.641267	16.4836
GOTERM_BP_DIRECT	GO:0045184~establishment of protein localization	7	0.768386	0.00989333	ENSMUSG00000026842, ENSMUSG00000033149, ENSMUSG00000033981, ENSMUSG00000050357, ENSMUSG00000039137, ENSMUSG00000069601, ENSMUSG00000031729	763	44	18082	3.77023	1	0.649156	16.2403
GOTERM_MF_DIRECT	GO:0097110~scaffold protein binding	6	0.658617	0.0686396	ENSMUSG00000020866, ENSMUSG00000025860, ENSMUSG00000021313, ENSMUSG00000029516, ENSMUSG00000032511, ENSMUSG00000027646	727	53	17446	2.71667	1	0.649662	66.5832
GOTERM_BP_DIRECT	GO:0006897~endocytosis	16	1.75631	0.00976931	ENSMUSG00000032384, ENSMUSG00000024381, ENSMUSG00000026842, ENSMUSG00000039361, ENSMUSG00000022892, ENSMUSG00000075415, ENSMUSG00000034484, ENSMUSG00000024924, ENSMUSG00000026867, ENSMUSG00000006276, ENSMUSG00000026825, ENSMUSG00000004317, ENSMUSG00000027257, ENSMUSG00000027519, ENSMUSG00000019487, ENSMUSG00000001036	763	181	18082	2.0949	1	0.658903	16.0531
GOTERM_BP_DIRECT	GO:0007173~epidermal growth factor receptor signaling pathway	7	0.768386	0.0110192	ENSMUSG00000026842, ENSMUSG00000026596, ENSMUSG00000000127, ENSMUSG00000031714, ENSMUSG00000038844, ENSMUSG00000022607, ENSMUSG00000027646	763	45	18082	3.68644	1	0.661724	17.9218
GOTERM_BP_DIRECT	GO:0006355~regulation of transcription, DNA-templated	119	13.0626	0.00954754	ENSMUSG00000009569, ENSMUSG00000038822, ENSMUSG00000032251, ENSMUSG00000031585, ENSMUSG00000022708, ENSMUSG00000033972, ENSMUSG00000059474, ENSMUSG00000028901, ENSMUSG00000042197, ENSMUSG00000059475, ENSMUSG00000046711, ENSMUSG00000030067, ENSMUSG00000031965, ENSMUSG00000010461, ENSMUSG00000031706, ENSMUSG00000008496, ENSMUSG00000027104, ENSMUSG00000031860, ENSMUSG00000042439, ENSMUSG00000028634,…	763	2279	18082	1.23744	1	0.665409	15.7174
GOTERM_MF_DIRECT	GO:0034450~ubiquitin-ubiquitin ligase activity	3	0.329308	0.0741617	ENSMUSG00000029203, ENSMUSG00000059890, ENSMUSG00000027300	727	11	17446	6.5447	1	0.672619	69.5102
GOTERM_MF_DIRECT	GO:0008195~phosphatidate phosphatase activity	3	0.329308	0.0741617	ENSMUSG00000021759, ENSMUSG00000052151, ENSMUSG00000031570	727	11	17446	6.5447	1	0.672619	69.5102
GOTERM_BP_DIRECT	GO:0006497~protein lipidation	4	0.439078	0.00954259	ENSMUSG00000021619, ENSMUSG00000028158, ENSMUSG00000031169, ENSMUSG00000030314	763	11	18082	8.61766	1	0.680773	15.7099
GOTERM_BP_DIRECT	GO:2000637~positive regulation of gene silencing by miRNA	4	0.439078	0.00954259	ENSMUSG00000000838, ENSMUSG00000027680, ENSMUSG00000028580, ENSMUSG00000020594	763	11	18082	8.61766	1	0.680773	15.7099
GOTERM_MF_DIRECT	GO:0000287~magnesium ion binding	14	1.53677	0.079719	ENSMUSG00000032384, ENSMUSG00000024234, ENSMUSG00000037112, ENSMUSG00000026842, ENSMUSG00000031441, ENSMUSG00000029446, ENSMUSG00000025894, ENSMUSG00000045962, ENSMUSG00000039069, ENSMUSG00000024525, ENSMUSG00000026596, ENSMUSG00000003810, ENSMUSG00000039850, ENSMUSG00000027406	727	202	17446	1.66318	1	0.687474	72.2124
GOTERM_MF_DIRECT	GO:0086059~voltage-gated calcium channel activity involved SA node cell action potential	2	0.219539	0.0814988	ENSMUSG00000020866, ENSMUSG00000015968	727	2	17446	23.9972	1	0.689736	73.0293
GOTERM_MF_DIRECT	GO:0042835~BRE binding	2	0.219539	0.0814988	ENSMUSG00000024268, ENSMUSG00000005506	727	2	17446	23.9972	1	0.689736	73.0293
GOTERM_MF_DIRECT	GO:0003682~chromatin binding	27	2.96378	0.0793655	ENSMUSG00000028345, ENSMUSG00000024283, ENSMUSG00000027985, ENSMUSG00000059518, ENSMUSG00000039671, ENSMUSG00000017146, ENSMUSG00000024387, ENSMUSG00000018537, ENSMUSG00000039804, ENSMUSG00000035024, ENSMUSG00000018554, ENSMUSG00000046711, ENSMUSG00000030067, ENSMUSG00000054051, ENSMUSG00000015937, ENSMUSG00000024238, ENSMUSG00000006362, ENSMUSG00000029505, ENSMUSG00000066456, ENSMUSG00000027104,…	727	466	17446	1.3904	1	0.691999	72.0474
GOTERM_BP_DIRECT	GO:0006310~DNA recombination	10	1.09769	0.0094523	ENSMUSG00000003868, ENSMUSG00000039738, ENSMUSG00000044702, ENSMUSG00000030166, ENSMUSG00000018449, ENSMUSG00000059060, ENSMUSG00000026648, ENSMUSG00000033752, ENSMUSG00000038685, ENSMUSG00000017146	763	85	18082	2.78807	1	0.69346	15.5728
GOTERM_MF_DIRECT	GO:0031369~translation initiation factor binding	4	0.439078	0.0837645	ENSMUSG00000000838, ENSMUSG00000005506, ENSMUSG00000051331, ENSMUSG00000025290	727	25	17446	3.83956	1	0.694129	74.0368
GOTERM_MF_DIRECT	GO:0005086~ARF guanyl-nucleotide exchange factor activity	4	0.439078	0.0837645	ENSMUSG00000075415, ENSMUSG00000041115, ENSMUSG00000026979, ENSMUSG00000019487	727	25	17446	3.83956	1	0.694129	74.0368
GOTERM_MF_DIRECT	GO:0004702~receptor signaling protein serine/threonine kinase activity	6	0.658617	0.0877675	ENSMUSG00000059981, ENSMUSG00000021796, ENSMUSG00000026834, ENSMUSG00000031644, ENSMUSG00000033352, ENSMUSG00000052854	727	57	17446	2.52603	1	0.700126	75.7314
GOTERM_MF_DIRECT	GO:0005523~tropomyosin binding	3	0.329308	0.0866112	ENSMUSG00000064179, ENSMUSG00000061723, ENSMUSG00000026414	727	12	17446	5.99931	1	0.700889	75.2528
GOTERM_MF_DIRECT	GO:0030159~receptor signaling complex scaffold activity	3	0.329308	0.0866112	ENSMUSG00000034813, ENSMUSG00000024182, ENSMUSG00000020859	727	12	17446	5.99931	1	0.700889	75.2528
GOTERM_MF_DIRECT	GO:0016504~peptidase activator activity	3	0.329308	0.0866112	ENSMUSG00000022892, ENSMUSG00000026193, ENSMUSG00000006369	727	12	17446	5.99931	1	0.700889	75.2528
GOTERM_MF_DIRECT	GO:0008168~methyltransferase activity	12	1.31723	0.0923402	ENSMUSG00000018809, ENSMUSG00000029004, ENSMUSG00000002769, ENSMUSG00000025747, ENSMUSG00000019792, ENSMUSG00000049327, ENSMUSG00000021311, ENSMUSG00000038056, ENSMUSG00000030960, ENSMUSG00000036893, ENSMUSG00000032579, ENSMUSG00000031671	727	168	17446	1.71409	1	0.713618	77.5403
GOTERM_BP_DIRECT	GO:0006417~regulation of translation	12	1.31723	0.0132497	ENSMUSG00000039108, ENSMUSG00000000838, ENSMUSG00000020516, ENSMUSG00000022892, ENSMUSG00000025747, ENSMUSG00000039782, ENSMUSG00000029454, ENSMUSG00000078676, ENSMUSG00000078427, ENSMUSG00000028580, ENSMUSG00000028842, ENSMUSG00000020594	763	121	18082	2.35027	1	0.716282	21.1595
GOTERM_BP_DIRECT	GO:0008380~RNA splicing	19	2.08562	0.0138221	ENSMUSG00000024268, ENSMUSG00000029169, ENSMUSG00000008658, ENSMUSG00000040728, ENSMUSG00000006498, ENSMUSG00000061028, ENSMUSG00000028809, ENSMUSG00000021716, ENSMUSG00000027620, ENSMUSG00000010608, ENSMUSG00000000838, ENSMUSG00000022139, ENSMUSG00000071172, ENSMUSG00000027881, ENSMUSG00000078676, ENSMUSG00000042079, ENSMUSG00000005506, ENSMUSG00000039218, ENSMUSG00000027763	763	241	18082	1.86835	1	0.719381	21.9707
GOTERM_MF_DIRECT	GO:0005245~voltage-gated calcium channel activity	5	0.548847	0.096051	ENSMUSG00000020866, ENSMUSG00000032741, ENSMUSG00000048677, ENSMUSG00000015968, ENSMUSG00000051331	727	42	17446	2.85682	1	0.722865	78.9147
GOTERM_MF_DIRECT	GO:0003727~single-stranded RNA binding	5	0.548847	0.096051	ENSMUSG00000069769, ENSMUSG00000042079, ENSMUSG00000039850, ENSMUSG00000028842, ENSMUSG00000054256	727	42	17446	2.85682	1	0.722865	78.9147
GOTERM_MF_DIRECT	GO:0051015~actin filament binding	10	1.09769	0.0997222	ENSMUSG00000000631, ENSMUSG00000024381, ENSMUSG00000026842, ENSMUSG00000051747, ENSMUSG00000028745, ENSMUSG00000032827, ENSMUSG00000021998, ENSMUSG00000018417, ENSMUSG00000033088, ENSMUSG00000035441	727	132	17446	1.81797	1	0.726134	80.1968
GOTERM_BP_DIRECT	GO:0008360~regulation of cell shape	13	1.427	0.0145752	ENSMUSG00000032384, ENSMUSG00000028906, ENSMUSG00000039031, ENSMUSG00000037712, ENSMUSG00000022770, ENSMUSG00000059981, ENSMUSG00000089945, ENSMUSG00000035863, ENSMUSG00000026193, ENSMUSG00000025348, ENSMUSG00000032812, ENSMUSG00000024044, ENSMUSG00000022607	763	139	18082	2.21641	1	0.726723	23.0261
GOTERM_BP_DIRECT	GO:0034453~microtubule anchoring	4	0.439078	0.015534	ENSMUSG00000019813, ENSMUSG00000033392, ENSMUSG00000069135, ENSMUSG00000022677	763	13	18082	7.29186	1	0.727316	24.3501
GOTERM_BP_DIRECT	GO:0006816~calcium ion transport	13	1.427	0.0161621	ENSMUSG00000032741, ENSMUSG00000038260, ENSMUSG00000029470, ENSMUSG00000027994, ENSMUSG00000030102, ENSMUSG00000015968, ENSMUSG00000032839, ENSMUSG00000048677, ENSMUSG00000032855, ENSMUSG00000021313, ENSMUSG00000019982, ENSMUSG00000051331, ENSMUSG00000057897	763	141	18082	2.18497	1	0.730891	25.2058
GOTERM_MF_DIRECT	GO:0070016~armadillo repeat domain binding	3	0.329308	0.0996286	ENSMUSG00000027985, ENSMUSG00000020954, ENSMUSG00000024182	727	13	17446	5.53783	1	0.731106	80.165
GOTERM_MF_DIRECT	GO:0030898~actin-dependent ATPase activity	3	0.329308	0.0996286	ENSMUSG00000018417, ENSMUSG00000035441, ENSMUSG00000090841	727	13	17446	5.53783	1	0.731106	80.165
GOTERM_MF_DIRECT	GO:0042805~actinin binding	3	0.329308	0.0996286	ENSMUSG00000033060, ENSMUSG00000051747, ENSMUSG00000029086	727	13	17446	5.53783	1	0.731106	80.165
GOTERM_BP_DIRECT	GO:0048008~platelet-derived growth factor receptor signaling pathway	6	0.658617	0.0167474	ENSMUSG00000026842, ENSMUSG00000039844, ENSMUSG00000026596, ENSMUSG00000000127, ENSMUSG00000031714, ENSMUSG00000027646	763	36	18082	3.94976	1	0.733319	25.9949
GOTERM_BP_DIRECT	GO:0016477~cell migration	16	1.75631	0.0154206	ENSMUSG00000025089, ENSMUSG00000026782, ENSMUSG00000039286, ENSMUSG00000050357, ENSMUSG00000027646, ENSMUSG00000000631, ENSMUSG00000033392, ENSMUSG00000020516, ENSMUSG00000026596, ENSMUSG00000070047, ENSMUSG00000021998, ENSMUSG00000025348, ENSMUSG00000030967, ENSMUSG00000007815, ENSMUSG00000005087, ENSMUSG00000031626	763	191	18082	1.98522	1	0.735572	24.1946
GOTERM_BP_DIRECT	GO:0007049~cell cycle	38	4.17124	0.0182136	ENSMUSG00000027699, ENSMUSG00000038822, ENSMUSG00000037628, ENSMUSG00000020492, ENSMUSG00000017421, ENSMUSG00000049327, ENSMUSG00000029516, ENSMUSG00000033088, ENSMUSG00000043987, ENSMUSG00000017146, ENSMUSG00000050379, ENSMUSG00000033392, ENSMUSG00000029004, ENSMUSG00000028282, ENSMUSG00000020516, ENSMUSG00000035024, ENSMUSG00000031644, ENSMUSG00000011831, ENSMUSG00000031729, ENSMUSG00000029062,…	763	614	18082	1.46669	1	0.743526	27.9374
GOTERM_BP_DIRECT	GO:0016310~phosphorylation	38	4.17124	0.0181805	ENSMUSG00000037112, ENSMUSG00000026842, ENSMUSG00000029516, ENSMUSG00000031012, ENSMUSG00000029454, ENSMUSG00000028078, ENSMUSG00000059981, ENSMUSG00000020516, ENSMUSG00000031644, ENSMUSG00000026596, ENSMUSG00000003810, ENSMUSG00000031565, ENSMUSG00000033352, ENSMUSG00000020638, ENSMUSG00000022607, ENSMUSG00000057897, ENSMUSG00000032384, ENSMUSG00000025648, ENSMUSG00000032316, ENSMUSG00000029062,…	763	612	18082	1.47148	1	0.752405	27.8941
GOTERM_BP_DIRECT	GO:0006351~transcription, DNA-templated	98	10.7574	0.0212251	ENSMUSG00000009569, ENSMUSG00000038822, ENSMUSG00000032251, ENSMUSG00000031585, ENSMUSG00000022708, ENSMUSG00000059474, ENSMUSG00000028901, ENSMUSG00000042197, ENSMUSG00000059475, ENSMUSG00000030067, ENSMUSG00000031965, ENSMUSG00000010461, ENSMUSG00000031706, ENSMUSG00000008496, ENSMUSG00000027104, ENSMUSG00000031860, ENSMUSG00000042439, ENSMUSG00000028634, ENSMUSG00000027304, ENSMUSG00000078427,…	763	1885	18082	1.23207	1	0.786976	31.7773
GOTERM_BP_DIRECT	GO:0070508~cholesterol import	3	0.329308	0.0237604	ENSMUSG00000037936, ENSMUSG00000002944, ENSMUSG00000024378	763	6	18082	11.8493	1	0.799406	34.8594
GOTERM_BP_DIRECT	GO:0007015~actin filament organization	9	0.987925	0.0235205	ENSMUSG00000025006, ENSMUSG00000089945, ENSMUSG00000022995, ENSMUSG00000070047, ENSMUSG00000026596, ENSMUSG00000032827, ENSMUSG00000018417, ENSMUSG00000022770, ENSMUSG00000031626	763	83	18082	2.56972	1	0.804032	34.5734
GOTERM_BP_DIRECT	GO:0046777~protein autophosphorylation	15	1.64654	0.0230546	ENSMUSG00000032384, ENSMUSG00000032316, ENSMUSG00000037112, ENSMUSG00000026842, ENSMUSG00000037989, ENSMUSG00000029454, ENSMUSG00000045962, ENSMUSG00000020385, ENSMUSG00000027646, ENSMUSG00000031565, ENSMUSG00000042064, ENSMUSG00000000127, ENSMUSG00000023050, ENSMUSG00000022607, ENSMUSG00000057897	763	183	18082	1.9425	1	0.80565	34.0148
GOTERM_BP_DIRECT	GO:0034446~substrate adhesion-dependent cell spreading	6	0.658617	0.0254926	ENSMUSG00000026842, ENSMUSG00000026193, ENSMUSG00000039286, ENSMUSG00000000127, ENSMUSG00000027646, ENSMUSG00000037712	763	40	18082	3.55478	1	0.806963	36.8891
GOTERM_BP_DIRECT	GO:0048568~embryonic organ development	6	0.658617	0.0254926	ENSMUSG00000009569, ENSMUSG00000021796, ENSMUSG00000044702, ENSMUSG00000052534, ENSMUSG00000097336, ENSMUSG00000001036	763	40	18082	3.55478	1	0.806963	36.8891
GOTERM_BP_DIRECT	GO:0007163~establishment or maintenance of cell polarity	5	0.548847	0.0253899	ENSMUSG00000033392, ENSMUSG00000070047, ENSMUSG00000033419, ENSMUSG00000050357, ENSMUSG00000025812	763	27	18082	4.38862	1	0.813097	36.7704
GOTERM_BP_DIRECT	GO:0006281~DNA repair	22	2.41493	0.0287138	ENSMUSG00000039738, ENSMUSG00000026842, ENSMUSG00000025261, ENSMUSG00000054051, ENSMUSG00000030166, ENSMUSG00000010461, ENSMUSG00000047617, ENSMUSG00000059060, ENSMUSG00000026648, ENSMUSG00000021694, ENSMUSG00000028687, ENSMUSG00000038685, ENSMUSG00000043987, ENSMUSG00000017146, ENSMUSG00000003868, ENSMUSG00000026196, ENSMUSG00000044702, ENSMUSG00000018449, ENSMUSG00000046295, ENSMUSG00000035365,…	763	318	18082	1.63952	1	0.816921	40.5058
GOTERM_BP_DIRECT	GO:0048813~dendrite morphogenesis	6	0.658617	0.0336714	ENSMUSG00000027797, ENSMUSG00000039361, ENSMUSG00000058835, ENSMUSG00000026596, ENSMUSG00000055407, ENSMUSG00000024924	763	43	18082	3.30678	1	0.818358	45.6922
GOTERM_BP_DIRECT	GO:0051571~positive regulation of histone H3-K4 methylation	4	0.439078	0.027698	ENSMUSG00000029673, ENSMUSG00000027304, ENSMUSG00000019982, ENSMUSG00000017146	763	16	18082	5.92464	1	0.819075	39.3869
GOTERM_BP_DIRECT	GO:0014912~negative regulation of smooth muscle cell migration	4	0.439078	0.027698	ENSMUSG00000021796, ENSMUSG00000036564, ENSMUSG00000031558, ENSMUSG00000027200	763	16	18082	5.92464	1	0.819075	39.3869
GOTERM_BP_DIRECT	GO:0035556~intracellular signal transduction	26	2.85401	0.0332009	ENSMUSG00000031442, ENSMUSG00000027699, ENSMUSG00000037112, ENSMUSG00000031133, ENSMUSG00000025658, ENSMUSG00000029516, ENSMUSG00000038485, ENSMUSG00000028175, ENSMUSG00000028078, ENSMUSG00000003810, ENSMUSG00000017677, ENSMUSG00000036834, ENSMUSG00000001482, ENSMUSG00000005968, ENSMUSG00000055322, ENSMUSG00000034731, ENSMUSG00000036246, ENSMUSG00000037989, ENSMUSG00000045962, ENSMUSG00000056486,…	763	400	18082	1.54041	1	0.819606	45.2189
GOTERM_BP_DIRECT	GO:0045956~positive regulation of calcium ion-dependent exocytosis	4	0.439078	0.0326048	ENSMUSG00000020866, ENSMUSG00000054423, ENSMUSG00000007207, ENSMUSG00000040722	763	17	18082	5.57613	1	0.819689	44.6138
GOTERM_BP_DIRECT	GO:0035264~multicellular organism growth	11	1.20746	0.0303048	ENSMUSG00000021268, ENSMUSG00000027523, ENSMUSG00000044702, ENSMUSG00000058454, ENSMUSG00000054051, ENSMUSG00000003282, ENSMUSG00000029390, ENSMUSG00000031644, ENSMUSG00000038056, ENSMUSG00000027630, ENSMUSG00000028718	763	120	18082	2.17237	1	0.820965	42.2191
GOTERM_BP_DIRECT	GO:0001756~somitogenesis	7	0.768386	0.029854	ENSMUSG00000021796, ENSMUSG00000044702, ENSMUSG00000058835, ENSMUSG00000046020, ENSMUSG00000029390, ENSMUSG00000051747, ENSMUSG00000027985	763	56	18082	2.96232	1	0.822625	41.7385
GOTERM_BP_DIRECT	GO:0030100~regulation of endocytosis	5	0.548847	0.0286627	ENSMUSG00000024381, ENSMUSG00000039361, ENSMUSG00000026596, ENSMUSG00000033419, ENSMUSG00000001036	763	28	18082	4.23189	1	0.823002	40.45
GOTERM_BP_DIRECT	GO:0086091~regulation of heart rate by cardiac conduction	5	0.548847	0.0286627	ENSMUSG00000020866, ENSMUSG00000032511, ENSMUSG00000015968, ENSMUSG00000040407, ENSMUSG00000051331	763	28	18082	4.23189	1	0.823002	40.45
GOTERM_BP_DIRECT	GO:1900042~positive regulation of interleukin-2 secretion	3	0.329308	0.0323458	ENSMUSG00000026842, ENSMUSG00000026596, ENSMUSG00000050357	763	7	18082	10.1565	1	0.823055	44.3488
GOTERM_BP_DIRECT	GO:0015031~protein transport	36	3.9517	0.0276184	ENSMUSG00000027699, ENSMUSG00000030172, ENSMUSG00000000131, ENSMUSG00000052584, ENSMUSG00000042870, ENSMUSG00000040722, ENSMUSG00000034473, ENSMUSG00000031488, ENSMUSG00000049659, ENSMUSG00000021843, ENSMUSG00000019906, ENSMUSG00000052688, ENSMUSG00000027519, ENSMUSG00000051984, ENSMUSG00000030314, ENSMUSG00000031729, ENSMUSG00000021619, ENSMUSG00000054423, ENSMUSG00000026927, ENSMUSG00000035325,…	763	592	18082	1.44113	1	0.825081	39.2984
GOTERM_BP_DIRECT	GO:0006611~protein export from nucleus	5	0.548847	0.0321744	ENSMUSG00000040312, ENSMUSG00000000131, ENSMUSG00000032855, ENSMUSG00000046295, ENSMUSG00000078812	763	29	18082	4.08596	1	0.827329	44.173
GOTERM_BP_DIRECT	GO:0060999~positive regulation of dendritic spine development	5	0.548847	0.0321744	ENSMUSG00000000838, ENSMUSG00000035863, ENSMUSG00000032827, ENSMUSG00000029454, ENSMUSG00000039671	763	29	18082	4.08596	1	0.827329	44.173
GOTERM_BP_DIRECT	GO:0070588~calcium ion transmembrane transport	9	0.987925	0.0319995	ENSMUSG00000020866, ENSMUSG00000032741, ENSMUSG00000032839, ENSMUSG00000048677, ENSMUSG00000032855, ENSMUSG00000021313, ENSMUSG00000015968, ENSMUSG00000030102, ENSMUSG00000051331	763	88	18082	2.42372	1	0.83163	43.9928
GOTERM_BP_DIRECT	GO:0051149~positive regulation of muscle cell differentiation	4	0.439078	0.0379322	ENSMUSG00000011958, ENSMUSG00000026842, ENSMUSG00000078812, ENSMUSG00000020859	763	18	18082	5.26635	1	0.849139	49.8056
GOTERM_BP_DIRECT	GO:0051056~regulation of small GTPase mediated signal transduction	4	0.439078	0.0379322	ENSMUSG00000038860, ENSMUSG00000056917, ENSMUSG00000039031, ENSMUSG00000056486	763	18	18082	5.26635	1	0.849139	49.8056
GOTERM_BP_DIRECT	GO:0016337~single organismal cell-cell adhesion	10	1.09769	0.0386667	ENSMUSG00000033060, ENSMUSG00000039844, ENSMUSG00000032855, ENSMUSG00000070047, ENSMUSG00000022240, ENSMUSG00000029790, ENSMUSG00000027646, ENSMUSG00000022770, ENSMUSG00000025812, ENSMUSG00000031558	763	108	18082	2.19431	1	0.849669	50.4844
GOTERM_BP_DIRECT	GO:0045214~sarcomere organization	5	0.548847	0.0399212	ENSMUSG00000051747, ENSMUSG00000002100, ENSMUSG00000026414, ENSMUSG00000079110, ENSMUSG00000030067	763	31	18082	3.82235	1	0.853965	51.6235
GOTERM_BP_DIRECT	GO:0051491~positive regulation of filopodium assembly	5	0.548847	0.0399212	ENSMUSG00000000838, ENSMUSG00000035863, ENSMUSG00000032812, ENSMUSG00000042064, ENSMUSG00000039671	763	31	18082	3.82235	1	0.853965	51.6235
GOTERM_BP_DIRECT	GO:0016042~lipid catabolic process	10	1.09769	0.0406428	ENSMUSG00000041193, ENSMUSG00000040061, ENSMUSG00000038173, ENSMUSG00000028657, ENSMUSG00000062054, ENSMUSG00000037697, ENSMUSG00000036834, ENSMUSG00000042632, ENSMUSG00000027630, ENSMUSG00000024766	763	109	18082	2.17418	1	0.8543	52.2675
GOTERM_BP_DIRECT	GO:0018026~peptidyl-lysine monomethylation	3	0.329308	0.0419409	ENSMUSG00000049327, ENSMUSG00000036893, ENSMUSG00000031671	763	8	18082	8.88696	1	0.858564	53.4057
GOTERM_BP_DIRECT	GO:0071514~genetic imprinting	3	0.329308	0.0419409	ENSMUSG00000021268, ENSMUSG00000027523, ENSMUSG00000024182	763	8	18082	8.88696	1	0.858564	53.4057
GOTERM_BP_DIRECT	GO:0008088~axo-dendritic transport	3	0.329308	0.0419409	ENSMUSG00000018411, ENSMUSG00000022892, ENSMUSG00000021288	763	8	18082	8.88696	1	0.858564	53.4057
GOTERM_BP_DIRECT	GO:0003279~cardiac septum development	4	0.439078	0.0436737	ENSMUSG00000031965, ENSMUSG00000046169, ENSMUSG00000011658, ENSMUSG00000039801	763	19	18082	4.98917	1	0.865358	54.8852
GOTERM_BP_DIRECT	GO:0051301~cell division	24	2.63447	0.045844	ENSMUSG00000027699, ENSMUSG00000026927, ENSMUSG00000017421, ENSMUSG00000020492, ENSMUSG00000049327, ENSMUSG00000029516, ENSMUSG00000052062, ENSMUSG00000065954, ENSMUSG00000068580, ENSMUSG00000033088, ENSMUSG00000028549, ENSMUSG00000043987, ENSMUSG00000075324, ENSMUSG00000025812, ENSMUSG00000050379, ENSMUSG00000041769, ENSMUSG00000033392, ENSMUSG00000035024, ENSMUSG00000038990, ENSMUSG00000031644,…	763	374	18082	1.52076	1	0.874213	56.6756
GOTERM_BP_DIRECT	GO:0007399~nervous system development	24	2.63447	0.049327	ENSMUSG00000027699, ENSMUSG00000021796, ENSMUSG00000025089, ENSMUSG00000046020, ENSMUSG00000024238, ENSMUSG00000022892, ENSMUSG00000008658, ENSMUSG00000075415, ENSMUSG00000029516, ENSMUSG00000034813, ENSMUSG00000056486, ENSMUSG00000041609, ENSMUSG00000031558, ENSMUSG00000027200, ENSMUSG00000032228, ENSMUSG00000022995, ENSMUSG00000000838, ENSMUSG00000027797, ENSMUSG00000032216, ENSMUSG00000028657,…	763	377	18082	1.50866	1	0.885237	59.4096
GOTERM_BP_DIRECT	GO:0007507~heart development	18	1.97585	0.0509001	ENSMUSG00000009569, ENSMUSG00000021796, ENSMUSG00000046020, ENSMUSG00000051747, ENSMUSG00000046169, ENSMUSG00000038244, ENSMUSG00000001507, ENSMUSG00000047193, ENSMUSG00000031714, ENSMUSG00000021614, ENSMUSG00000039801, ENSMUSG00000032411, ENSMUSG00000018395, ENSMUSG00000026414, ENSMUSG00000032855, ENSMUSG00000037325, ENSMUSG00000051331, ENSMUSG00000030067	763	261	18082	1.63438	1	0.885595	60.5903
GOTERM_BP_DIRECT	GO:0006397~mRNA processing	21	2.30516	0.0547894	ENSMUSG00000024234, ENSMUSG00000024268, ENSMUSG00000029169, ENSMUSG00000008658, ENSMUSG00000040728, ENSMUSG00000006498, ENSMUSG00000061028, ENSMUSG00000028809, ENSMUSG00000021716, ENSMUSG00000027620, ENSMUSG00000010608, ENSMUSG00000000838, ENSMUSG00000034820, ENSMUSG00000022139, ENSMUSG00000071172, ENSMUSG00000027881, ENSMUSG00000078676, ENSMUSG00000042079, ENSMUSG00000005506, ENSMUSG00000039218,…	763	322	18082	1.54556	1	0.886249	63.3717
GOTERM_BP_DIRECT	GO:0009612~response to mechanical stimulus	7	0.768386	0.0489803	ENSMUSG00000020516, ENSMUSG00000028364, ENSMUSG00000002944, ENSMUSG00000027750, ENSMUSG00000029446, ENSMUSG00000027646, ENSMUSG00000007815	763	63	18082	2.63317	1	0.887342	59.145
GOTERM_BP_DIRECT	GO:0060048~cardiac muscle contraction	6	0.658617	0.0505666	ENSMUSG00000051747, ENSMUSG00000002100, ENSMUSG00000026414, ENSMUSG00000021313, ENSMUSG00000032511, ENSMUSG00000026418	763	48	18082	2.96232	1	0.887698	60.3427
GOTERM_BP_DIRECT	GO:0030030~cell projection organization	12	1.31723	0.0547085	ENSMUSG00000018395, ENSMUSG00000024206, ENSMUSG00000019986, ENSMUSG00000031644, ENSMUSG00000028745, ENSMUSG00000011658, ENSMUSG00000037325, ENSMUSG00000047193, ENSMUSG00000022677, ENSMUSG00000029790, ENSMUSG00000043987, ENSMUSG00000001173	763	151	18082	1.88333	1	0.889357	63.3158
GOTERM_BP_DIRECT	GO:0051983~regulation of chromosome segregation	3	0.329308	0.0524456	ENSMUSG00000017421, ENSMUSG00000028580, ENSMUSG00000020594	763	9	18082	7.89952	1	0.889449	61.7186
GOTERM_BP_DIRECT	GO:0018095~protein polyglutamylation	3	0.329308	0.0524456	ENSMUSG00000029790, ENSMUSG00000012609, ENSMUSG00000033257	763	9	18082	7.89952	1	0.889449	61.7186
GOTERM_BP_DIRECT	GO:0007257~activation of JUN kinase activity	5	0.548847	0.0533558	ENSMUSG00000054051, ENSMUSG00000033352, ENSMUSG00000031714, ENSMUSG00000024182, ENSMUSG00000020859	763	34	18082	3.48508	1	0.890146	62.3688
GOTERM_BP_DIRECT	GO:0050715~positive regulation of cytokine secretion	5	0.548847	0.0533558	ENSMUSG00000032076, ENSMUSG00000002944, ENSMUSG00000040722, ENSMUSG00000023349, ENSMUSG00000027646	763	34	18082	3.48508	1	0.890146	62.3688
GOTERM_BP_DIRECT	GO:0032259~methylation	13	1.427	0.054187	ENSMUSG00000040557, ENSMUSG00000002769, ENSMUSG00000019792, ENSMUSG00000049327, ENSMUSG00000021311, ENSMUSG00000036893, ENSMUSG00000031671, ENSMUSG00000018809, ENSMUSG00000029004, ENSMUSG00000025747, ENSMUSG00000038056, ENSMUSG00000030960, ENSMUSG00000032579	763	169	18082	1.82297	1	0.89046	62.9534
GOTERM_BP_DIRECT	GO:0006461~protein complex assembly	7	0.768386	0.0590469	ENSMUSG00000021782, ENSMUSG00000061887, ENSMUSG00000054387, ENSMUSG00000041670, ENSMUSG00000079110, ENSMUSG00000024610, ENSMUSG00000028906	763	66	18082	2.51348	1	0.898081	66.2036
GOTERM_BP_DIRECT	GO:0032956~regulation of actin cytoskeleton organization	6	0.658617	0.0584921	ENSMUSG00000026842, ENSMUSG00000025920, ENSMUSG00000033088, ENSMUSG00000039031, ENSMUSG00000007815, ENSMUSG00000031342	763	50	18082	2.84383	1	0.899024	65.8467
GOTERM_BP_DIRECT	GO:0016358~dendrite development	5	0.548847	0.0635105	ENSMUSG00000022892, ENSMUSG00000026782, ENSMUSG00000029516, ENSMUSG00000034813, ENSMUSG00000067629	763	36	18082	3.29147	1	0.908949	68.9499
GOTERM_BP_DIRECT	GO:0002027~regulation of heart rate	5	0.548847	0.0635105	ENSMUSG00000020866, ENSMUSG00000054387, ENSMUSG00000002100, ENSMUSG00000021313, ENSMUSG00000032511	763	36	18082	3.29147	1	0.908949	68.9499
GOTERM_BP_DIRECT	GO:0051298~centrosome duplication	4	0.439078	0.0632926	ENSMUSG00000071176, ENSMUSG00000024542, ENSMUSG00000017146, ENSMUSG00000028718	763	22	18082	4.30883	1	0.911088	68.8209
GOTERM_BP_DIRECT	GO:0006928~movement of cell or subcellular component	4	0.439078	0.0632926	ENSMUSG00000022995, ENSMUSG00000058835, ENSMUSG00000026782, ENSMUSG00000022607	763	22	18082	4.30883	1	0.911088	68.8209
GOTERM_BP_DIRECT	GO:0051497~negative regulation of stress fiber assembly	4	0.439078	0.0632926	ENSMUSG00000033392, ENSMUSG00000032827, ENSMUSG00000033149, ENSMUSG00000032812	763	22	18082	4.30883	1	0.911088	68.8209
GOTERM_BP_DIRECT	GO:0010923~negative regulation of phosphatase activity	6	0.658617	0.0670863	ENSMUSG00000039473, ENSMUSG00000034755, ENSMUSG00000035829, ENSMUSG00000045962, ENSMUSG00000035441, ENSMUSG00000024542	763	52	18082	2.73445	1	0.912708	70.9966
GOTERM_BP_DIRECT	GO:0006468~protein phosphorylation	33	3.62239	0.068403	ENSMUSG00000037112, ENSMUSG00000026842, ENSMUSG00000029516, ENSMUSG00000031012, ENSMUSG00000029454, ENSMUSG00000028078, ENSMUSG00000024387, ENSMUSG00000059981, ENSMUSG00000020516, ENSMUSG00000031644, ENSMUSG00000026596, ENSMUSG00000003810, ENSMUSG00000031565, ENSMUSG00000033352, ENSMUSG00000022607, ENSMUSG00000057897, ENSMUSG00000032384, ENSMUSG00000032316, ENSMUSG00000029062, ENSMUSG00000021796,…	763	576	18082	1.35773	1	0.914274	71.7176
GOTERM_BP_DIRECT	GO:0010976~positive regulation of neuron projection development	11	1.20746	0.0667873	ENSMUSG00000068748, ENSMUSG00000037742, ENSMUSG00000036564, ENSMUSG00000039844, ENSMUSG00000019986, ENSMUSG00000026596, ENSMUSG00000006498, ENSMUSG00000032827, ENSMUSG00000031565, ENSMUSG00000001507, ENSMUSG00000057897	763	138	18082	1.88902	1	0.91446	70.8305
GOTERM_BP_DIRECT	GO:0051592~response to calcium ion	7	0.768386	0.066394	ENSMUSG00000032839, ENSMUSG00000028158, ENSMUSG00000035325, ENSMUSG00000051747, ENSMUSG00000026414, ENSMUSG00000079110, ENSMUSG00000021313	763	68	18082	2.43956	1	0.915916	70.6106
GOTERM_BP_DIRECT	GO:0000724~double-strand break repair via homologous recombination	7	0.768386	0.066394	ENSMUSG00000039738, ENSMUSG00000044702, ENSMUSG00000030166, ENSMUSG00000035266, ENSMUSG00000059060, ENSMUSG00000045751, ENSMUSG00000017146	763	68	18082	2.43956	1	0.915916	70.6106
GOTERM_BP_DIRECT	GO:0070509~calcium ion import	4	0.439078	0.0705934	ENSMUSG00000020866, ENSMUSG00000031012, ENSMUSG00000015968, ENSMUSG00000051331	763	23	18082	4.12149	1	0.918446	72.8798
GOTERM_BP_DIRECT	GO:0060045~positive regulation of cardiac muscle cell proliferation	4	0.439078	0.0705934	ENSMUSG00000021796, ENSMUSG00000031965, ENSMUSG00000039542, ENSMUSG00000031565	763	23	18082	4.12149	1	0.918446	72.8798
GOTERM_BP_DIRECT	GO:0006306~DNA methylation	4	0.439078	0.0705934	ENSMUSG00000021268, ENSMUSG00000027523, ENSMUSG00000029004, ENSMUSG00000036893	763	23	18082	4.12149	1	0.918446	72.8798
GOTERM_BP_DIRECT	GO:0006937~regulation of muscle contraction	4	0.439078	0.0705934	ENSMUSG00000064179, ENSMUSG00000061723, ENSMUSG00000026414, ENSMUSG00000026418	763	23	18082	4.12149	1	0.918446	72.8798
GOTERM_BP_DIRECT	GO:1902715~positive regulation of interferon-gamma secretion	3	0.329308	0.0758162	ENSMUSG00000026842, ENSMUSG00000026596, ENSMUSG00000050357	763	11	18082	6.46324	1	0.930478	75.4715
GOTERM_BP_DIRECT	GO:0046839~phospholipid dephosphorylation	3	0.329308	0.0758162	ENSMUSG00000021759, ENSMUSG00000052151, ENSMUSG00000031570	763	11	18082	6.46324	1	0.930478	75.4715
GOTERM_BP_DIRECT	GO:0051639~actin filament network formation	3	0.329308	0.0758162	ENSMUSG00000021998, ENSMUSG00000050357, ENSMUSG00000020173	763	11	18082	6.46324	1	0.930478	75.4715
GOTERM_BP_DIRECT	GO:0009100~glycoprotein metabolic process	3	0.329308	0.0758162	ENSMUSG00000030513, ENSMUSG00000026811, ENSMUSG00000031169	763	11	18082	6.46324	1	0.930478	75.4715
GOTERM_BP_DIRECT	GO:0061337~cardiac conduction	3	0.329308	0.0758162	ENSMUSG00000038260, ENSMUSG00000015968, ENSMUSG00000051331	763	11	18082	6.46324	1	0.930478	75.4715
GOTERM_BP_DIRECT	GO:0001764~neuron migration	10	1.09769	0.0786822	ENSMUSG00000018411, ENSMUSG00000009569, ENSMUSG00000027797, ENSMUSG00000031965, ENSMUSG00000029207, ENSMUSG00000001507, ENSMUSG00000031137, ENSMUSG00000022607, ENSMUSG00000037605, ENSMUSG00000022324	763	124	18082	1.91117	1	0.933087	76.7926
GOTERM_BP_DIRECT	GO:0030866~cortical actin cytoskeleton organization	4	0.439078	0.0782534	ENSMUSG00000024044, ENSMUSG00000036053, ENSMUSG00000028906, ENSMUSG00000022770	763	24	18082	3.94976	1	0.934243	76.5993
GOTERM_BP_DIRECT	GO:0014911~positive regulation of smooth muscle cell migration	5	0.548847	0.0804899	ENSMUSG00000020516, ENSMUSG00000027750, ENSMUSG00000022607, ENSMUSG00000027646, ENSMUSG00000027200	763	39	18082	3.03828	1	0.935184	77.5909
GOTERM_BP_DIRECT	GO:0098815~modulation of excitatory postsynaptic potential	2	0.219539	0.0825091	ENSMUSG00000007207, ENSMUSG00000039671	763	2	18082	23.6986	1	0.935596	78.452
GOTERM_BP_DIRECT	GO:2000620~positive regulation of histone H4-K16 acetylation	2	0.219539	0.0825091	ENSMUSG00000029673, ENSMUSG00000017146	763	2	18082	23.6986	1	0.935596	78.452
GOTERM_BP_DIRECT	GO:0044708~single-organism behavior	2	0.219539	0.0825091	ENSMUSG00000001507, ENSMUSG00000036792	763	2	18082	23.6986	1	0.935596	78.452
GOTERM_BP_DIRECT	GO:0048669~collateral sprouting in absence of injury	2	0.219539	0.0825091	ENSMUSG00000022892, ENSMUSG00000020173	763	2	18082	23.6986	1	0.935596	78.452
GOTERM_BP_DIRECT	GO:1900275~negative regulation of phospholipase C activity	2	0.219539	0.0825091	ENSMUSG00000026842, ENSMUSG00000003452	763	2	18082	23.6986	1	0.935596	78.452
GOTERM_BP_DIRECT	GO:0048378~regulation of lateral mesodermal cell fate specification	2	0.219539	0.0825091	ENSMUSG00000021796, ENSMUSG00000031565	763	2	18082	23.6986	1	0.935596	78.452
GOTERM_BP_DIRECT	GO:0090288~negative regulation of cellular response to growth factor stimulus	2	0.219539	0.0825091	ENSMUSG00000031012, ENSMUSG00000031558	763	2	18082	23.6986	1	0.935596	78.452
GOTERM_BP_DIRECT	GO:0007409~axonogenesis	9	0.987925	0.0822825	ENSMUSG00000018411, ENSMUSG00000039233, ENSMUSG00000068748, ENSMUSG00000027797, ENSMUSG00000039361, ENSMUSG00000022892, ENSMUSG00000033419, ENSMUSG00000069601, ENSMUSG00000031558	763	107	18082	1.99334	1	0.937143	78.357
GOTERM_BP_DIRECT	GO:0007155~cell adhesion	28	3.07355	0.0867673	ENSMUSG00000026842, ENSMUSG00000061981, ENSMUSG00000028364, ENSMUSG00000002100, ENSMUSG00000026596, ENSMUSG00000022240, ENSMUSG00000026193, ENSMUSG00000025348, ENSMUSG00000005087, ENSMUSG00000022607, ENSMUSG00000031626, ENSMUSG00000028041, ENSMUSG00000022892, ENSMUSG00000039542, ENSMUSG00000002944, ENSMUSG00000001507, ENSMUSG00000021614, ENSMUSG00000027646, ENSMUSG00000037712, ENSMUSG00000019818,…	763	485	18082	1.36816	1	0.938781	80.1666
GOTERM_BP_DIRECT	GO:0031623~receptor internalization	5	0.548847	0.0866007	ENSMUSG00000039361, ENSMUSG00000032216, ENSMUSG00000002944, ENSMUSG00000033981, ENSMUSG00000026825	763	40	18082	2.96232	1	0.940356	80.102
GOTERM_BP_DIRECT	GO:0045494~photoreceptor cell maintenance	5	0.548847	0.0866007	ENSMUSG00000054051, ENSMUSG00000029086, ENSMUSG00000021007, ENSMUSG00000020212, ENSMUSG00000027900	763	40	18082	2.96232	1	0.940356	80.102
GOTERM_BP_DIRECT	GO:0021952~central nervous system projection neuron axonogenesis	3	0.329308	0.0885135	ENSMUSG00000027797, ENSMUSG00000033004, ENSMUSG00000031558	763	12	18082	5.92464	1	0.940425	80.8318
GOTERM_BP_DIRECT	GO:0051764~actin crosslink formation	3	0.329308	0.0885135	ENSMUSG00000026414, ENSMUSG00000021998, ENSMUSG00000020173	763	12	18082	5.92464	1	0.940425	80.8318
GOTERM_BP_DIRECT	GO:0051223~regulation of protein transport	3	0.329308	0.0885135	ENSMUSG00000039361, ENSMUSG00000033419, ENSMUSG00000026867	763	12	18082	5.92464	1	0.940425	80.8318
GOTERM_BP_DIRECT	GO:0046580~negative regulation of Ras protein signal transduction	4	0.439078	0.0862585	ENSMUSG00000029020, ENSMUSG00000039844, ENSMUSG00000067629, ENSMUSG00000032413	763	25	18082	3.79177	1	0.941573	79.9688
GOTERM_BP_DIRECT	GO:0055085~transmembrane transport	22	2.41493	0.0915464	ENSMUSG00000032741, ENSMUSG00000038260, ENSMUSG00000038077, ENSMUSG00000032511, ENSMUSG00000030102, ENSMUSG00000015968, ENSMUSG00000063652, ENSMUSG00000032449, ENSMUSG00000048497, ENSMUSG00000020744, ENSMUSG00000020829, ENSMUSG00000032839, ENSMUSG00000029650, ENSMUSG00000055296, ENSMUSG00000048677, ENSMUSG00000022094, ENSMUSG00000050144, ENSMUSG00000021313, ENSMUSG00000004317, ENSMUSG00000037636,…	763	364	18082	1.43233	1	0.942641	81.9374
GOTERM_BP_DIRECT	GO:0038083~peptidyl-tyrosine autophosphorylation	5	0.548847	0.0929294	ENSMUSG00000026842, ENSMUSG00000026596, ENSMUSG00000000127, ENSMUSG00000022607, ENSMUSG00000027646	763	41	18082	2.89007	1	0.943446	82.4213
GOTERM_BP_DIRECT	GO:0045727~positive regulation of translation	6	0.658617	0.0914482	ENSMUSG00000000838, ENSMUSG00000020516, ENSMUSG00000036572, ENSMUSG00000039607, ENSMUSG00000006498, ENSMUSG00000007815	763	57	18082	2.49459	1	0.944234	81.9026
GOTERM_BP_DIRECT	GO:0072661~protein targeting to plasma membrane	4	0.439078	0.094594	ENSMUSG00000035863, ENSMUSG00000029390, ENSMUSG00000031543, ENSMUSG00000069601	763	26	18082	3.64593	1	0.94473	82.9875
GOTERM_BP_DIRECT	GO:0043488~regulation of mRNA stability	4	0.439078	0.094594	ENSMUSG00000000838, ENSMUSG00000038132, ENSMUSG00000028580, ENSMUSG00000020594	763	26	18082	3.64593	1	0.94473	82.9875
GOTERM_BP_DIRECT	GO:0003009~skeletal muscle contraction	4	0.439078	0.094594	ENSMUSG00000064179, ENSMUSG00000020516, ENSMUSG00000061723, ENSMUSG00000026418	763	26	18082	3.64593	1	0.94473	82.9875
GOTERM_BP_DIRECT	GO:0022604~regulation of cell morphogenesis	4	0.439078	0.094594	ENSMUSG00000028082, ENSMUSG00000028745, ENSMUSG00000036053, ENSMUSG00000030967	763	26	18082	3.64593	1	0.94473	82.9875
GOTERM_BP_DIRECT	GO:0007229~integrin-mediated signaling pathway	8	0.878156	0.0973784	ENSMUSG00000028041, ENSMUSG00000001507, ENSMUSG00000025348, ENSMUSG00000028549, ENSMUSG00000022607, ENSMUSG00000027646, ENSMUSG00000037712, ENSMUSG00000007815	763	93	18082	2.03859	1	0.946232	83.8963
GOTERM_BP_DIRECT	GO:0050885~neuromuscular process controlling balance	6	0.658617	0.0968009	ENSMUSG00000026842, ENSMUSG00000022892, ENSMUSG00000008658, ENSMUSG00000026596, ENSMUSG00000031960, ENSMUSG00000057897	763	58	18082	2.45157	1	0.946891	83.7117
GOTERM_BP_DIRECT	GO:0007519~skeletal muscle tissue development	6	0.658617	0.0968009	ENSMUSG00000021268, ENSMUSG00000007815, ENSMUSG00000027763, ENSMUSG00000030067, ENSMUSG00000025278, ENSMUSG00000090841	763	58	18082	2.45157	1	0.946891	83.7117
GOTERM_BP_DIRECT	GO:0006644~phospholipid metabolic process	5	0.548847	0.0994709	ENSMUSG00000041193, ENSMUSG00000021759, ENSMUSG00000044122, ENSMUSG00000052151, ENSMUSG00000031570	763	42	18082	2.82126	1	0.948102	84.5489

## Sheet: hinderbrain
Category	Term	Count	%	PValue	Genes	List Total	Pop Hits	Pop Total	Fold Enrichment	Bonferroni	Benjamini	FDR
GOTERM_CC_DIRECT	GO:0005737~cytoplasm	1075	42.6757	4.73791e-49	ENSMUSG00000033278, ENSMUSG00000066191, ENSMUSG00000018501, ENSMUSG00000025899, ENSMUSG00000032503, ENSMUSG00000033066, ENSMUSG00000052707, ENSMUSG00000046949, ENSMUSG00000042446, ENSMUSG00000073563, ENSMUSG00000040033, ENSMUSG00000019978, ENSMUSG00000020124, ENSMUSG00000027312, ENSMUSG00000040430, ENSMUSG00000030538, ENSMUSG00000030536, ENSMUSG00000025217, ENSMUSG00000025607, ENSMUSG00000033075,…	2249	6631	19662	1.41732	4.11251e-46	4.11251e-46	7.35064e-46
GOTERM_CC_DIRECT	GO:0005856~cytoskeleton	256	10.1628	1.98777e-29	ENSMUSG00000051586, ENSMUSG00000028906, ENSMUSG00000034573, ENSMUSG00000030397, ENSMUSG00000032258, ENSMUSG00000027254, ENSMUSG00000021262, ENSMUSG00000031644, ENSMUSG00000019978, ENSMUSG00000035437, ENSMUSG00000024789, ENSMUSG00000075415, ENSMUSG00000030538, ENSMUSG00000026649, ENSMUSG00000024603, ENSMUSG00000019966, ENSMUSG00000041570, ENSMUSG00000032782, ENSMUSG00000038816, ENSMUSG00000040811,…	2249	1113	19662	2.01087	1.72539e-26	8.62693e-27	3.08393e-26
GOTERM_MF_DIRECT	GO:0005515~protein binding	686	27.233	1.02912e-27	ENSMUSG00000010476, ENSMUSG00000001517, ENSMUSG00000025616, ENSMUSG00000092417, ENSMUSG00000026395, ENSMUSG00000018501, ENSMUSG00000038696, ENSMUSG00000021514, ENSMUSG00000027455, ENSMUSG00000040033, ENSMUSG00000022957, ENSMUSG00000039943, ENSMUSG00000019978, ENSMUSG00000026193, ENSMUSG00000001017, ENSMUSG00000027312, ENSMUSG00000042302, ENSMUSG00000033768, ENSMUSG00000030538, ENSMUSG00000075415,…	2061	4092	17446	1.41908	1.42945e-24	1.42945e-24	1.69402e-24
GOTERM_CC_DIRECT	GO:0042995~cell projection	168	6.66931	1.37086e-20	ENSMUSG00000021071, ENSMUSG00000066191, ENSMUSG00000038241, ENSMUSG00000020886, ENSMUSG00000034573, ENSMUSG00000041119, ENSMUSG00000024462, ENSMUSG00000028649, ENSMUSG00000032258, ENSMUSG00000030397, ENSMUSG00000022957, ENSMUSG00000060261, ENSMUSG00000021262, ENSMUSG00000041362, ENSMUSG00000040537, ENSMUSG00000015766, ENSMUSG00000022636, ENSMUSG00000031511, ENSMUSG00000021733, ENSMUSG00000030538,…	2249	712	19662	2.06285	1.18991e-17	3.96636e-18	2.12683e-17
GOTERM_CC_DIRECT	GO:0014069~postsynaptic density	81	3.21556	7.47099e-20	ENSMUSG00000003573, ENSMUSG00000025658, ENSMUSG00000039361, ENSMUSG00000026121, ENSMUSG00000041670, ENSMUSG00000029071, ENSMUSG00000007617, ENSMUSG00000028906, ENSMUSG00000020886, ENSMUSG00000028059, ENSMUSG00000028649, ENSMUSG00000028284, ENSMUSG00000039943, ENSMUSG00000038453, ENSMUSG00000027254, ENSMUSG00000002458, ENSMUSG00000021820, ENSMUSG00000015766, ENSMUSG00000051331, ENSMUSG00000013523,…	2249	239	19662	2.96296	6.48482e-17	1.6212e-17	1.15909e-16
GOTERM_CC_DIRECT	GO:0005654~nucleoplasm	344	13.6562	1.65698e-18	ENSMUSG00000003575, ENSMUSG00000010453, ENSMUSG00000001517, ENSMUSG00000001518, ENSMUSG00000060126, ENSMUSG00000051586, ENSMUSG00000018501, ENSMUSG00000028702, ENSMUSG00000038696, ENSMUSG00000025899, ENSMUSG00000052707, ENSMUSG00000046949, ENSMUSG00000042446, ENSMUSG00000027455, ENSMUSG00000060261, ENSMUSG00000019978, ENSMUSG00000031256, ENSMUSG00000010080, ENSMUSG00000048249, ENSMUSG00000022641,…	2249	1935	19662	1.55423	1.43826e-15	2.87652e-16	2.57072e-15
GOTERM_CC_DIRECT	GO:0005634~nucleus	862	34.2199	1.39859e-16	ENSMUSG00000039361, ENSMUSG00000025616, ENSMUSG00000056476, ENSMUSG00000018501, ENSMUSG00000025899, ENSMUSG00000073563, ENSMUSG00000040033, ENSMUSG00000019978, ENSMUSG00000001017, ENSMUSG00000038510, ENSMUSG00000020124, ENSMUSG00000040430, ENSMUSG00000030538, ENSMUSG00000030536, ENSMUSG00000025217, ENSMUSG00000033075, ENSMUSG00000040043, ENSMUSG00000094936, ENSMUSG00000042439, ENSMUSG00000027304,…	2249	6019	19662	1.25205	9.63674e-14	1.60982e-14	1.77636e-13
GOTERM_CC_DIRECT	GO:0045202~synapse	115	4.5653	4.65306e-13	ENSMUSG00000003575, ENSMUSG00000003573, ENSMUSG00000021071, ENSMUSG00000039361, ENSMUSG00000026121, ENSMUSG00000004319, ENSMUSG00000041670, ENSMUSG00000020886, ENSMUSG00000054728, ENSMUSG00000062995, ENSMUSG00000034101, ENSMUSG00000024462, ENSMUSG00000062991, ENSMUSG00000022957, ENSMUSG00000022789, ENSMUSG00000051790, ENSMUSG00000015766, ENSMUSG00000031065, ENSMUSG00000021733, ENSMUSG00000001507,…	2249	505	19662	1.99088	4.03876e-10	5.76965e-11	7.21878e-10
GOTERM_MF_DIRECT	GO:0000166~nucleotide binding	329	13.0607	8.64164e-13	ENSMUSG00000004319, ENSMUSG00000026737, ENSMUSG00000042724, ENSMUSG00000029780, ENSMUSG00000028702, ENSMUSG00000001127, ENSMUSG00000025899, ENSMUSG00000052707, ENSMUSG00000073563, ENSMUSG00000030397, ENSMUSG00000022789, ENSMUSG00000031644, ENSMUSG00000034820, ENSMUSG00000031256, ENSMUSG00000004317, ENSMUSG00000022635, ENSMUSG00000024789, ENSMUSG00000002524, ENSMUSG00000009772, ENSMUSG00000038302,…	2061	1936	17446	1.4385	1.20037e-09	6.00185e-10	1.42254e-09
GOTERM_CC_DIRECT	GO:0030054~cell junction	145	5.75625	6.55767e-12	ENSMUSG00000021071, ENSMUSG00000003573, ENSMUSG00000026121, ENSMUSG00000041670, ENSMUSG00000028906, ENSMUSG00000020886, ENSMUSG00000054728, ENSMUSG00000062995, ENSMUSG00000028059, ENSMUSG00000024462, ENSMUSG00000028909, ENSMUSG00000022957, ENSMUSG00000019978, ENSMUSG00000022789, ENSMUSG00000051790, ENSMUSG00000015766, ENSMUSG00000031065, ENSMUSG00000037570, ENSMUSG00000031511, ENSMUSG00000020776,…	2249	718	19662	1.76556	5.69203e-09	7.11504e-10	1.01739e-08
GOTERM_CC_DIRECT	GO:0016020~membrane	944	37.4752	2.13486e-11	ENSMUSG00000033278, ENSMUSG00000030545, ENSMUSG00000039361, ENSMUSG00000035189, ENSMUSG00000018501, ENSMUSG00000059336, ENSMUSG00000000693, ENSMUSG00000019978, ENSMUSG00000042035, ENSMUSG00000027312, ENSMUSG00000030538, ENSMUSG00000045576, ENSMUSG00000030536, ENSMUSG00000025607, ENSMUSG00000059326, ENSMUSG00000019966, ENSMUSG00000025495, ENSMUSG00000022255, ENSMUSG00000040434, ENSMUSG00000019961,…	2249	6998	19662	1.17933	1.85306e-08	2.05895e-09	3.31213e-08
GOTERM_CC_DIRECT	GO:0030027~lamellipodium	51	2.02461	3.67702e-11	ENSMUSG00000031442, ENSMUSG00000033278, ENSMUSG00000034573, ENSMUSG00000034101, ENSMUSG00000022957, ENSMUSG00000022995, ENSMUSG00000038453, ENSMUSG00000021262, ENSMUSG00000041362, ENSMUSG00000004626, ENSMUSG00000032735, ENSMUSG00000032737, ENSMUSG00000022607, ENSMUSG00000027002, ENSMUSG00000030805, ENSMUSG00000032740, ENSMUSG00000031511, ENSMUSG00000030538, ENSMUSG00000026782, ENSMUSG00000024290,…	2249	164	19662	2.71872	3.19165e-08	3.19165e-09	5.70471e-08
GOTERM_CC_DIRECT	GO:0005813~centrosome	97	3.85073	1.24766e-10	ENSMUSG00000035206, ENSMUSG00000033209, ENSMUSG00000038241, ENSMUSG00000042389, ENSMUSG00000021514, ENSMUSG00000038047, ENSMUSG00000030397, ENSMUSG00000066306, ENSMUSG00000031644, ENSMUSG00000024826, ENSMUSG00000027763, ENSMUSG00000030538, ENSMUSG00000020776, ENSMUSG00000021068, ENSMUSG00000035770, ENSMUSG00000031865, ENSMUSG00000024603, ENSMUSG00000002031, ENSMUSG00000041570, ENSMUSG00000040549,…	2249	435	19662	1.94949	1.08297e-07	9.84518e-09	1.93568e-07
GOTERM_CC_DIRECT	GO:0005874~microtubule	79	3.13617	1.52094e-10	ENSMUSG00000032489, ENSMUSG00000027012, ENSMUSG00000063146, ENSMUSG00000064302, ENSMUSG00000029071, ENSMUSG00000051378, ENSMUSG00000028059, ENSMUSG00000028649, ENSMUSG00000030397, ENSMUSG00000027254, ENSMUSG00000022789, ENSMUSG00000025920, ENSMUSG00000041362, ENSMUSG00000029757, ENSMUSG00000018387, ENSMUSG00000024426, ENSMUSG00000005237, ENSMUSG00000032118, ENSMUSG00000032479, ENSMUSG00000030536,…	2249	327	19662	2.11212	1.32018e-07	1.10015e-08	2.35967e-07
GOTERM_CC_DIRECT	GO:0030424~axon	86	3.41405	1.77062e-10	ENSMUSG00000056121, ENSMUSG00000007617, ENSMUSG00000029071, ENSMUSG00000030739, ENSMUSG00000043535, ENSMUSG00000020849, ENSMUSG00000023169, ENSMUSG00000036437, ENSMUSG00000022883, ENSMUSG00000062991, ENSMUSG00000020436, ENSMUSG00000038453, ENSMUSG00000025920, ENSMUSG00000041362, ENSMUSG00000040537, ENSMUSG00000039137, ENSMUSG00000024426, ENSMUSG00000032118, ENSMUSG00000022636, ENSMUSG00000038077,…	2249	370	19662	2.03205	1.5369e-07	1.18223e-08	2.74704e-07
GOTERM_CC_DIRECT	GO:0043005~neuron projection	94	3.73164	2.01945e-10	ENSMUSG00000025658, ENSMUSG00000022433, ENSMUSG00000029071, ENSMUSG00000007617, ENSMUSG00000031543, ENSMUSG00000039536, ENSMUSG00000034573, ENSMUSG00000024462, ENSMUSG00000002413, ENSMUSG00000040481, ENSMUSG00000034867, ENSMUSG00000030397, ENSMUSG00000022957, ENSMUSG00000038453, ENSMUSG00000039782, ENSMUSG00000002496, ENSMUSG00000027584, ENSMUSG00000015766, ENSMUSG00000031065, ENSMUSG00000006699,…	2249	420	19662	1.95667	1.75288e-07	1.25206e-08	3.13308e-07
GOTERM_MF_DIRECT	GO:0005524~ATP binding	260	10.3216	7.70057e-11	ENSMUSG00000004319, ENSMUSG00000026737, ENSMUSG00000042724, ENSMUSG00000028702, ENSMUSG00000001127, ENSMUSG00000073563, ENSMUSG00000030397, ENSMUSG00000031644, ENSMUSG00000004317, ENSMUSG00000024789, ENSMUSG00000009772, ENSMUSG00000038302, ENSMUSG00000021500, ENSMUSG00000062234, ENSMUSG00000022253, ENSMUSG00000020608, ENSMUSG00000021111, ENSMUSG00000026615, ENSMUSG00000024242, ENSMUSG00000022629,…	2061	1507	17446	1.46042	1.06961e-07	3.56537e-08	1.26758e-07
GOTERM_CC_DIRECT	GO:0043025~neuronal cell body	110	4.36681	9.08413e-10	ENSMUSG00000003575, ENSMUSG00000039361, ENSMUSG00000022433, ENSMUSG00000029516, ENSMUSG00000028059, ENSMUSG00000024462, ENSMUSG00000066306, ENSMUSG00000060261, ENSMUSG00000025920, ENSMUSG00000051331, ENSMUSG00000021124, ENSMUSG00000022636, ENSMUSG00000031511, ENSMUSG00000053819, ENSMUSG00000030538, ENSMUSG00000028833, ENSMUSG00000034813, ENSMUSG00000052783, ENSMUSG00000040640, ENSMUSG00000053519,…	2249	534	19662	1.8009	7.88502e-07	5.25668e-08	1.40936e-06
GOTERM_MF_DIRECT	GO:0046872~metal ion binding	505	20.0476	2.46585e-10	ENSMUSG00000010476, ENSMUSG00000025616, ENSMUSG00000029780, ENSMUSG00000025899, ENSMUSG00000035958, ENSMUSG00000021514, ENSMUSG00000042446, ENSMUSG00000046949, ENSMUSG00000026199, ENSMUSG00000022957, ENSMUSG00000000693, ENSMUSG00000059474, ENSMUSG00000059475, ENSMUSG00000030541, ENSMUSG00000073423, ENSMUSG00000033768, ENSMUSG00000074829, ENSMUSG00000030538, ENSMUSG00000059049, ENSMUSG00000038425,…	2061	3355	17446	1.27414	3.42506e-07	8.56266e-08	4.05899e-07
GOTERM_CC_DIRECT	GO:0048471~perinuclear region of cytoplasm	133	5.27987	1.61041e-09	ENSMUSG00000033278, ENSMUSG00000039361, ENSMUSG00000038241, ENSMUSG00000024566, ENSMUSG00000018501, ENSMUSG00000041119, ENSMUSG00000062995, ENSMUSG00000052707, ENSMUSG00000039844, ENSMUSG00000022789, ENSMUSG00000041362, ENSMUSG00000036932, ENSMUSG00000010080, ENSMUSG00000021124, ENSMUSG00000021139, ENSMUSG00000053819, ENSMUSG00000030538, ENSMUSG00000037679, ENSMUSG00000001507, ENSMUSG00000006728,…	2249	692	19662	1.68029	1.39783e-06	8.73647e-08	2.49847e-06
GOTERM_CC_DIRECT	GO:0030425~dendrite	102	4.04923	2.22148e-09	ENSMUSG00000003575, ENSMUSG00000021071, ENSMUSG00000020886, ENSMUSG00000062995, ENSMUSG00000024462, ENSMUSG00000062991, ENSMUSG00000039943, ENSMUSG00000066306, ENSMUSG00000025920, ENSMUSG00000051331, ENSMUSG00000022636, ENSMUSG00000037570, ENSMUSG00000030538, ENSMUSG00000021068, ENSMUSG00000028833, ENSMUSG00000034813, ENSMUSG00000052783, ENSMUSG00000053519, ENSMUSG00000030077, ENSMUSG00000024163,…	2249	490	19662	1.81988	1.92825e-06	1.13426e-07	3.44652e-06
GOTERM_CC_DIRECT	GO:0030426~growth cone	46	1.82612	4.77803e-09	ENSMUSG00000033295, ENSMUSG00000050272, ENSMUSG00000037032, ENSMUSG00000022433, ENSMUSG00000029071, ENSMUSG00000030739, ENSMUSG00000043535, ENSMUSG00000037541, ENSMUSG00000035314, ENSMUSG00000022044, ENSMUSG00000066037, ENSMUSG00000034101, ENSMUSG00000024795, ENSMUSG00000027940, ENSMUSG00000005871, ENSMUSG00000041362, ENSMUSG00000002496, ENSMUSG00000039137, ENSMUSG00000015766, ENSMUSG00000041488,…	2249	159	19662	2.52929	4.14732e-06	2.30407e-07	7.41287e-06
GOTERM_CC_DIRECT	GO:0005829~cytosol	282	11.1949	5.1387e-09	ENSMUSG00000071866, ENSMUSG00000003573, ENSMUSG00000038695, ENSMUSG00000001518, ENSMUSG00000029174, ENSMUSG00000042590, ENSMUSG00000018501, ENSMUSG00000036437, ENSMUSG00000054728, ENSMUSG00000001127, ENSMUSG00000025899, ENSMUSG00000027455, ENSMUSG00000022957, ENSMUSG00000027254, ENSMUSG00000022789, ENSMUSG00000004626, ENSMUSG00000036932, ENSMUSG00000035437, ENSMUSG00000030541, ENSMUSG00000021124,…	2249	1784	19662	1.38195	4.46038e-06	2.34757e-07	7.97243e-06
GOTERM_CC_DIRECT	GO:0005913~cell-cell adherens junction	73	2.89798	6.29125e-09	ENSMUSG00000033060, ENSMUSG00000033278, ENSMUSG00000024969, ENSMUSG00000039361, ENSMUSG00000020849, ENSMUSG00000055762, ENSMUSG00000039031, ENSMUSG00000034101, ENSMUSG00000025558, ENSMUSG00000022680, ENSMUSG00000023022, ENSMUSG00000069833, ENSMUSG00000041362, ENSMUSG00000034088, ENSMUSG00000027111, ENSMUSG00000016487, ENSMUSG00000000275, ENSMUSG00000026782, ENSMUSG00000030536, ENSMUSG00000002524,…	2249	316	19662	2.01964	5.46079e-06	2.7304e-07	9.76056e-06
GOTERM_CC_DIRECT	GO:0005925~focal adhesion	85	3.37435	6.83569e-09	ENSMUSG00000033060, ENSMUSG00000071866, ENSMUSG00000064302, ENSMUSG00000018340, ENSMUSG00000020849, ENSMUSG00000031012, ENSMUSG00000026395, ENSMUSG00000019920, ENSMUSG00000028059, ENSMUSG00000023022, ENSMUSG00000022995, ENSMUSG00000038453, ENSMUSG00000021262, ENSMUSG00000069833, ENSMUSG00000019978, ENSMUSG00000031351, ENSMUSG00000022607, ENSMUSG00000024426, ENSMUSG00000027111, ENSMUSG00000016487,…	2249	391	19662	1.90055	5.93336e-06	2.82542e-07	1.06052e-05
GOTERM_MF_DIRECT	GO:0003779~actin binding	80	3.17586	1.41658e-09	ENSMUSG00000016382, ENSMUSG00000029095, ENSMUSG00000038244, ENSMUSG00000030739, ENSMUSG00000051586, ENSMUSG00000028906, ENSMUSG00000054728, ENSMUSG00000034574, ENSMUSG00000028649, ENSMUSG00000019823, ENSMUSG00000023022, ENSMUSG00000022995, ENSMUSG00000027254, ENSMUSG00000021262, ENSMUSG00000019978, ENSMUSG00000032735, ENSMUSG00000018387, ENSMUSG00000032737, ENSMUSG00000015766, ENSMUSG00000022607,…	2061	338	17446	2.00351	1.96763e-06	3.93527e-07	2.33181e-06
GOTERM_MF_DIRECT	GO:0016740~transferase activity	248	9.84518	2.25421e-09	ENSMUSG00000029179, ENSMUSG00000038822, ENSMUSG00000026737, ENSMUSG00000029780, ENSMUSG00000042724, ENSMUSG00000001127, ENSMUSG00000025899, ENSMUSG00000073563, ENSMUSG00000030397, ENSMUSG00000031644, ENSMUSG00000000275, ENSMUSG00000034442, ENSMUSG00000024789, ENSMUSG00000085576, ENSMUSG00000027642, ENSMUSG00000009772, ENSMUSG00000001663, ENSMUSG00000027104, ENSMUSG00000038425, ENSMUSG00000062234,…	2061	1472	17446	1.42614	3.13109e-06	5.2185e-07	3.71062e-06
GOTERM_MF_DIRECT	GO:0044822~poly(A) RNA binding	197	7.82056	2.79778e-09	ENSMUSG00000071866, ENSMUSG00000060126, ENSMUSG00000052707, ENSMUSG00000034820, ENSMUSG00000038510, ENSMUSG00000001017, ENSMUSG00000031256, ENSMUSG00000027763, ENSMUSG00000022635, ENSMUSG00000000275, ENSMUSG00000002524, ENSMUSG00000022961, ENSMUSG00000021500, ENSMUSG00000040043, ENSMUSG00000094936, ENSMUSG00000022779, ENSMUSG00000022119, ENSMUSG00000027304, ENSMUSG00000078427, ENSMUSG00000022255,…	2061	1113	17446	1.49827	3.8861e-06	5.55158e-07	4.60537e-06
GOTERM_MF_DIRECT	GO:0004672~protein kinase activity	110	4.36681	3.76938e-09	ENSMUSG00000024969, ENSMUSG00000029613, ENSMUSG00000022433, ENSMUSG00000053137, ENSMUSG00000059146, ENSMUSG00000029516, ENSMUSG00000069631, ENSMUSG00000042724, ENSMUSG00000021457, ENSMUSG00000001127, ENSMUSG00000029513, ENSMUSG00000073563, ENSMUSG00000030397, ENSMUSG00000021820, ENSMUSG00000031644, ENSMUSG00000031065, ENSMUSG00000053819, ENSMUSG00000024789, ENSMUSG00000034751, ENSMUSG00000006728,…	2061	531	17446	1.75354	5.23566e-06	5.81741e-07	6.20471e-06
GOTERM_MF_DIRECT	GO:0016301~kinase activity	132	5.24017	3.7682e-09	ENSMUSG00000029613, ENSMUSG00000024969, ENSMUSG00000022433, ENSMUSG00000053137, ENSMUSG00000059146, ENSMUSG00000029516, ENSMUSG00000026737, ENSMUSG00000032251, ENSMUSG00000042724, ENSMUSG00000021457, ENSMUSG00000001127, ENSMUSG00000029513, ENSMUSG00000073563, ENSMUSG00000030397, ENSMUSG00000035769, ENSMUSG00000031644, ENSMUSG00000021820, ENSMUSG00000031065, ENSMUSG00000053819, ENSMUSG00000024789,…	2061	674	17446	1.6578	5.23401e-06	6.54253e-07	6.20276e-06
GOTERM_MF_DIRECT	GO:0008017~microtubule binding	54	2.14371	8.35313e-09	ENSMUSG00000032489, ENSMUSG00000027381, ENSMUSG00000063146, ENSMUSG00000064302, ENSMUSG00000060126, ENSMUSG00000051378, ENSMUSG00000030498, ENSMUSG00000071550, ENSMUSG00000028059, ENSMUSG00000028649, ENSMUSG00000030397, ENSMUSG00000066306, ENSMUSG00000027254, ENSMUSG00000022789, ENSMUSG00000029757, ENSMUSG00000032740, ENSMUSG00000032479, ENSMUSG00000031865, ENSMUSG00000036306, ENSMUSG00000021375,…	2061	200	17446	2.2855	1.16024e-05	1.16025e-06	1.37499e-05
GOTERM_CC_DIRECT	GO:0005905~clathrin-coated pit	24	0.952759	6.6552e-08	ENSMUSG00000033577, ENSMUSG00000035152, ENSMUSG00000039361, ENSMUSG00000022892, ENSMUSG00000075415, ENSMUSG00000022150, ENSMUSG00000047547, ENSMUSG00000019854, ENSMUSG00000028524, ENSMUSG00000001173, ENSMUSG00000004849, ENSMUSG00000031367, ENSMUSG00000060279, ENSMUSG00000022957, ENSMUSG00000028478, ENSMUSG00000022841, ENSMUSG00000022789, ENSMUSG00000018566, ENSMUSG00000033419, ENSMUSG00000031078,…	2249	60	19662	3.49702	5.77654e-05	2.62577e-06	0.000103252
GOTERM_CC_DIRECT	GO:0005794~Golgi apparatus	196	7.78087	8.48674e-08	ENSMUSG00000038822, ENSMUSG00000039361, ENSMUSG00000004319, ENSMUSG00000038696, ENSMUSG00000052707, ENSMUSG00000027455, ENSMUSG00000022789, ENSMUSG00000004317, ENSMUSG00000021124, ENSMUSG00000031389, ENSMUSG00000025607, ENSMUSG00000022770, ENSMUSG00000062234, ENSMUSG00000037940, ENSMUSG00000040434, ENSMUSG00000026643, ENSMUSG00000024502, ENSMUSG00000074582, ENSMUSG00000024758, ENSMUSG00000026274,…	2249	1190	19662	1.43995	7.36622e-05	3.20282e-06	0.000131667
GOTERM_MF_DIRECT	GO:0005096~GTPase activator activity	59	2.3422	2.79628e-08	ENSMUSG00000023353, ENSMUSG00000027699, ENSMUSG00000038860, ENSMUSG00000029174, ENSMUSG00000039031, ENSMUSG00000041225, ENSMUSG00000034867, ENSMUSG00000002458, ENSMUSG00000026159, ENSMUSG00000026155, ENSMUSG00000002496, ENSMUSG00000035437, ENSMUSG00000036246, ENSMUSG00000056413, ENSMUSG00000025154, ENSMUSG00000031389, ENSMUSG00000036501, ENSMUSG00000055013, ENSMUSG00000001173, ENSMUSG00000023923,…	2061	235	17446	2.12521	3.88396e-05	3.23669e-06	4.6029e-05
GOTERM_MF_DIRECT	GO:0004674~protein serine/threonine kinase activity	91	3.61254	2.65982e-08	ENSMUSG00000029613, ENSMUSG00000024969, ENSMUSG00000022433, ENSMUSG00000053137, ENSMUSG00000069631, ENSMUSG00000029516, ENSMUSG00000029471, ENSMUSG00000031012, ENSMUSG00000042724, ENSMUSG00000089872, ENSMUSG00000021457, ENSMUSG00000001127, ENSMUSG00000002413, ENSMUSG00000050697, ENSMUSG00000027692, ENSMUSG00000073563, ENSMUSG00000030397, ENSMUSG00000028284, ENSMUSG00000062604, ENSMUSG00000021820,…	2061	428	17446	1.79976	3.69442e-05	3.35862e-06	4.37828e-05
GOTERM_CC_DIRECT	GO:0005815~microtubule organizing center	42	1.66733	1.77442e-07	ENSMUSG00000074582, ENSMUSG00000032298, ENSMUSG00000030852, ENSMUSG00000037098, ENSMUSG00000042632, ENSMUSG00000068394, ENSMUSG00000038170, ENSMUSG00000038047, ENSMUSG00000030397, ENSMUSG00000033392, ENSMUSG00000028465, ENSMUSG00000039842, ENSMUSG00000028519, ENSMUSG00000030279, ENSMUSG00000061175, ENSMUSG00000011831, ENSMUSG00000035437, ENSMUSG00000022607, ENSMUSG00000061477, ENSMUSG00000057897,…	2249	155	19662	2.36895	0.000154008	6.41746e-06	0.000275292
GOTERM_BP_DIRECT	GO:0006974~cellular response to DNA damage stimulus	92	3.65224	2.79136e-09	ENSMUSG00000026914, ENSMUSG00000001517, ENSMUSG00000028886, ENSMUSG00000032298, ENSMUSG00000047617, ENSMUSG00000025144, ENSMUSG00000025616, ENSMUSG00000043535, ENSMUSG00000034206, ENSMUSG00000028702, ENSMUSG00000036278, ENSMUSG00000040174, ENSMUSG00000043987, ENSMUSG00000025899, ENSMUSG00000035958, ENSMUSG00000029238, ENSMUSG00000031644, ENSMUSG00000030086, ENSMUSG00000038005, ENSMUSG00000061288,…	2112	420	18082	1.87539	1.3471e-05	6.73553e-06	5.29232e-06
GOTERM_BP_DIRECT	GO:0016569~covalent chromatin modification	67	2.65979	1.58787e-09	ENSMUSG00000053754, ENSMUSG00000010453, ENSMUSG00000031358, ENSMUSG00000005982, ENSMUSG00000028886, ENSMUSG00000022702, ENSMUSG00000049327, ENSMUSG00000025616, ENSMUSG00000018501, ENSMUSG00000029475, ENSMUSG00000050697, ENSMUSG00000031540, ENSMUSG00000059474, ENSMUSG00000029712, ENSMUSG00000052889, ENSMUSG00000025316, ENSMUSG00000037570, ENSMUSG00000062270, ENSMUSG00000010461, ENSMUSG00000045098,…	2112	266	18082	2.15648	7.66301e-06	7.66301e-06	3.01053e-06
GOTERM_BP_DIRECT	GO:0006468~protein phosphorylation	115	4.5653	7.57936e-09	ENSMUSG00000024563, ENSMUSG00000029613, ENSMUSG00000024969, ENSMUSG00000022433, ENSMUSG00000053137, ENSMUSG00000059146, ENSMUSG00000029516, ENSMUSG00000069631, ENSMUSG00000042724, ENSMUSG00000021457, ENSMUSG00000001127, ENSMUSG00000029513, ENSMUSG00000073563, ENSMUSG00000030397, ENSMUSG00000021820, ENSMUSG00000031644, ENSMUSG00000031065, ENSMUSG00000053819, ENSMUSG00000024789, ENSMUSG00000034751,…	2112	576	18082	1.70934	3.65773e-05	1.21926e-05	1.43702e-05
GOTERM_CC_DIRECT	GO:0043197~dendritic spine	40	1.58793	3.90095e-07	ENSMUSG00000074582, ENSMUSG00000024897, ENSMUSG00000019899, ENSMUSG00000000326, ENSMUSG00000037032, ENSMUSG00000022623, ENSMUSG00000029071, ENSMUSG00000042700, ENSMUSG00000029761, ENSMUSG00000054640, ENSMUSG00000096054, ENSMUSG00000028176, ENSMUSG00000037541, ENSMUSG00000020886, ENSMUSG00000039671, ENSMUSG00000038738, ENSMUSG00000034101, ENSMUSG00000024462, ENSMUSG00000026596, ENSMUSG00000043079,…	2249	148	19662	2.36285	0.000338545	1.3544e-05	0.000605212
GOTERM_MF_DIRECT	GO:0017048~Rho GTPase binding	18	0.714569	1.48287e-07	ENSMUSG00000027699, ENSMUSG00000038608, ENSMUSG00000066406, ENSMUSG00000031328, ENSMUSG00000024290, ENSMUSG00000037679, ENSMUSG00000030536, ENSMUSG00000029516, ENSMUSG00000036053, ENSMUSG00000031284, ENSMUSG00000034930, ENSMUSG00000034574, ENSMUSG00000028059, ENSMUSG00000004677, ENSMUSG00000025558, ENSMUSG00000023008, ENSMUSG00000055805, ENSMUSG00000031093	2061	36	17446	4.23241	0.000205949	1.58437e-05	0.000244092
GOTERM_BP_DIRECT	GO:0016310~phosphorylation	119	4.7241	1.94187e-08	ENSMUSG00000029613, ENSMUSG00000024969, ENSMUSG00000022433, ENSMUSG00000053137, ENSMUSG00000059146, ENSMUSG00000029516, ENSMUSG00000026737, ENSMUSG00000042724, ENSMUSG00000021457, ENSMUSG00000001127, ENSMUSG00000073563, ENSMUSG00000030397, ENSMUSG00000035769, ENSMUSG00000021820, ENSMUSG00000031644, ENSMUSG00000031065, ENSMUSG00000053819, ENSMUSG00000024789, ENSMUSG00000034751, ENSMUSG00000006728,…	2112	612	18082	1.66475	9.37103e-05	2.34284e-05	3.68171e-05
GOTERM_CC_DIRECT	GO:0045211~postsynaptic membrane	52	2.06431	7.54262e-07	ENSMUSG00000003573, ENSMUSG00000025658, ENSMUSG00000039361, ENSMUSG00000026121, ENSMUSG00000007617, ENSMUSG00000017978, ENSMUSG00000031543, ENSMUSG00000020886, ENSMUSG00000024462, ENSMUSG00000020436, ENSMUSG00000038453, ENSMUSG00000040797, ENSMUSG00000051790, ENSMUSG00000063142, ENSMUSG00000019861, ENSMUSG00000049336, ENSMUSG00000028402, ENSMUSG00000045103, ENSMUSG00000000627, ENSMUSG00000045349,…	2249	222	19662	2.04781	0.000654485	2.51804e-05	0.00117019
GOTERM_CC_DIRECT	GO:0005802~trans-Golgi network	42	1.66733	9.01684e-07	ENSMUSG00000074582, ENSMUSG00000017288, ENSMUSG00000008658, ENSMUSG00000038671, ENSMUSG00000037685, ENSMUSG00000021686, ENSMUSG00000040412, ENSMUSG00000003033, ENSMUSG00000024566, ENSMUSG00000047547, ENSMUSG00000012296, ENSMUSG00000004849, ENSMUSG00000000631, ENSMUSG00000005899, ENSMUSG00000042605, ENSMUSG00000026754, ENSMUSG00000034973, ENSMUSG00000033392, ENSMUSG00000040701, ENSMUSG00000016664,…	2249	164	19662	2.23895	0.000782356	2.89871e-05	0.00139891
GOTERM_CC_DIRECT	GO:0043234~protein complex	113	4.48591	9.9625e-07	ENSMUSG00000024563, ENSMUSG00000030545, ENSMUSG00000022702, ENSMUSG00000038241, ENSMUSG00000069631, ENSMUSG00000036333, ENSMUSG00000028906, ENSMUSG00000021457, ENSMUSG00000034826, ENSMUSG00000028059, ENSMUSG00000029513, ENSMUSG00000032839, ENSMUSG00000039844, ENSMUSG00000022789, ENSMUSG00000004626, ENSMUSG00000051331, ENSMUSG00000033768, ENSMUSG00000031511, ENSMUSG00000053819, ENSMUSG00000030536,…	2249	628	19662	1.5731	0.000864371	3.08833e-05	0.00154562
GOTERM_CC_DIRECT	GO:0015629~actin cytoskeleton	48	1.90552	1.1883e-06	ENSMUSG00000035206, ENSMUSG00000066406, ENSMUSG00000029095, ENSMUSG00000029516, ENSMUSG00000028906, ENSMUSG00000027194, ENSMUSG00000028176, ENSMUSG00000025085, ENSMUSG00000028649, ENSMUSG00000023022, ENSMUSG00000022246, ENSMUSG00000022995, ENSMUSG00000038453, ENSMUSG00000069833, ENSMUSG00000020532, ENSMUSG00000019978, ENSMUSG00000026596, ENSMUSG00000043079, ENSMUSG00000019907, ENSMUSG00000063063,…	2249	201	19662	2.08777	0.00103091	3.55664e-05	0.00184357
GOTERM_BP_DIRECT	GO:0006351~transcription, DNA-templated	295	11.711	3.78764e-08	ENSMUSG00000010476, ENSMUSG00000003575, ENSMUSG00000038822, ENSMUSG00000001517, ENSMUSG00000071291, ENSMUSG00000025616, ENSMUSG00000056476, ENSMUSG00000032251, ENSMUSG00000042724, ENSMUSG00000018501, ENSMUSG00000021514, ENSMUSG00000040033, ENSMUSG00000060261, ENSMUSG00000059474, ENSMUSG00000042197, ENSMUSG00000001017, ENSMUSG00000059475, ENSMUSG00000048249, ENSMUSG00000022641, ENSMUSG00000058729,…	2112	1885	18082	1.33987	0.000182775	3.65576e-05	7.18122e-05
GOTERM_MF_DIRECT	GO:0030507~spectrin binding	16	0.635173	5.42268e-07	ENSMUSG00000030805, ENSMUSG00000034799, ENSMUSG00000031543, ENSMUSG00000028906, ENSMUSG00000069601, ENSMUSG00000026933, ENSMUSG00000018395, ENSMUSG00000057738, ENSMUSG00000041570, ENSMUSG00000019978, ENSMUSG00000029064, ENSMUSG00000029106, ENSMUSG00000022099, ENSMUSG00000029757, ENSMUSG00000032826, ENSMUSG00000044433	2061	31	17446	4.36894	0.000752927	5.37993e-05	0.000892615
GOTERM_BP_DIRECT	GO:0015031~protein transport	114	4.52561	6.69746e-08	ENSMUSG00000000131, ENSMUSG00000036435, ENSMUSG00000042590, ENSMUSG00000021079, ENSMUSG00000034826, ENSMUSG00000032258, ENSMUSG00000039232, ENSMUSG00000022841, ENSMUSG00000004626, ENSMUSG00000034247, ENSMUSG00000021124, ENSMUSG00000024150, ENSMUSG00000079418, ENSMUSG00000020876, ENSMUSG00000034813, ENSMUSG00000025607, ENSMUSG00000002031, ENSMUSG00000024357, ENSMUSG00000041879, ENSMUSG00000033419,…	2112	592	18082	1.64868	0.000323167	5.38684e-05	0.000126981
GOTERM_CC_DIRECT	GO:0030018~Z disc	34	1.34974	2.34981e-06	ENSMUSG00000024381, ENSMUSG00000007617, ENSMUSG00000031543, ENSMUSG00000054640, ENSMUSG00000057378, ENSMUSG00000029131, ENSMUSG00000057738, ENSMUSG00000043079, ENSMUSG00000019907, ENSMUSG00000051331, ENSMUSG00000026131, ENSMUSG00000031626, ENSMUSG00000021870, ENSMUSG00000045103, ENSMUSG00000051747, ENSMUSG00000028161, ENSMUSG00000028525, ENSMUSG00000034295, ENSMUSG00000069601, ENSMUSG00000052374,…	2249	124	19662	2.39715	0.00203756	6.79855e-05	0.00364555
GOTERM_CC_DIRECT	GO:0001725~stress fiber	23	0.913061	2.76813e-06	ENSMUSG00000021493, ENSMUSG00000030739, ENSMUSG00000034574, ENSMUSG00000025085, ENSMUSG00000025278, ENSMUSG00000005417, ENSMUSG00000023022, ENSMUSG00000025006, ENSMUSG00000022995, ENSMUSG00000027940, ENSMUSG00000030562, ENSMUSG00000058056, ENSMUSG00000029528, ENSMUSG00000032366, ENSMUSG00000021998, ENSMUSG00000043079, ENSMUSG00000054808, ENSMUSG00000032735, ENSMUSG00000029860, ENSMUSG00000026556,…	2249	67	19662	3.00117	0.00239986	7.75047e-05	0.00429453
GOTERM_BP_DIRECT	GO:0006355~regulation of transcription, DNA-templated	344	13.6562	1.18788e-07	ENSMUSG00000010476, ENSMUSG00000003575, ENSMUSG00000038822, ENSMUSG00000001517, ENSMUSG00000071291, ENSMUSG00000025616, ENSMUSG00000056476, ENSMUSG00000032251, ENSMUSG00000042724, ENSMUSG00000018501, ENSMUSG00000031111, ENSMUSG00000021514, ENSMUSG00000040033, ENSMUSG00000060261, ENSMUSG00000059474, ENSMUSG00000042197, ENSMUSG00000001017, ENSMUSG00000059475, ENSMUSG00000048249, ENSMUSG00000022641,…	2112	2279	18082	1.29231	0.000573108	8.18926e-05	0.000225218
GOTERM_CC_DIRECT	GO:0031410~cytoplasmic vesicle	113	4.48591	3.936e-06	ENSMUSG00000021071, ENSMUSG00000039361, ENSMUSG00000026121, ENSMUSG00000004319, ENSMUSG00000021457, ENSMUSG00000038696, ENSMUSG00000062995, ENSMUSG00000028059, ENSMUSG00000002458, ENSMUSG00000028644, ENSMUSG00000022789, ENSMUSG00000027584, ENSMUSG00000010080, ENSMUSG00000031065, ENSMUSG00000021733, ENSMUSG00000075415, ENSMUSG00000034813, ENSMUSG00000025607, ENSMUSG00000028830, ENSMUSG00000029428,…	2249	646	19662	1.52927	0.00341063	0.000106759	0.00610634
GOTERM_CC_DIRECT	GO:0005814~centriole	31	1.23065	4.73695e-06	ENSMUSG00000024989, ENSMUSG00000027550, ENSMUSG00000038070, ENSMUSG00000057335, ENSMUSG00000038241, ENSMUSG00000024542, ENSMUSG00000043987, ENSMUSG00000068394, ENSMUSG00000001105, ENSMUSG00000056737, ENSMUSG00000011958, ENSMUSG00000046111, ENSMUSG00000001151, ENSMUSG00000033904, ENSMUSG00000042156, ENSMUSG00000020776, ENSMUSG00000041491, ENSMUSG00000024290, ENSMUSG00000021068, ENSMUSG00000031865,…	2249	111	19662	2.44161	0.00410324	0.000124589	0.0073489
GOTERM_MF_DIRECT	GO:0003723~RNA binding	137	5.43867	1.46083e-06	ENSMUSG00000029817, ENSMUSG00000027387, ENSMUSG00000041199, ENSMUSG00000025899, ENSMUSG00000052707, ENSMUSG00000091625, ENSMUSG00000031060, ENSMUSG00000034820, ENSMUSG00000001017, ENSMUSG00000025920, ENSMUSG00000031256, ENSMUSG00000028580, ENSMUSG00000027763, ENSMUSG00000025937, ENSMUSG00000022635, ENSMUSG00000030846, ENSMUSG00000037772, ENSMUSG00000025785, ENSMUSG00000002524, ENSMUSG00000029507,…	2061	780	17446	1.48677	0.00202704	0.000135264	0.00240463
GOTERM_BP_DIRECT	GO:0007399~nervous system development	79	3.13617	2.82755e-07	ENSMUSG00000027699, ENSMUSG00000046449, ENSMUSG00000026121, ENSMUSG00000059146, ENSMUSG00000029516, ENSMUSG00000052512, ENSMUSG00000043535, ENSMUSG00000052516, ENSMUSG00000022883, ENSMUSG00000033066, ENSMUSG00000027200, ENSMUSG00000027692, ENSMUSG00000024921, ENSMUSG00000062991, ENSMUSG00000030397, ENSMUSG00000022995, ENSMUSG00000032087, ENSMUSG00000032216, ENSMUSG00000030584, ENSMUSG00000021820,…	2112	377	18082	1.79407	0.00136365	0.000151608	0.000536092
GOTERM_BP_DIRECT	GO:0007049~cell cycle	115	4.5653	2.66974e-07	ENSMUSG00000033209, ENSMUSG00000038822, ENSMUSG00000001517, ENSMUSG00000030649, ENSMUSG00000038241, ENSMUSG00000029516, ENSMUSG00000069631, ENSMUSG00000025616, ENSMUSG00000028059, ENSMUSG00000030397, ENSMUSG00000031644, ENSMUSG00000035437, ENSMUSG00000058729, ENSMUSG00000025316, ENSMUSG00000020486, ENSMUSG00000030538, ENSMUSG00000052062, ENSMUSG00000022961, ENSMUSG00000006728, ENSMUSG00000041769,…	2112	614	18082	1.60355	0.00128759	0.000161039	0.000506172
GOTERM_BP_DIRECT	GO:0006886~intracellular protein transport	55	2.18341	4.43724e-07	ENSMUSG00000000131, ENSMUSG00000041670, ENSMUSG00000003033, ENSMUSG00000029174, ENSMUSG00000025142, ENSMUSG00000031012, ENSMUSG00000039367, ENSMUSG00000042590, ENSMUSG00000079477, ENSMUSG00000039232, ENSMUSG00000022841, ENSMUSG00000001052, ENSMUSG00000009090, ENSMUSG00000035437, ENSMUSG00000021124, ENSMUSG00000027291, ENSMUSG00000030805, ENSMUSG00000035152, ENSMUSG00000020876, ENSMUSG00000029462,…	2112	232	18082	2.02968	0.00213912	0.000214118	0.00084128
GOTERM_MF_DIRECT	GO:0098641~cadherin binding involved in cell-cell adhesion	61	2.4216	2.56424e-06	ENSMUSG00000024969, ENSMUSG00000039361, ENSMUSG00000020849, ENSMUSG00000055762, ENSMUSG00000039031, ENSMUSG00000034101, ENSMUSG00000025558, ENSMUSG00000023022, ENSMUSG00000022680, ENSMUSG00000069833, ENSMUSG00000041362, ENSMUSG00000034088, ENSMUSG00000027111, ENSMUSG00000016487, ENSMUSG00000000275, ENSMUSG00000030536, ENSMUSG00000002524, ENSMUSG00000022770, ENSMUSG00000045983, ENSMUSG00000024812,…	2061	279	17446	1.85073	0.0035554	0.000222584	0.00422087
GOTERM_BP_DIRECT	GO:0006897~endocytosis	46	1.82612	5.71685e-07	ENSMUSG00000024381, ENSMUSG00000039361, ENSMUSG00000046032, ENSMUSG00000022433, ENSMUSG00000024566, ENSMUSG00000026867, ENSMUSG00000073563, ENSMUSG00000060279, ENSMUSG00000022957, ENSMUSG00000020817, ENSMUSG00000025468, ENSMUSG00000035392, ENSMUSG00000022841, ENSMUSG00000016664, ENSMUSG00000030660, ENSMUSG00000033793, ENSMUSG00000022789, ENSMUSG00000029560, ENSMUSG00000002058, ENSMUSG00000026825,…	2112	181	18082	2.17586	0.00275515	0.000229886	0.00108389
GOTERM_BP_DIRECT	GO:0035264~multicellular organism growth	35	1.38944	5.51455e-07	ENSMUSG00000024897, ENSMUSG00000075254, ENSMUSG00000058454, ENSMUSG00000079509, ENSMUSG00000028329, ENSMUSG00000017740, ENSMUSG00000021268, ENSMUSG00000086537, ENSMUSG00000031644, ENSMUSG00000066595, ENSMUSG00000024985, ENSMUSG00000074733, ENSMUSG00000005089, ENSMUSG00000006699, ENSMUSG00000001151, ENSMUSG00000034135, ENSMUSG00000040268, ENSMUSG00000027523, ENSMUSG00000054051, ENSMUSG00000026904,…	2112	120	18082	2.49712	0.00265778	0.000241909	0.00104553
GOTERM_CC_DIRECT	GO:0008021~synaptic vesicle	33	1.31004	9.63642e-06	ENSMUSG00000024897, ENSMUSG00000024381, ENSMUSG00000021071, ENSMUSG00000026791, ENSMUSG00000034593, ENSMUSG00000039361, ENSMUSG00000004319, ENSMUSG00000017978, ENSMUSG00000036437, ENSMUSG00000020886, ENSMUSG00000024743, ENSMUSG00000050379, ENSMUSG00000024462, ENSMUSG00000040687, ENSMUSG00000039232, ENSMUSG00000024798, ENSMUSG00000040560, ENSMUSG00000026825, ENSMUSG00000041488, ENSMUSG00000026150,…	2249	126	19662	2.28972	0.00832956	0.000245983	0.0149494
GOTERM_MF_DIRECT	GO:0005085~guanyl-nucleotide exchange factor activity	40	1.58793	3.58917e-06	ENSMUSG00000074582, ENSMUSG00000031442, ENSMUSG00000027699, ENSMUSG00000040940, ENSMUSG00000031133, ENSMUSG00000066406, ENSMUSG00000026867, ENSMUSG00000037509, ENSMUSG00000028059, ENSMUSG00000040687, ENSMUSG00000025558, ENSMUSG00000009621, ENSMUSG00000034867, ENSMUSG00000052921, ENSMUSG00000022957, ENSMUSG00000038024, ENSMUSG00000035392, ENSMUSG00000039844, ENSMUSG00000026594, ENSMUSG00000030313,…	2061	156	17446	2.17047	0.00497296	0.000293214	0.00590791
GOTERM_BP_DIRECT	GO:0006281~DNA repair	68	2.69948	9.90708e-07	ENSMUSG00000026914, ENSMUSG00000030689, ENSMUSG00000001517, ENSMUSG00000028886, ENSMUSG00000032298, ENSMUSG00000047617, ENSMUSG00000025144, ENSMUSG00000043535, ENSMUSG00000034206, ENSMUSG00000028702, ENSMUSG00000040174, ENSMUSG00000043987, ENSMUSG00000035958, ENSMUSG00000061288, ENSMUSG00000037570, ENSMUSG00000062270, ENSMUSG00000030166, ENSMUSG00000054051, ENSMUSG00000010461, ENSMUSG00000079036,…	2112	318	18082	1.83077	0.00476975	0.000367714	0.00187833
GOTERM_CC_DIRECT	GO:0015630~microtubule cytoskeleton	38	1.50854	1.5052e-05	ENSMUSG00000032624, ENSMUSG00000029071, ENSMUSG00000075569, ENSMUSG00000030852, ENSMUSG00000030276, ENSMUSG00000063659, ENSMUSG00000025899, ENSMUSG00000028649, ENSMUSG00000049550, ENSMUSG00000024795, ENSMUSG00000030397, ENSMUSG00000057738, ENSMUSG00000003810, ENSMUSG00000028849, ENSMUSG00000022789, ENSMUSG00000009418, ENSMUSG00000041362, ENSMUSG00000025323, ENSMUSG00000033004, ENSMUSG00000058690,…	2249	158	19662	2.10264	0.0129803	0.000373223	0.0233499
GOTERM_CC_DIRECT	GO:0005911~cell-cell junction	45	1.78642	1.55361e-05	ENSMUSG00000027699, ENSMUSG00000031133, ENSMUSG00000033278, ENSMUSG00000075254, ENSMUSG00000022568, ENSMUSG00000025949, ENSMUSG00000031012, ENSMUSG00000037605, ENSMUSG00000034101, ENSMUSG00000019920, ENSMUSG00000028909, ENSMUSG00000026341, ENSMUSG00000059674, ENSMUSG00000016664, ENSMUSG00000069833, ENSMUSG00000026556, ENSMUSG00000041488, ENSMUSG00000058806, ENSMUSG00000006699, ENSMUSG00000049336,…	2249	201	19662	1.95729	0.0133949	0.000374525	0.0241007
GOTERM_CC_DIRECT	GO:0042383~sarcolemma	31	1.23065	1.76603e-05	ENSMUSG00000019899, ENSMUSG00000018340, ENSMUSG00000031543, ENSMUSG00000054640, ENSMUSG00000057378, ENSMUSG00000041119, ENSMUSG00000069833, ENSMUSG00000024302, ENSMUSG00000022607, ENSMUSG00000051331, ENSMUSG00000026131, ENSMUSG00000022565, ENSMUSG00000030805, ENSMUSG00000021870, ENSMUSG00000048126, ENSMUSG00000027523, ENSMUSG00000045103, ENSMUSG00000030538, ENSMUSG00000028161, ENSMUSG00000069601,…	2249	118	19662	2.29677	0.0152123	0.000414218	0.0273955
GOTERM_MF_DIRECT	GO:0005516~calmodulin binding	44	1.74672	5.64776e-06	ENSMUSG00000016346, ENSMUSG00000034799, ENSMUSG00000034593, ENSMUSG00000038260, ENSMUSG00000030739, ENSMUSG00000031012, ENSMUSG00000029471, ENSMUSG00000054640, ENSMUSG00000019943, ENSMUSG00000028906, ENSMUSG00000055407, ENSMUSG00000042632, ENSMUSG00000057378, ENSMUSG00000032503, ENSMUSG00000066036, ENSMUSG00000024743, ENSMUSG00000057738, ENSMUSG00000021820, ENSMUSG00000026611, ENSMUSG00000051331,…	2061	182	17446	2.04644	0.00781407	0.000435725	0.00929628
GOTERM_MF_DIRECT	GO:0017137~Rab GTPase binding	35	1.38944	6.17612e-06	ENSMUSG00000038822, ENSMUSG00000030172, ENSMUSG00000034593, ENSMUSG00000037386, ENSMUSG00000041670, ENSMUSG00000027674, ENSMUSG00000029174, ENSMUSG00000019790, ENSMUSG00000022829, ENSMUSG00000037098, ENSMUSG00000051586, ENSMUSG00000038844, ENSMUSG00000041609, ENSMUSG00000019823, ENSMUSG00000034867, ENSMUSG00000036644, ENSMUSG00000001105, ENSMUSG00000032182, ENSMUSG00000035392, ENSMUSG00000022789,…	2061	131	17446	2.26159	0.00854197	0.000451406	0.0101659
GOTERM_CC_DIRECT	GO:0031252~cell leading edge	19	0.754268	3.03708e-05	ENSMUSG00000032740, ENSMUSG00000022568, ENSMUSG00000030536, ENSMUSG00000031865, ENSMUSG00000026490, ENSMUSG00000026341, ENSMUSG00000033392, ENSMUSG00000029528, ENSMUSG00000058835, ENSMUSG00000070047, ENSMUSG00000021338, ENSMUSG00000033149, ENSMUSG00000041362, ENSMUSG00000026014, ENSMUSG00000059439, ENSMUSG00000057230, ENSMUSG00000036825, ENSMUSG00000027247, ENSMUSG00000039706	2249	56	19662	2.96622	0.0260178	0.000693503	0.0471084
GOTERM_BP_DIRECT	GO:0016192~vesicle-mediated transport	50	1.98491	2.12883e-06	ENSMUSG00000074582, ENSMUSG00000024758, ENSMUSG00000039361, ENSMUSG00000034593, ENSMUSG00000021686, ENSMUSG00000003033, ENSMUSG00000019790, ENSMUSG00000022829, ENSMUSG00000024581, ENSMUSG00000037098, ENSMUSG00000034473, ENSMUSG00000027575, ENSMUSG00000047547, ENSMUSG00000070939, ENSMUSG00000004849, ENSMUSG00000060279, ENSMUSG00000039232, ENSMUSG00000020817, ENSMUSG00000022841, ENSMUSG00000040701,…	2112	213	18082	2.00975	0.0102211	0.00073357	0.0040361
GOTERM_BP_DIRECT	GO:0000226~microtubule cytoskeleton organization	29	1.15125	2.88077e-06	ENSMUSG00000024969, ENSMUSG00000064302, ENSMUSG00000030852, ENSMUSG00000055407, ENSMUSG00000028078, ENSMUSG00000030397, ENSMUSG00000033392, ENSMUSG00000027254, ENSMUSG00000028849, ENSMUSG00000037313, ENSMUSG00000022607, ENSMUSG00000041020, ENSMUSG00000001151, ENSMUSG00000007411, ENSMUSG00000021738, ENSMUSG00000035770, ENSMUSG00000068115, ENSMUSG00000022961, ENSMUSG00000040936, ENSMUSG00000026490,…	2112	96	18082	2.5863	0.0138064	0.000868536	0.00546169
GOTERM_BP_DIRECT	GO:0048813~dendrite morphogenesis	18	0.714569	2.75399e-06	ENSMUSG00000050272, ENSMUSG00000033565, ENSMUSG00000039361, ENSMUSG00000029071, ENSMUSG00000034656, ENSMUSG00000068740, ENSMUSG00000028546, ENSMUSG00000036333, ENSMUSG00000055407, ENSMUSG00000030557, ENSMUSG00000020827, ENSMUSG00000027797, ENSMUSG00000039852, ENSMUSG00000058835, ENSMUSG00000026596, ENSMUSG00000063063, ENSMUSG00000028613, ENSMUSG00000021936	2112	43	18082	3.58391	0.0132028	0.000885659	0.00522133
GOTERM_MF_DIRECT	GO:0032403~protein complex binding	71	2.81858	1.33745e-05	ENSMUSG00000029478, ENSMUSG00000027012, ENSMUSG00000018340, ENSMUSG00000031012, ENSMUSG00000000708, ENSMUSG00000020849, ENSMUSG00000020886, ENSMUSG00000032258, ENSMUSG00000031060, ENSMUSG00000023027, ENSMUSG00000029064, ENSMUSG00000022607, ENSMUSG00000063142, ENSMUSG00000027111, ENSMUSG00000027002, ENSMUSG00000021408, ENSMUSG00000054051, ENSMUSG00000026782, ENSMUSG00000030536, ENSMUSG00000042626,…	2061	358	17446	1.67878	0.0184059	0.000928436	0.0220133
GOTERM_MF_DIRECT	GO:0051015~actin filament binding	34	1.34974	1.95692e-05	ENSMUSG00000016382, ENSMUSG00000024381, ENSMUSG00000030739, ENSMUSG00000042700, ENSMUSG00000096054, ENSMUSG00000033066, ENSMUSG00000026341, ENSMUSG00000000631, ENSMUSG00000023022, ENSMUSG00000028465, ENSMUSG00000032366, ENSMUSG00000041362, ENSMUSG00000063063, ENSMUSG00000018387, ENSMUSG00000049493, ENSMUSG00000033577, ENSMUSG00000031328, ENSMUSG00000051747, ENSMUSG00000078484, ENSMUSG00000035441,…	2061	132	17446	2.18033	0.0268158	0.00129354	0.0322076
GOTERM_BP_DIRECT	GO:0007411~axon guidance	38	1.50854	5.76067e-06	ENSMUSG00000056121, ENSMUSG00000020598, ENSMUSG00000019899, ENSMUSG00000025876, ENSMUSG00000037032, ENSMUSG00000029071, ENSMUSG00000020099, ENSMUSG00000038777, ENSMUSG00000052516, ENSMUSG00000036916, ENSMUSG00000022883, ENSMUSG00000025085, ENSMUSG00000004151, ENSMUSG00000021268, ENSMUSG00000022995, ENSMUSG00000019647, ENSMUSG00000021262, ENSMUSG00000032340, ENSMUSG00000038535, ENSMUSG00000022607,…	2112	149	18082	2.18348	0.0274182	0.00163402	0.0109214
GOTERM_CC_DIRECT	GO:0030673~axolemma	10	0.396983	0.000103679	ENSMUSG00000062991, ENSMUSG00000062785, ENSMUSG00000031543, ENSMUSG00000024044, ENSMUSG00000035441, ENSMUSG00000052516, ENSMUSG00000022883, ENSMUSG00000024462, ENSMUSG00000005089, ENSMUSG00000024163	2249	19	19662	4.60134	0.0860672	0.00230499	0.160732
GOTERM_MF_DIRECT	GO:0008022~protein C-terminus binding	46	1.82612	4.25686e-05	ENSMUSG00000033060, ENSMUSG00000003573, ENSMUSG00000022623, ENSMUSG00000032298, ENSMUSG00000008658, ENSMUSG00000038241, ENSMUSG00000025246, ENSMUSG00000031012, ENSMUSG00000028176, ENSMUSG00000037541, ENSMUSG00000020886, ENSMUSG00000038738, ENSMUSG00000050697, ENSMUSG00000042605, ENSMUSG00000004113, ENSMUSG00000060279, ENSMUSG00000032216, ENSMUSG00000022973, ENSMUSG00000026825, ENSMUSG00000027584,…	2061	209	17446	1.86307	0.0574149	0.00268408	0.0700484
GOTERM_CC_DIRECT	GO:0060076~excitatory synapse	14	0.555776	0.000138017	ENSMUSG00000026341, ENSMUSG00000033295, ENSMUSG00000059974, ENSMUSG00000034799, ENSMUSG00000022623, ENSMUSG00000038665, ENSMUSG00000007617, ENSMUSG00000026959, ENSMUSG00000001507, ENSMUSG00000028525, ENSMUSG00000020886, ENSMUSG00000051790, ENSMUSG00000024109, ENSMUSG00000038738	2249	37	19662	3.30799	0.112908	0.00299069	0.213912
GOTERM_BP_DIRECT	GO:0098609~cell-cell adhesion	44	1.74672	1.17065e-05	ENSMUSG00000022568, ENSMUSG00000024969, ENSMUSG00000030172, ENSMUSG00000001964, ENSMUSG00000036053, ENSMUSG00000055762, ENSMUSG00000026860, ENSMUSG00000026867, ENSMUSG00000037605, ENSMUSG00000023022, ENSMUSG00000026305, ENSMUSG00000025558, ENSMUSG00000017670, ENSMUSG00000022680, ENSMUSG00000028465, ENSMUSG00000056737, ENSMUSG00000016664, ENSMUSG00000022521, ENSMUSG00000063063, ENSMUSG00000034088,…	2112	189	18082	1.99317	0.0549297	0.00313374	0.0221928
GOTERM_CC_DIRECT	GO:0072686~mitotic spindle	16	0.635173	0.000150387	ENSMUSG00000027699, ENSMUSG00000006699, ENSMUSG00000033209, ENSMUSG00000032479, ENSMUSG00000002546, ENSMUSG00000032624, ENSMUSG00000034462, ENSMUSG00000026991, ENSMUSG00000048930, ENSMUSG00000066306, ENSMUSG00000033392, ENSMUSG00000056737, ENSMUSG00000041215, ENSMUSG00000004221, ENSMUSG00000040811, ENSMUSG00000024426	2249	47	19662	2.97619	0.122384	0.00317898	0.233064
GOTERM_CC_DIRECT	GO:0005938~cell cortex	33	1.31004	0.000158414	ENSMUSG00000066406, ENSMUSG00000064302, ENSMUSG00000035877, ENSMUSG00000028649, ENSMUSG00000022246, ENSMUSG00000033392, ENSMUSG00000066306, ENSMUSG00000029528, ENSMUSG00000032216, ENSMUSG00000002458, ENSMUSG00000005871, ENSMUSG00000030279, ENSMUSG00000010080, ENSMUSG00000015766, ENSMUSG00000059456, ENSMUSG00000026131, ENSMUSG00000029148, ENSMUSG00000031511, ENSMUSG00000031328, ENSMUSG00000075415,…	2249	144	19662	2.0035	0.128478	0.0031929	0.245489
GOTERM_CC_DIRECT	GO:0005884~actin filament	20	0.793966	0.000155995	ENSMUSG00000016382, ENSMUSG00000066406, ENSMUSG00000024969, ENSMUSG00000034593, ENSMUSG00000031328, ENSMUSG00000029761, ENSMUSG00000007827, ENSMUSG00000033066, ENSMUSG00000026341, ENSMUSG00000044534, ENSMUSG00000004677, ENSMUSG00000058056, ENSMUSG00000019359, ENSMUSG00000022089, ENSMUSG00000021998, ENSMUSG00000022099, ENSMUSG00000031078, ENSMUSG00000039137, ENSMUSG00000015143, ENSMUSG00000049493	2249	68	19662	2.57134	0.126646	0.00321897	0.241746
GOTERM_BP_DIRECT	GO:0006810~transport	270	10.7185	1.41347e-05	ENSMUSG00000000131, ENSMUSG00000004319, ENSMUSG00000035189, ENSMUSG00000042590, ENSMUSG00000036435, ENSMUSG00000034826, ENSMUSG00000062785, ENSMUSG00000032258, ENSMUSG00000059336, ENSMUSG00000066595, ENSMUSG00000004626, ENSMUSG00000004317, ENSMUSG00000048249, ENSMUSG00000051331, ENSMUSG00000021124, ENSMUSG00000031791, ENSMUSG00000040430, ENSMUSG00000025607, ENSMUSG00000024357, ENSMUSG00000001138,…	2112	1822	18082	1.26873	0.06594	0.0035838	0.0267955
GOTERM_BP_DIRECT	GO:0050885~neuromuscular process controlling balance	20	0.793966	1.82288e-05	ENSMUSG00000031996, ENSMUSG00000033565, ENSMUSG00000034593, ENSMUSG00000021684, ENSMUSG00000022623, ENSMUSG00000022892, ENSMUSG00000008658, ENSMUSG00000034656, ENSMUSG00000017167, ENSMUSG00000020886, ENSMUSG00000038738, ENSMUSG00000031367, ENSMUSG00000030302, ENSMUSG00000026596, ENSMUSG00000031960, ENSMUSG00000051790, ENSMUSG00000024109, ENSMUSG00000014592, ENSMUSG00000063142, ENSMUSG00000057897	2112	58	18082	2.95226	0.0842142	0.00418042	0.0345554
GOTERM_CC_DIRECT	GO:0042734~presynaptic membrane	21	0.833664	0.000212451	ENSMUSG00000033768, ENSMUSG00000022568, ENSMUSG00000034799, ENSMUSG00000039361, ENSMUSG00000037032, ENSMUSG00000041670, ENSMUSG00000017978, ENSMUSG00000031012, ENSMUSG00000036422, ENSMUSG00000033981, ENSMUSG00000024743, ENSMUSG00000022770, ENSMUSG00000024462, ENSMUSG00000035392, ENSMUSG00000040640, ENSMUSG00000022935, ENSMUSG00000033419, ENSMUSG00000051790, ENSMUSG00000024109, ENSMUSG00000041488,…	2249	75	19662	2.44791	0.16842	0.00418276	0.3291
GOTERM_BP_DIRECT	GO:0061025~membrane fusion	15	0.595474	1.78085e-05	ENSMUSG00000030805, ENSMUSG00000038822, ENSMUSG00000027522, ENSMUSG00000027455, ENSMUSG00000039232, ENSMUSG00000022789, ENSMUSG00000021814, ENSMUSG00000024581, ENSMUSG00000027287, ENSMUSG00000020634, ENSMUSG00000026825, ENSMUSG00000041488, ENSMUSG00000029428, ENSMUSG00000040265, ENSMUSG00000024983	2112	35	18082	3.66924	0.0823548	0.004288	0.0337588
GOTERM_MF_DIRECT	GO:0035091~phosphatidylinositol binding	25	0.992457	7.11922e-05	ENSMUSG00000031442, ENSMUSG00000032740, ENSMUSG00000040268, ENSMUSG00000026274, ENSMUSG00000046032, ENSMUSG00000033885, ENSMUSG00000039452, ENSMUSG00000038866, ENSMUSG00000020876, ENSMUSG00000030102, ENSMUSG00000022150, ENSMUSG00000040711, ENSMUSG00000066643, ENSMUSG00000025915, ENSMUSG00000089872, ENSMUSG00000038844, ENSMUSG00000020828, ENSMUSG00000034377, ENSMUSG00000032422, ENSMUSG00000030660,…	2061	89	17446	2.37776	0.0941572	0.00429031	0.117124
GOTERM_BP_DIRECT	GO:0007163~establishment or maintenance of cell polarity	13	0.516078	1.99557e-05	ENSMUSG00000006699, ENSMUSG00000025812, ENSMUSG00000019920, ENSMUSG00000026341, ENSMUSG00000028649, ENSMUSG00000074227, ENSMUSG00000032558, ENSMUSG00000033392, ENSMUSG00000021338, ENSMUSG00000070047, ENSMUSG00000005871, ENSMUSG00000033419, ENSMUSG00000063450	2112	27	18082	4.12223	0.0918152	0.00436804	0.0378285
GOTERM_CC_DIRECT	GO:0043194~axon initial segment	8	0.317586	0.00023201	ENSMUSG00000020598, ENSMUSG00000024381, ENSMUSG00000016346, ENSMUSG00000053819, ENSMUSG00000026442, ENSMUSG00000075318, ENSMUSG00000028176, ENSMUSG00000069601	2249	13	19662	5.38003	0.182421	0.00436886	0.359347
GOTERM_CC_DIRECT	GO:0030136~clathrin-coated vesicle	18	0.714569	0.000227439	ENSMUSG00000019785, ENSMUSG00000039361, ENSMUSG00000029071, ENSMUSG00000021224, ENSMUSG00000022150, ENSMUSG00000069539, ENSMUSG00000028524, ENSMUSG00000001173, ENSMUSG00000035392, ENSMUSG00000028478, ENSMUSG00000030660, ENSMUSG00000002458, ENSMUSG00000056268, ENSMUSG00000018566, ENSMUSG00000033419, ENSMUSG00000057230, ENSMUSG00000010080, ENSMUSG00000024983	2249	59	19662	2.66722	0.17917	0.00437793	0.352278
GOTERM_CC_DIRECT	GO:0060077~inhibitory synapse	10	0.396983	0.000266477	ENSMUSG00000047454, ENSMUSG00000020728, ENSMUSG00000020436, ENSMUSG00000004319, ENSMUSG00000040797, ENSMUSG00000051790, ENSMUSG00000024109, ENSMUSG00000070880, ENSMUSG00000022553, ENSMUSG00000061601	2249	21	19662	4.16312	0.206525	0.00490988	0.412627
GOTERM_CC_DIRECT	GO:0005730~nucleolus	130	5.16078	0.000293619	ENSMUSG00000029817, ENSMUSG00000010453, ENSMUSG00000024561, ENSMUSG00000000131, ENSMUSG00000021629, ENSMUSG00000055762, ENSMUSG00000042389, ENSMUSG00000064036, ENSMUSG00000021458, ENSMUSG00000035958, ENSMUSG00000059336, ENSMUSG00000029238, ENSMUSG00000024050, ENSMUSG00000023971, ENSMUSG00000029712, ENSMUSG00000001017, ENSMUSG00000025920, ENSMUSG00000038510, ENSMUSG00000020781, ENSMUSG00000029027,…	2249	842	19662	1.3498	0.225005	0.00518851	0.454567
GOTERM_CC_DIRECT	GO:0048786~presynaptic active zone	12	0.47638	0.000292255	ENSMUSG00000030172, ENSMUSG00000037386, ENSMUSG00000034799, ENSMUSG00000040640, ENSMUSG00000005886, ENSMUSG00000041670, ENSMUSG00000038665, ENSMUSG00000037541, ENSMUSG00000003863, ENSMUSG00000028456, ENSMUSG00000070880, ENSMUSG00000061601	2249	30	19662	3.49702	0.224087	0.00527178	0.452459
GOTERM_MF_DIRECT	GO:0019901~protein kinase binding	79	3.13617	9.23829e-05	ENSMUSG00000025658, ENSMUSG00000001517, ENSMUSG00000041670, ENSMUSG00000029071, ENSMUSG00000038241, ENSMUSG00000036333, ENSMUSG00000000708, ENSMUSG00000026395, ENSMUSG00000020886, ENSMUSG00000021457, ENSMUSG00000005981, ENSMUSG00000038696, ENSMUSG00000019920, ENSMUSG00000034101, ENSMUSG00000068394, ENSMUSG00000029513, ENSMUSG00000017412, ENSMUSG00000038453, ENSMUSG00000002458, ENSMUSG00000029068,…	2061	434	17446	1.54083	0.120433	0.00533264	0.151961
GOTERM_CC_DIRECT	GO:0045180~basal cortex	6	0.23819	0.000334732	ENSMUSG00000033392, ENSMUSG00000024969, ENSMUSG00000048537, ENSMUSG00000034462, ENSMUSG00000064302, ENSMUSG00000033149	2249	7	19662	7.49362	0.252182	0.00579506	0.51806
GOTERM_CC_DIRECT	GO:0016023~cytoplasmic, membrane-bounded vesicle	33	1.31004	0.000392536	ENSMUSG00000074582, ENSMUSG00000029071, ENSMUSG00000047879, ENSMUSG00000017978, ENSMUSG00000038696, ENSMUSG00000028059, ENSMUSG00000050812, ENSMUSG00000002458, ENSMUSG00000026159, ENSMUSG00000026596, ENSMUSG00000027584, ENSMUSG00000021288, ENSMUSG00000026131, ENSMUSG00000031729, ENSMUSG00000032740, ENSMUSG00000033577, ENSMUSG00000021224, ENSMUSG00000075415, ENSMUSG00000021567, ENSMUSG00000034813,…	2249	151	19662	1.91062	0.288791	0.00665985	0.607269
GOTERM_CC_DIRECT	GO:0005635~nuclear envelope	34	1.34974	0.00042365	ENSMUSG00000024381, ENSMUSG00000038319, ENSMUSG00000043940, ENSMUSG00000001964, ENSMUSG00000019737, ENSMUSG00000042590, ENSMUSG00000096054, ENSMUSG00000034826, ENSMUSG00000049550, ENSMUSG00000011958, ENSMUSG00000051373, ENSMUSG00000020458, ENSMUSG00000036817, ENSMUSG00000021144, ENSMUSG00000029836, ENSMUSG00000026131, ENSMUSG00000002190, ENSMUSG00000031729, ENSMUSG00000020181, ENSMUSG00000050565,…	2249	158	19662	1.88131	0.307749	0.00704824	0.655255
GOTERM_CC_DIRECT	GO:0043231~intracellular membrane-bounded organelle	117	4.6447	0.00043249	ENSMUSG00000029817, ENSMUSG00000010453, ENSMUSG00000027381, ENSMUSG00000005949, ENSMUSG00000031441, ENSMUSG00000005553, ENSMUSG00000024462, ENSMUSG00000052707, ENSMUSG00000059336, ENSMUSG00000029238, ENSMUSG00000022789, ENSMUSG00000024826, ENSMUSG00000010080, ENSMUSG00000021124, ENSMUSG00000032570, ENSMUSG00000031706, ENSMUSG00000038425, ENSMUSG00000062234, ENSMUSG00000036138, ENSMUSG00000031078,…	2249	751	19662	1.36202	0.313042	0.00705954	0.668885
GOTERM_BP_DIRECT	GO:0031175~neuron projection development	34	1.34974	4.7867e-05	ENSMUSG00000025876, ENSMUSG00000033278, ENSMUSG00000025089, ENSMUSG00000028364, ENSMUSG00000035314, ENSMUSG00000017167, ENSMUSG00000022044, ENSMUSG00000041609, ENSMUSG00000032216, ENSMUSG00000005871, ENSMUSG00000041488, ENSMUSG00000059456, ENSMUSG00000049556, ENSMUSG00000031065, ENSMUSG00000019889, ENSMUSG00000032479, ENSMUSG00000022892, ENSMUSG00000039542, ENSMUSG00000079036, ENSMUSG00000028833,…	2112	139	18082	2.09419	0.20627	0.00999371	0.0907149
GOTERM_BP_DIRECT	GO:0006887~exocytosis	28	1.11155	5.26748e-05	ENSMUSG00000074582, ENSMUSG00000037386, ENSMUSG00000034593, ENSMUSG00000034799, ENSMUSG00000041670, ENSMUSG00000019790, ENSMUSG00000022829, ENSMUSG00000017978, ENSMUSG00000036435, ENSMUSG00000051586, ENSMUSG00000024743, ENSMUSG00000038453, ENSMUSG00000030660, ENSMUSG00000004626, ENSMUSG00000041488, ENSMUSG00000030616, ENSMUSG00000031993, ENSMUSG00000031065, ENSMUSG00000019124, ENSMUSG00000054423,…	2112	105	18082	2.28308	0.224475	0.0105364	0.0998222
GOTERM_BP_DIRECT	GO:0060271~cilium morphogenesis	39	1.54823	5.5357e-05	ENSMUSG00000024206, ENSMUSG00000040929, ENSMUSG00000030276, ENSMUSG00000023473, ENSMUSG00000043987, ENSMUSG00000025085, ENSMUSG00000039801, ENSMUSG00000026341, ENSMUSG00000001105, ENSMUSG00000034848, ENSMUSG00000031644, ENSMUSG00000049811, ENSMUSG00000046111, ENSMUSG00000035919, ENSMUSG00000032735, ENSMUSG00000001039, ENSMUSG00000022911, ENSMUSG00000020319, ENSMUSG00000029469, ENSMUSG00000001151,…	2112	170	18082	1.96412	0.23445	0.0106295	0.104903
GOTERM_CC_DIRECT	GO:0000242~pericentriolar material	9	0.357285	0.000680097	ENSMUSG00000024811, ENSMUSG00000001151, ENSMUSG00000031644, ENSMUSG00000021068, ENSMUSG00000035919, ENSMUSG00000068039, ENSMUSG00000040407, ENSMUSG00000024542, ENSMUSG00000068394	2249	19	19662	4.14121	0.445964	0.0108761	1.04995
GOTERM_BP_DIRECT	GO:0035556~intracellular signal transduction	74	2.93767	6.49959e-05	ENSMUSG00000024563, ENSMUSG00000027699, ENSMUSG00000031442, ENSMUSG00000024969, ENSMUSG00000066406, ENSMUSG00000025658, ENSMUSG00000029071, ENSMUSG00000053137, ENSMUSG00000029516, ENSMUSG00000030733, ENSMUSG00000021457, ENSMUSG00000001127, ENSMUSG00000002413, ENSMUSG00000028059, ENSMUSG00000027692, ENSMUSG00000009621, ENSMUSG00000039943, ENSMUSG00000022957, ENSMUSG00000062604, ENSMUSG00000020027,…	2112	400	18082	1.58389	0.269248	0.0115506	0.123158
GOTERM_BP_DIRECT	GO:0042384~cilium assembly	32	1.27035	6.26758e-05	ENSMUSG00000024206, ENSMUSG00000040929, ENSMUSG00000030276, ENSMUSG00000023473, ENSMUSG00000043987, ENSMUSG00000025085, ENSMUSG00000039801, ENSMUSG00000001105, ENSMUSG00000031644, ENSMUSG00000049811, ENSMUSG00000046111, ENSMUSG00000035919, ENSMUSG00000032735, ENSMUSG00000001039, ENSMUSG00000022911, ENSMUSG00000020319, ENSMUSG00000029469, ENSMUSG00000001151, ENSMUSG00000031328, ENSMUSG00000042156,…	2112	129	18082	2.1238	0.261019	0.0115665	0.118764
GOTERM_CC_DIRECT	GO:0097060~synaptic membrane	12	0.47638	0.000748619	ENSMUSG00000063524, ENSMUSG00000034799, ENSMUSG00000038665, ENSMUSG00000022973, ENSMUSG00000001507, ENSMUSG00000031012, ENSMUSG00000027624, ENSMUSG00000033981, ENSMUSG00000030102, ENSMUSG00000040407, ENSMUSG00000020886, ENSMUSG00000028456	2249	33	19662	3.17911	0.477977	0.0117494	1.15516
GOTERM_BP_DIRECT	GO:0051301~cell division	70	2.77888	7.23677e-05	ENSMUSG00000033209, ENSMUSG00000027699, ENSMUSG00000027550, ENSMUSG00000030649, ENSMUSG00000064302, ENSMUSG00000049327, ENSMUSG00000025144, ENSMUSG00000051378, ENSMUSG00000029516, ENSMUSG00000025616, ENSMUSG00000037098, ENSMUSG00000043987, ENSMUSG00000028059, ENSMUSG00000030397, ENSMUSG00000031644, ENSMUSG00000057110, ENSMUSG00000006699, ENSMUSG00000038902, ENSMUSG00000032479, ENSMUSG00000026927,…	2112	374	18082	1.60243	0.29479	0.0119712	0.137117
GOTERM_BP_DIRECT	GO:0051056~regulation of small GTPase mediated signal transduction	10	0.396983	7.16837e-05	ENSMUSG00000038860, ENSMUSG00000041351, ENSMUSG00000042700, ENSMUSG00000040797, ENSMUSG00000002496, ENSMUSG00000039031, ENSMUSG00000026490, ENSMUSG00000021027, ENSMUSG00000001995, ENSMUSG00000037110	2112	18	18082	4.75642	0.292458	0.0122796	0.135822
GOTERM_BP_DIRECT	GO:0045184~establishment of protein localization	16	0.635173	8.15431e-05	ENSMUSG00000024989, ENSMUSG00000040268, ENSMUSG00000031328, ENSMUSG00000042156, ENSMUSG00000033981, ENSMUSG00000020886, ENSMUSG00000069601, ENSMUSG00000019920, ENSMUSG00000018654, ENSMUSG00000047454, ENSMUSG00000033149, ENSMUSG00000039137, ENSMUSG00000002496, ENSMUSG00000024109, ENSMUSG00000020319, ENSMUSG00000031729	2112	44	18082	3.11329	0.325338	0.0130324	0.154489
GOTERM_CC_DIRECT	GO:0031201~SNARE complex	15	0.595474	0.00087189	ENSMUSG00000030805, ENSMUSG00000027522, ENSMUSG00000020946, ENSMUSG00000022829, ENSMUSG00000019790, ENSMUSG00000024581, ENSMUSG00000034473, ENSMUSG00000029428, ENSMUSG00000039232, ENSMUSG00000004626, ENSMUSG00000027287, ENSMUSG00000041488, ENSMUSG00000061536, ENSMUSG00000024983, ENSMUSG00000021124	2249	49	19662	2.67629	0.53099	0.0134292	1.34417
GOTERM_CC_DIRECT	GO:0001726~ruffle	23	0.913061	0.000890088	ENSMUSG00000033577, ENSMUSG00000031511, ENSMUSG00000021493, ENSMUSG00000027523, ENSMUSG00000034593, ENSMUSG00000037126, ENSMUSG00000009073, ENSMUSG00000030536, ENSMUSG00000024290, ENSMUSG00000029516, ENSMUSG00000030733, ENSMUSG00000027365, ENSMUSG00000033066, ENSMUSG00000049550, ENSMUSG00000004677, ENSMUSG00000028465, ENSMUSG00000058056, ENSMUSG00000021998, ENSMUSG00000049076, ENSMUSG00000031078,…	2249	95	19662	2.11662	0.538346	0.0134688	1.37204
GOTERM_BP_DIRECT	GO:0051017~actin filament bundle assembly	14	0.555776	8.84646e-05	ENSMUSG00000006699, ENSMUSG00000016382, ENSMUSG00000029761, ENSMUSG00000033066, ENSMUSG00000023022, ENSMUSG00000026596, ENSMUSG00000021998, ENSMUSG00000029106, ENSMUSG00000022099, ENSMUSG00000054808, ENSMUSG00000018387, ENSMUSG00000015143, ENSMUSG00000015766, ENSMUSG00000049493	2112	35	18082	3.42462	0.347503	0.0136781	0.167592
GOTERM_CC_DIRECT	GO:0016607~nuclear speck	40	1.58793	0.000949662	ENSMUSG00000046139, ENSMUSG00000022800, ENSMUSG00000024561, ENSMUSG00000037032, ENSMUSG00000021012, ENSMUSG00000037608, ENSMUSG00000028809, ENSMUSG00000022160, ENSMUSG00000061136, ENSMUSG00000010608, ENSMUSG00000030002, ENSMUSG00000029004, ENSMUSG00000035851, ENSMUSG00000021244, ENSMUSG00000039210, ENSMUSG00000023007, ENSMUSG00000001017, ENSMUSG00000022185, ENSMUSG00000005583, ENSMUSG00000029068,…	2249	205	19662	1.70586	0.561633	0.0141183	1.46324
GOTERM_MF_DIRECT	GO:0008270~zinc ion binding	165	6.55022	0.00026952	ENSMUSG00000033060, ENSMUSG00000029179, ENSMUSG00000021071, ENSMUSG00000024561, ENSMUSG00000038244, ENSMUSG00000025616, ENSMUSG00000039367, ENSMUSG00000051586, ENSMUSG00000072889, ENSMUSG00000025899, ENSMUSG00000021458, ENSMUSG00000019823, ENSMUSG00000042446, ENSMUSG00000023022, ENSMUSG00000031060, ENSMUSG00000059474, ENSMUSG00000024826, ENSMUSG00000035370, ENSMUSG00000000275, ENSMUSG00000022635,…	2061	1075	17446	1.29925	0.312308	0.014865	0.442729
GOTERM_CC_DIRECT	GO:0043198~dendritic shaft	17	0.674871	0.00107244	ENSMUSG00000031328, ENSMUSG00000022892, ENSMUSG00000007617, ENSMUSG00000054640, ENSMUSG00000033981, ENSMUSG00000036306, ENSMUSG00000039671, ENSMUSG00000028059, ENSMUSG00000024462, ENSMUSG00000017740, ENSMUSG00000004113, ENSMUSG00000025920, ENSMUSG00000051790, ENSMUSG00000039137, ENSMUSG00000051331, ENSMUSG00000067629, ENSMUSG00000005089	2249	61	19662	2.43645	0.605991	0.0156622	1.65096
GOTERM_BP_DIRECT	GO:0032259~methylation	38	1.50854	0.000108977	ENSMUSG00000029179, ENSMUSG00000013787, ENSMUSG00000022721, ENSMUSG00000000326, ENSMUSG00000039345, ENSMUSG00000019792, ENSMUSG00000049327, ENSMUSG00000057406, ENSMUSG00000027384, ENSMUSG00000056770, ENSMUSG00000022160, ENSMUSG00000036009, ENSMUSG00000025899, ENSMUSG00000029004, ENSMUSG00000057234, ENSMUSG00000047583, ENSMUSG00000030960, ENSMUSG00000020691, ENSMUSG00000021692, ENSMUSG00000034442,…	2112	169	18082	1.92508	0.409006	0.0163016	0.206414
GOTERM_BP_DIRECT	GO:0048814~regulation of dendrite morphogenesis	11	0.436681	0.000124745	ENSMUSG00000068748, ENSMUSG00000032216, ENSMUSG00000026959, ENSMUSG00000021451, ENSMUSG00000042700, ENSMUSG00000006476, ENSMUSG00000096054, ENSMUSG00000036306, ENSMUSG00000022883, ENSMUSG00000027692, ENSMUSG00000033569	2112	23	18082	4.09466	0.452316	0.0180787	0.236247
GOTERM_BP_DIRECT	GO:0070588~calcium ion transmembrane transport	24	0.952759	0.000140975	ENSMUSG00000020866, ENSMUSG00000034462, ENSMUSG00000032570, ENSMUSG00000020788, ENSMUSG00000034656, ENSMUSG00000019943, ENSMUSG00000054640, ENSMUSG00000027365, ENSMUSG00000030102, ENSMUSG00000057378, ENSMUSG00000036353, ENSMUSG00000003352, ENSMUSG00000004113, ENSMUSG00000030302, ENSMUSG00000032839, ENSMUSG00000017412, ENSMUSG00000048677, ENSMUSG00000037996, ENSMUSG00000020882, ENSMUSG00000032855,…	2112	88	18082	2.33497	0.493582	0.0192521	0.266945
GOTERM_BP_DIRECT	GO:0042147~retrograde transport, endosome to Golgi	19	0.754268	0.000140006	ENSMUSG00000030172, ENSMUSG00000024104, ENSMUSG00000027522, ENSMUSG00000017288, ENSMUSG00000020946, ENSMUSG00000038671, ENSMUSG00000025949, ENSMUSG00000035278, ENSMUSG00000031865, ENSMUSG00000029462, ENSMUSG00000079477, ENSMUSG00000030704, ENSMUSG00000020859, ENSMUSG00000004849, ENSMUSG00000023923, ENSMUSG00000011831, ENSMUSG00000038456, ENSMUSG00000021124, ENSMUSG00000024983	2112	61	18082	2.66671	0.491208	0.0196778	0.265113
GOTERM_BP_DIRECT	GO:0007018~microtubule-based movement	22	0.873362	0.000172476	ENSMUSG00000021693, ENSMUSG00000032489, ENSMUSG00000030882, ENSMUSG00000022629, ENSMUSG00000027012, ENSMUSG00000035770, ENSMUSG00000051378, ENSMUSG00000047193, ENSMUSG00000038844, ENSMUSG00000021375, ENSMUSG00000024795, ENSMUSG00000026585, ENSMUSG00000018395, ENSMUSG00000014602, ENSMUSG00000059070, ENSMUSG00000021843, ENSMUSG00000029757, ENSMUSG00000033705, ENSMUSG00000063077, ENSMUSG00000021288,…	2112	78	18082	2.4148	0.565013	0.0222472	0.326502
GOTERM_BP_DIRECT	GO:2000463~positive regulation of excitatory postsynaptic potential	12	0.47638	0.000172175	ENSMUSG00000042453, ENSMUSG00000037386, ENSMUSG00000022623, ENSMUSG00000042589, ENSMUSG00000041670, ENSMUSG00000029071, ENSMUSG00000026959, ENSMUSG00000020886, ENSMUSG00000051790, ENSMUSG00000024109, ENSMUSG00000038738, ENSMUSG00000059456	2112	28	18082	3.66924	0.564382	0.0228187	0.325934
GOTERM_CC_DIRECT	GO:0030863~cortical cytoskeleton	11	0.436681	0.00171758	ENSMUSG00000027940, ENSMUSG00000031328, ENSMUSG00000057738, ENSMUSG00000054808, ENSMUSG00000022099, ENSMUSG00000031543, ENSMUSG00000006476, ENSMUSG00000028906, ENSMUSG00000031078, ENSMUSG00000020886, ENSMUSG00000015143	2249	31	19662	3.1022	0.775109	0.0245623	2.63178
GOTERM_CC_DIRECT	GO:0031965~nuclear membrane	42	1.66733	0.00184701	ENSMUSG00000057335, ENSMUSG00000021709, ENSMUSG00000043940, ENSMUSG00000001964, ENSMUSG00000096054, ENSMUSG00000004947, ENSMUSG00000034826, ENSMUSG00000025907, ENSMUSG00000027035, ENSMUSG00000024240, ENSMUSG00000023021, ENSMUSG00000041229, ENSMUSG00000005871, ENSMUSG00000025920, ENSMUSG00000036817, ENSMUSG00000020593, ENSMUSG00000029810, ENSMUSG00000020594, ENSMUSG00000031791, ENSMUSG00000019124,…	2249	226	19662	1.62472	0.799048	0.0259634	2.82745
GOTERM_MF_DIRECT	GO:0017124~SH3 domain binding	28	1.11155	0.000505036	ENSMUSG00000032372, ENSMUSG00000039361, ENSMUSG00000022623, ENSMUSG00000041670, ENSMUSG00000028790, ENSMUSG00000029516, ENSMUSG00000017167, ENSMUSG00000031284, ENSMUSG00000019854, ENSMUSG00000037541, ENSMUSG00000038738, ENSMUSG00000019823, ENSMUSG00000030766, ENSMUSG00000017670, ENSMUSG00000022995, ENSMUSG00000035392, ENSMUSG00000021262, ENSMUSG00000022973, ENSMUSG00000032737, ENSMUSG00000026782,…	2061	118	17446	2.0086	0.504244	0.0266265	0.828093
GOTERM_MF_DIRECT	GO:0008168~methyltransferase activity	36	1.42914	0.000550238	ENSMUSG00000029179, ENSMUSG00000022721, ENSMUSG00000013787, ENSMUSG00000000326, ENSMUSG00000039345, ENSMUSG00000019792, ENSMUSG00000049327, ENSMUSG00000057406, ENSMUSG00000027384, ENSMUSG00000056770, ENSMUSG00000022160, ENSMUSG00000036009, ENSMUSG00000025899, ENSMUSG00000029004, ENSMUSG00000057234, ENSMUSG00000047583, ENSMUSG00000030960, ENSMUSG00000020691, ENSMUSG00000021692, ENSMUSG00000034442,…	2061	168	17446	1.81389	0.534429	0.0269339	0.901896
GOTERM_BP_DIRECT	GO:0061024~membrane organization	19	0.754268	0.000219811	ENSMUSG00000032740, ENSMUSG00000030805, ENSMUSG00000034593, ENSMUSG00000020792, ENSMUSG00000029174, ENSMUSG00000036435, ENSMUSG00000025142, ENSMUSG00000041607, ENSMUSG00000063681, ENSMUSG00000029513, ENSMUSG00000037110, ENSMUSG00000026585, ENSMUSG00000018395, ENSMUSG00000034152, ENSMUSG00000030279, ENSMUSG00000018566, ENSMUSG00000027287, ENSMUSG00000033192, ENSMUSG00000004631	2112	63	18082	2.58206	0.653864	0.0275329	0.415931
GOTERM_MF_DIRECT	GO:0070064~proline-rich region binding	9	0.357285	0.000545477	ENSMUSG00000022957, ENSMUSG00000032216, ENSMUSG00000024498, ENSMUSG00000037032, ENSMUSG00000026782, ENSMUSG00000031078, ENSMUSG00000036712, ENSMUSG00000053110, ENSMUSG00000061136	2061	18	17446	4.23241	0.531339	0.0276791	0.894124
GOTERM_CC_DIRECT	GO:0000776~kinetochore	26	1.03216	0.00206728	ENSMUSG00000020652, ENSMUSG00000017421, ENSMUSG00000020492, ENSMUSG00000064302, ENSMUSG00000025144, ENSMUSG00000000708, ENSMUSG00000028863, ENSMUSG00000045273, ENSMUSG00000050379, ENSMUSG00000033392, ENSMUSG00000005871, ENSMUSG00000029757, ENSMUSG00000019907, ENSMUSG00000042323, ENSMUSG00000027339, ENSMUSG00000018412, ENSMUSG00000031865, ENSMUSG00000026683, ENSMUSG00000040599, ENSMUSG00000028549,…	2249	120	19662	1.89422	0.834081	0.0285562	3.15961
GOTERM_CC_DIRECT	GO:0030175~filopodium	19	0.754268	0.00225096	ENSMUSG00000006699, ENSMUSG00000049336, ENSMUSG00000045103, ENSMUSG00000009073, ENSMUSG00000026782, ENSMUSG00000028176, ENSMUSG00000052374, ENSMUSG00000068748, ENSMUSG00000022995, ENSMUSG00000058056, ENSMUSG00000038453, ENSMUSG00000058835, ENSMUSG00000019966, ENSMUSG00000032827, ENSMUSG00000070047, ENSMUSG00000021998, ENSMUSG00000041362, ENSMUSG00000032737, ENSMUSG00000027111	2249	77	19662	2.15725	0.858582	0.0301008	3.43579
GOTERM_CC_DIRECT	GO:0002102~podosome	11	0.436681	0.00224557	ENSMUSG00000026341, ENSMUSG00000032489, ENSMUSG00000027940, ENSMUSG00000058056, ENSMUSG00000022377, ENSMUSG00000021998, ENSMUSG00000053617, ENSMUSG00000040711, ENSMUSG00000031078, ENSMUSG00000028059, ENSMUSG00000021936	2249	32	19662	3.00525	0.857918	0.030499	3.42769
GOTERM_MF_DIRECT	GO:0044325~ion channel binding	28	1.11155	0.000666913	ENSMUSG00000037386, ENSMUSG00000007617, ENSMUSG00000041670, ENSMUSG00000020849, ENSMUSG00000054640, ENSMUSG00000022841, ENSMUSG00000032855, ENSMUSG00000058498, ENSMUSG00000057789, ENSMUSG00000035203, ENSMUSG00000051331, ENSMUSG00000019861, ENSMUSG00000053819, ENSMUSG00000034462, ENSMUSG00000030538, ENSMUSG00000028525, ENSMUSG00000069601, ENSMUSG00000022770, ENSMUSG00000052374, ENSMUSG00000035640,…	2061	120	17446	1.97513	0.604123	0.0314484	1.09215
GOTERM_MF_DIRECT	GO:0008092~cytoskeletal protein binding	19	0.754268	0.000700127	ENSMUSG00000034462, ENSMUSG00000009073, ENSMUSG00000054640, ENSMUSG00000027624, ENSMUSG00000033981, ENSMUSG00000028906, ENSMUSG00000069601, ENSMUSG00000026384, ENSMUSG00000052374, ENSMUSG00000047454, ENSMUSG00000058056, ENSMUSG00000016664, ENSMUSG00000019978, ENSMUSG00000068699, ENSMUSG00000024044, ENSMUSG00000000127, ENSMUSG00000030695, ENSMUSG00000026131, ENSMUSG00000022565	2061	68	17446	2.36517	0.621984	0.0319071	1.14625
GOTERM_MF_DIRECT	GO:0008331~high voltage-gated calcium channel activity	7	0.277888	0.000732718	ENSMUSG00000003352, ENSMUSG00000004113, ENSMUSG00000017412, ENSMUSG00000020882, ENSMUSG00000034656, ENSMUSG00000051331, ENSMUSG00000004110	2061	11	17446	5.38671	0.638726	0.0323091	1.19931
GOTERM_MF_DIRECT	GO:0004725~protein tyrosine phosphatase activity	24	0.952759	0.000756357	ENSMUSG00000033295, ENSMUSG00000030854, ENSMUSG00000013236, ENSMUSG00000033278, ENSMUSG00000033102, ENSMUSG00000019889, ENSMUSG00000010461, ENSMUSG00000021745, ENSMUSG00000028886, ENSMUSG00000015214, ENSMUSG00000026126, ENSMUSG00000028528, ENSMUSG00000026395, ENSMUSG00000026384, ENSMUSG00000034573, ENSMUSG00000028909, ENSMUSG00000068748, ENSMUSG00000034354, ENSMUSG00000030002, ENSMUSG00000053141,…	2061	97	17446	2.09439	0.650404	0.0323096	1.23777
GOTERM_CC_DIRECT	GO:0036064~ciliary basal body	24	0.952759	0.00257068	ENSMUSG00000046985, ENSMUSG00000029469, ENSMUSG00000001151, ENSMUSG00000042156, ENSMUSG00000034462, ENSMUSG00000026649, ENSMUSG00000022677, ENSMUSG00000040407, ENSMUSG00000066643, ENSMUSG00000063810, ENSMUSG00000034574, ENSMUSG00000036712, ENSMUSG00000026605, ENSMUSG00000026585, ENSMUSG00000032258, ENSMUSG00000030397, ENSMUSG00000001105, ENSMUSG00000049811, ENSMUSG00000035919, ENSMUSG00000021007,…	2249	109	19662	1.92497	0.892924	0.0327967	3.91473
GOTERM_CC_DIRECT	GO:0005694~chromosome	58	2.3025	0.00256615	ENSMUSG00000024561, ENSMUSG00000032298, ENSMUSG00000064302, ENSMUSG00000049327, ENSMUSG00000025144, ENSMUSG00000043535, ENSMUSG00000034206, ENSMUSG00000029238, ENSMUSG00000027455, ENSMUSG00000038290, ENSMUSG00000029757, ENSMUSG00000038902, ENSMUSG00000045098, ENSMUSG00000024317, ENSMUSG00000026683, ENSMUSG00000028549, ENSMUSG00000036086, ENSMUSG00000009575, ENSMUSG00000024811, ENSMUSG00000054823,…	2249	344	19662	1.47403	0.892501	0.0332275	3.90796
GOTERM_CC_DIRECT	GO:0005768~endosome	85	3.37435	0.00252752	ENSMUSG00000035206, ENSMUSG00000017288, ENSMUSG00000031153, ENSMUSG00000039361, ENSMUSG00000031441, ENSMUSG00000004319, ENSMUSG00000046032, ENSMUSG00000024566, ENSMUSG00000037722, ENSMUSG00000037098, ENSMUSG00000079477, ENSMUSG00000016534, ENSMUSG00000029130, ENSMUSG00000050812, ENSMUSG00000027692, ENSMUSG00000034973, ENSMUSG00000034867, ENSMUSG00000004317, ENSMUSG00000034247, ENSMUSG00000021124,…	2249	544	19662	1.36602	0.888827	0.0332302	3.85021
GOTERM_CC_DIRECT	GO:0097539~ciliary transition fiber	6	0.23819	0.00298496	ENSMUSG00000020776, ENSMUSG00000042156, ENSMUSG00000023072, ENSMUSG00000021068, ENSMUSG00000043987, ENSMUSG00000026605	2249	10	19662	5.24553	0.925341	0.0363902	4.53204
GOTERM_CC_DIRECT	GO:0008076~voltage-gated potassium channel complex	19	0.754268	0.00303721	ENSMUSG00000016346, ENSMUSG00000038077, ENSMUSG00000052572, ENSMUSG00000038319, ENSMUSG00000075318, ENSMUSG00000028033, ENSMUSG00000057182, ENSMUSG00000058740, ENSMUSG00000040407, ENSMUSG00000017167, ENSMUSG00000020886, ENSMUSG00000062785, ENSMUSG00000037610, ENSMUSG00000031576, ENSMUSG00000052726, ENSMUSG00000028931, ENSMUSG00000031078, ENSMUSG00000053519, ENSMUSG00000063142	2249	79	19662	2.10264	0.928661	0.0365045	4.60962
GOTERM_CC_DIRECT	GO:0019898~extrinsic component of membrane	20	0.793966	0.00297569	ENSMUSG00000031442, ENSMUSG00000027381, ENSMUSG00000025089, ENSMUSG00000046032, ENSMUSG00000043940, ENSMUSG00000009073, ENSMUSG00000020876, ENSMUSG00000025142, ENSMUSG00000027624, ENSMUSG00000028906, ENSMUSG00000026384, ENSMUSG00000073664, ENSMUSG00000034354, ENSMUSG00000025173, ENSMUSG00000016664, ENSMUSG00000019978, ENSMUSG00000029560, ENSMUSG00000024044, ENSMUSG00000026643, ENSMUSG00000020220	2249	85	19662	2.05707	0.924736	0.0367951	4.51826
GOTERM_CC_DIRECT	GO:0005667~transcription factor complex	47	1.86582	0.00295674	ENSMUSG00000025592, ENSMUSG00000024563, ENSMUSG00000028886, ENSMUSG00000000782, ENSMUSG00000025246, ENSMUSG00000038718, ENSMUSG00000040929, ENSMUSG00000027985, ENSMUSG00000018501, ENSMUSG00000018654, ENSMUSG00000034673, ENSMUSG00000029238, ENSMUSG00000039153, ENSMUSG00000023027, ENSMUSG00000022521, ENSMUSG00000030353, ENSMUSG00000037373, ENSMUSG00000063889, ENSMUSG00000020593, ENSMUSG00000002249,…	2249	267	19662	1.53895	0.923484	0.0370925	4.49011
GOTERM_CC_DIRECT	GO:0035371~microtubule plus-end	8	0.317586	0.0036643	ENSMUSG00000049550, ENSMUSG00000034593, ENSMUSG00000063146, ENSMUSG00000040549, ENSMUSG00000005871, ENSMUSG00000051378, ENSMUSG00000031865, ENSMUSG00000026131	2249	19	19662	3.68107	0.958682	0.0432913	5.53627
GOTERM_MF_DIRECT	GO:0003777~microtubule motor activity	20	0.793966	0.00107487	ENSMUSG00000021693, ENSMUSG00000032489, ENSMUSG00000030882, ENSMUSG00000022629, ENSMUSG00000035770, ENSMUSG00000051378, ENSMUSG00000047193, ENSMUSG00000038844, ENSMUSG00000041144, ENSMUSG00000021375, ENSMUSG00000024795, ENSMUSG00000018395, ENSMUSG00000014602, ENSMUSG00000059070, ENSMUSG00000029757, ENSMUSG00000033705, ENSMUSG00000063077, ENSMUSG00000021288, ENSMUSG00000005237, ENSMUSG00000041642	2061	76	17446	2.22758	0.775482	0.0442574	1.7547
GOTERM_CC_DIRECT	GO:0005891~voltage-gated calcium channel complex	9	0.357285	0.00392311	ENSMUSG00000003352, ENSMUSG00000020866, ENSMUSG00000004113, ENSMUSG00000017412, ENSMUSG00000020882, ENSMUSG00000034656, ENSMUSG00000028525, ENSMUSG00000051331, ENSMUSG00000004110	2249	24	19662	3.27846	0.967023	0.0456637	5.91625
GOTERM_CC_DIRECT	GO:0030315~T-tubule	15	0.595474	0.0041461	ENSMUSG00000024381, ENSMUSG00000053819, ENSMUSG00000075318, ENSMUSG00000054640, ENSMUSG00000069601, ENSMUSG00000022770, ENSMUSG00000033788, ENSMUSG00000069833, ENSMUSG00000020882, ENSMUSG00000026463, ENSMUSG00000018566, ENSMUSG00000021816, ENSMUSG00000032826, ENSMUSG00000051331, ENSMUSG00000007097	2249	57	19662	2.30067	0.972848	0.0475653	6.24249
GOTERM_BP_DIRECT	GO:0001764~neuron migration	29	1.15125	0.000420072	ENSMUSG00000024969, ENSMUSG00000028414, ENSMUSG00000037032, ENSMUSG00000059146, ENSMUSG00000020849, ENSMUSG00000023473, ENSMUSG00000037605, ENSMUSG00000019647, ENSMUSG00000028519, ENSMUSG00000032340, ENSMUSG00000009418, ENSMUSG00000005583, ENSMUSG00000026826, ENSMUSG00000022607, ENSMUSG00000001151, ENSMUSG00000040374, ENSMUSG00000079036, ENSMUSG00000001507, ENSMUSG00000068740, ENSMUSG00000074505,…	2112	124	18082	2.0023	0.868361	0.0494289	0.793443
GOTERM_MF_DIRECT	GO:0019904~protein domain specific binding	53	2.10401	0.00124676	ENSMUSG00000003573, ENSMUSG00000038241, ENSMUSG00000025246, ENSMUSG00000020849, ENSMUSG00000018501, ENSMUSG00000021457, ENSMUSG00000062995, ENSMUSG00000016534, ENSMUSG00000034101, ENSMUSG00000038453, ENSMUSG00000037373, ENSMUSG00000039137, ENSMUSG00000051331, ENSMUSG00000001507, ENSMUSG00000030536, ENSMUSG00000038729, ENSMUSG00000048930, ENSMUSG00000030704, ENSMUSG00000024812, ENSMUSG00000026442,…	2061	289	17446	1.55237	0.823215	0.0496884	2.0326
GOTERM_CC_DIRECT	GO:0030118~clathrin coat	5	0.198491	0.00448221	ENSMUSG00000028478, ENSMUSG00000022973, ENSMUSG00000028033, ENSMUSG00000047547, ENSMUSG00000033610	2249	7	19662	6.24468	0.979744	0.0500127	6.73224
GOTERM_BP_DIRECT	GO:0007416~synapse assembly	15	0.595474	0.00041457	ENSMUSG00000033768, ENSMUSG00000033577, ENSMUSG00000050272, ENSMUSG00000022623, ENSMUSG00000034656, ENSMUSG00000037541, ENSMUSG00000037605, ENSMUSG00000032076, ENSMUSG00000062991, ENSMUSG00000041592, ENSMUSG00000041936, ENSMUSG00000051790, ENSMUSG00000024109, ENSMUSG00000040265, ENSMUSG00000061601	2112	45	18082	2.85385	0.864817	0.0500168	0.783089
GOTERM_CC_DIRECT	GO:0033270~paranode region of axon	7	0.277888	0.00444266	ENSMUSG00000026442, ENSMUSG00000075318, ENSMUSG00000057738, ENSMUSG00000024044, ENSMUSG00000069601, ENSMUSG00000017167, ENSMUSG00000022770	2249	15	19662	4.07986	0.979033	0.0502258	6.67473
GOTERM_MF_DIRECT	GO:0051010~microtubule plus-end binding	7	0.277888	0.00131927	ENSMUSG00000049550, ENSMUSG00000033392, ENSMUSG00000063146, ENSMUSG00000064302, ENSMUSG00000040549, ENSMUSG00000005871, ENSMUSG00000026131	2061	12	17446	4.93781	0.840174	0.0510419	2.14962
GOTERM_MF_DIRECT	GO:0033130~acetylcholine receptor binding	7	0.277888	0.00131927	ENSMUSG00000030302, ENSMUSG00000024789, ENSMUSG00000020634, ENSMUSG00000029048, ENSMUSG00000020886, ENSMUSG00000024109, ENSMUSG00000022577	2061	12	17446	4.93781	0.840174	0.0510419	2.14962
GOTERM_MF_DIRECT	GO:0003682~chromatin binding	78	3.09647	0.00138462	ENSMUSG00000029478, ENSMUSG00000053754, ENSMUSG00000024563, ENSMUSG00000024561, ENSMUSG00000025927, ENSMUSG00000028886, ENSMUSG00000025246, ENSMUSG00000034206, ENSMUSG00000000708, ENSMUSG00000018501, ENSMUSG00000039671, ENSMUSG00000024921, ENSMUSG00000050697, ENSMUSG00000021514, ENSMUSG00000034673, ENSMUSG00000041229, ENSMUSG00000031540, ENSMUSG00000041420, ENSMUSG00000052889, ENSMUSG00000005583,…	2061	466	17446	1.41686	0.854062	0.0520566	2.25497
GOTERM_CC_DIRECT	GO:0030117~membrane coat	10	0.396983	0.0050029	ENSMUSG00000035152, ENSMUSG00000060279, ENSMUSG00000040701, ENSMUSG00000022973, ENSMUSG00000021686, ENSMUSG00000026825, ENSMUSG00000025607, ENSMUSG00000009090, ENSMUSG00000004849, ENSMUSG00000031367	2249	30	19662	2.91418	0.987137	0.0523271	7.48621
GOTERM_CC_DIRECT	GO:0008328~ionotropic glutamate receptor complex	6	0.23819	0.00496009	ENSMUSG00000052572, ENSMUSG00000022935, ENSMUSG00000037541, ENSMUSG00000020886, ENSMUSG00000022770, ENSMUSG00000038738	2249	11	19662	4.76866	0.986648	0.0525214	7.42442
GOTERM_CC_DIRECT	GO:0005871~kinesin complex	14	0.555776	0.00479425	ENSMUSG00000032489, ENSMUSG00000021693, ENSMUSG00000022629, ENSMUSG00000051378, ENSMUSG00000020849, ENSMUSG00000038844, ENSMUSG00000021375, ENSMUSG00000024795, ENSMUSG00000026585, ENSMUSG00000014602, ENSMUSG00000033705, ENSMUSG00000063077, ENSMUSG00000021288, ENSMUSG00000041642	2249	52	19662	2.35376	0.98457	0.052733	7.18476
GOTERM_CC_DIRECT	GO:0016323~basolateral plasma membrane	37	1.46884	0.00493404	ENSMUSG00000022568, ENSMUSG00000028158, ENSMUSG00000061981, ENSMUSG00000021709, ENSMUSG00000059412, ENSMUSG00000031012, ENSMUSG00000054640, ENSMUSG00000019943, ENSMUSG00000020886, ENSMUSG00000059336, ENSMUSG00000032839, ENSMUSG00000060279, ENSMUSG00000022180, ENSMUSG00000032855, ENSMUSG00000063063, ENSMUSG00000026556, ENSMUSG00000009356, ENSMUSG00000022607, ENSMUSG00000060961, ENSMUSG00000027130,…	2249	203	19662	1.59347	0.986341	0.0528958	7.38681
GOTERM_CC_DIRECT	GO:0000781~chromosome, telomeric region	15	0.595474	0.00490199	ENSMUSG00000059586, ENSMUSG00000018841, ENSMUSG00000043535, ENSMUSG00000024943, ENSMUSG00000031229, ENSMUSG00000024811, ENSMUSG00000043909, ENSMUSG00000005883, ENSMUSG00000038290, ENSMUSG00000022429, ENSMUSG00000025358, ENSMUSG00000029676, ENSMUSG00000020608, ENSMUSG00000029521, ENSMUSG00000024067	2249	58	19662	2.261	0.985954	0.0532162	7.34053
GOTERM_CC_DIRECT	GO:0000123~histone acetyltransferase complex	9	0.357285	0.0051995	ENSMUSG00000038116, ENSMUSG00000037570, ENSMUSG00000010453, ENSMUSG00000022521, ENSMUSG00000000708, ENSMUSG00000028863, ENSMUSG00000045482, ENSMUSG00000037315, ENSMUSG00000018412	2249	25	19662	3.14732	0.989165	0.0536872	7.76939
GOTERM_CC_DIRECT	GO:0005903~brush border	18	0.714569	0.00548669	ENSMUSG00000033577, ENSMUSG00000031328, ENSMUSG00000030739, ENSMUSG00000035441, ENSMUSG00000025278, ENSMUSG00000000631, ENSMUSG00000026341, ENSMUSG00000023022, ENSMUSG00000025026, ENSMUSG00000028519, ENSMUSG00000002458, ENSMUSG00000022789, ENSMUSG00000054808, ENSMUSG00000029086, ENSMUSG00000015143, ENSMUSG00000015766, ENSMUSG00000049493, ENSMUSG00000022565	2249	77	19662	2.04371	0.991567	0.0559129	8.18162
GOTERM_BP_DIRECT	GO:0007030~Golgi organization	21	0.833664	0.000585854	ENSMUSG00000006699, ENSMUSG00000038822, ENSMUSG00000031511, ENSMUSG00000060671, ENSMUSG00000064302, ENSMUSG00000029516, ENSMUSG00000047193, ENSMUSG00000096054, ENSMUSG00000012296, ENSMUSG00000001143, ENSMUSG00000025162, ENSMUSG00000000631, ENSMUSG00000033392, ENSMUSG00000027455, ENSMUSG00000062234, ENSMUSG00000036591, ENSMUSG00000039046, ENSMUSG00000062797, ENSMUSG00000020634, ENSMUSG00000059439,…	2112	79	18082	2.27586	0.940879	0.0666542	1.10493
GOTERM_MF_DIRECT	GO:0003676~nucleic acid binding	180	7.14569	0.00186511	ENSMUSG00000029817, ENSMUSG00000029179, ENSMUSG00000055991, ENSMUSG00000059142, ENSMUSG00000071291, ENSMUSG00000092417, ENSMUSG00000045251, ENSMUSG00000042389, ENSMUSG00000025899, ENSMUSG00000032503, ENSMUSG00000025404, ENSMUSG00000022708, ENSMUSG00000021514, ENSMUSG00000031060, ENSMUSG00000024050, ENSMUSG00000033972, ENSMUSG00000034820, ENSMUSG00000024826, ENSMUSG00000060336, ENSMUSG00000059475,…	2061	1237	17446	1.23174	0.925209	0.0676831	3.02625
GOTERM_MF_DIRECT	GO:0005089~Rho guanyl-nucleotide exchange factor activity	19	0.754268	0.00200529	ENSMUSG00000027699, ENSMUSG00000031442, ENSMUSG00000040940, ENSMUSG00000004562, ENSMUSG00000031133, ENSMUSG00000038608, ENSMUSG00000066406, ENSMUSG00000031511, ENSMUSG00000028919, ENSMUSG00000041354, ENSMUSG00000020640, ENSMUSG00000037509, ENSMUSG00000028059, ENSMUSG00000052921, ENSMUSG00000009621, ENSMUSG00000025558, ENSMUSG00000022957, ENSMUSG00000031093, ENSMUSG00000041977	2061	74	17446	2.1734	0.938465	0.0689952	3.25019
GOTERM_MF_DIRECT	GO:0032947~protein complex scaffold	14	0.555776	0.00197608	ENSMUSG00000053768, ENSMUSG00000066406, ENSMUSG00000007617, ENSMUSG00000047617, ENSMUSG00000045095, ENSMUSG00000078484, ENSMUSG00000040407, ENSMUSG00000022770, ENSMUSG00000025907, ENSMUSG00000050812, ENSMUSG00000052707, ENSMUSG00000047454, ENSMUSG00000022957, ENSMUSG00000040003	2061	46	17446	2.57625	0.935912	0.0697505	3.20358
GOTERM_MF_DIRECT	GO:0048365~Rac GTPase binding	13	0.516078	0.00210133	ENSMUSG00000027002, ENSMUSG00000028556, ENSMUSG00000038822, ENSMUSG00000031328, ENSMUSG00000029071, ENSMUSG00000026782, ENSMUSG00000030536, ENSMUSG00000055805, ENSMUSG00000079477, ENSMUSG00000031389, ENSMUSG00000015766, ENSMUSG00000028059, ENSMUSG00000001173	2061	41	17446	2.68397	0.946164	0.0704413	3.40333
GOTERM_CC_DIRECT	GO:0032587~ruffle membrane	18	0.714569	0.00717645	ENSMUSG00000018334, ENSMUSG00000033577, ENSMUSG00000040268, ENSMUSG00000030538, ENSMUSG00000041119, ENSMUSG00000028059, ENSMUSG00000028649, ENSMUSG00000068748, ENSMUSG00000032702, ENSMUSG00000033392, ENSMUSG00000028465, ENSMUSG00000016664, ENSMUSG00000030279, ENSMUSG00000032366, ENSMUSG00000021998, ENSMUSG00000005871, ENSMUSG00000034902, ENSMUSG00000015766	2249	79	19662	1.99197	0.998073	0.0709089	10.5724
GOTERM_CC_DIRECT	GO:0010494~cytoplasmic stress granule	11	0.436681	0.0071301	ENSMUSG00000042605, ENSMUSG00000030846, ENSMUSG00000071337, ENSMUSG00000094936, ENSMUSG00000018583, ENSMUSG00000066568, ENSMUSG00000025920, ENSMUSG00000039536, ENSMUSG00000028580, ENSMUSG00000020594, ENSMUSG00000027763	2249	37	19662	2.59914	0.997993	0.0712741	10.5076
GOTERM_CC_DIRECT	GO:0031512~motile primary cilium	6	0.23819	0.00770959	ENSMUSG00000018395, ENSMUSG00000034462, ENSMUSG00000032855, ENSMUSG00000047193, ENSMUSG00000002031, ENSMUSG00000005237	2249	12	19662	4.37128	0.998791	0.0751416	11.3145
GOTERM_BP_DIRECT	GO:0051639~actin filament network formation	7	0.277888	0.00068886	ENSMUSG00000016382, ENSMUSG00000021338, ENSMUSG00000021998, ENSMUSG00000034295, ENSMUSG00000015143, ENSMUSG00000034903, ENSMUSG00000049493	2112	11	18082	5.44826	0.964049	0.0761269	1.298
GOTERM_CC_DIRECT	GO:0030132~clathrin coat of coated pit	5	0.198491	0.00815618	ENSMUSG00000039361, ENSMUSG00000028478, ENSMUSG00000022973, ENSMUSG00000022150, ENSMUSG00000047547	2249	8	19662	5.4641	0.999182	0.0784589	11.9317
GOTERM_BP_DIRECT	GO:0007010~cytoskeleton organization	25	0.992457	0.000756222	ENSMUSG00000029095, ENSMUSG00000038244, ENSMUSG00000036053, ENSMUSG00000051586, ENSMUSG00000017167, ENSMUSG00000025085, ENSMUSG00000061136, ENSMUSG00000027692, ENSMUSG00000042446, ENSMUSG00000017670, ENSMUSG00000029528, ENSMUSG00000003810, ENSMUSG00000023008, ENSMUSG00000032735, ENSMUSG00000000244, ENSMUSG00000026131, ENSMUSG00000061601, ENSMUSG00000024290, ENSMUSG00000026490, ENSMUSG00000026933,…	2112	104	18082	2.05807	0.974032	0.0814003	1.42407
GOTERM_CC_DIRECT	GO:0031234~extrinsic component of cytoplasmic side of plasma membrane	16	0.635173	0.00885039	ENSMUSG00000024789, ENSMUSG00000030536, ENSMUSG00000020886, ENSMUSG00000021457, ENSMUSG00000036712, ENSMUSG00000047454, ENSMUSG00000026596, ENSMUSG00000028931, ENSMUSG00000053519, ENSMUSG00000024302, ENSMUSG00000000127, ENSMUSG00000032175, ENSMUSG00000022607, ENSMUSG00000059456, ENSMUSG00000042671, ENSMUSG00000031065	2249	68	19662	2.05707	0.999555	0.0830483	12.8832
GOTERM_CC_DIRECT	GO:0030659~cytoplasmic vesicle membrane	24	0.952759	0.00878462	ENSMUSG00000054423, ENSMUSG00000026791, ENSMUSG00000019302, ENSMUSG00000025949, ENSMUSG00000017978, ENSMUSG00000024533, ENSMUSG00000025142, ENSMUSG00000020849, ENSMUSG00000033788, ENSMUSG00000031367, ENSMUSG00000049550, ENSMUSG00000034867, ENSMUSG00000038024, ENSMUSG00000025702, ENSMUSG00000036591, ENSMUSG00000025468, ENSMUSG00000016664, ENSMUSG00000040701, ENSMUSG00000050373, ENSMUSG00000020297,…	2249	120	19662	1.74851	0.999528	0.0833514	12.7935
GOTERM_MF_DIRECT	GO:0000149~SNARE binding	17	0.674871	0.00258363	ENSMUSG00000030805, ENSMUSG00000021071, ENSMUSG00000027522, ENSMUSG00000034799, ENSMUSG00000034593, ENSMUSG00000020946, ENSMUSG00000034473, ENSMUSG00000024743, ENSMUSG00000029428, ENSMUSG00000034867, ENSMUSG00000039232, ENSMUSG00000034152, ENSMUSG00000043251, ENSMUSG00000061536, ENSMUSG00000041488, ENSMUSG00000024983, ENSMUSG00000021124	2061	64	17446	2.24847	0.972493	0.083911	4.16898
GOTERM_BP_DIRECT	GO:0045197~establishment or maintenance of epithelial cell apical/basal polarity	8	0.317586	0.000802992	ENSMUSG00000022568, ENSMUSG00000024969, ENSMUSG00000070047, ENSMUSG00000052105, ENSMUSG00000020886, ENSMUSG00000026556, ENSMUSG00000063681, ENSMUSG00000022770	2112	15	18082	4.56616	0.979283	0.0843389	1.51151
GOTERM_CC_DIRECT	GO:0000775~chromosome, centromeric region	27	1.07185	0.00930784	ENSMUSG00000020652, ENSMUSG00000017421, ENSMUSG00000020492, ENSMUSG00000064302, ENSMUSG00000025144, ENSMUSG00000028863, ENSMUSG00000045273, ENSMUSG00000050379, ENSMUSG00000033392, ENSMUSG00000029757, ENSMUSG00000029836, ENSMUSG00000027339, ENSMUSG00000018412, ENSMUSG00000022422, ENSMUSG00000025862, ENSMUSG00000027478, ENSMUSG00000026683, ENSMUSG00000040599, ENSMUSG00000028549, ENSMUSG00000036928,…	2249	141	19662	1.67411	0.999702	0.0862419	13.5049
GOTERM_MF_DIRECT	GO:0045499~chemorepellent activity	10	0.396983	0.00281158	ENSMUSG00000062991, ENSMUSG00000019647, ENSMUSG00000026121, ENSMUSG00000000627, ENSMUSG00000022231, ENSMUSG00000021451, ENSMUSG00000038777, ENSMUSG00000041014, ENSMUSG00000031558, ENSMUSG00000027200	2061	27	17446	3.13512	0.979975	0.0889103	4.52886
GOTERM_BP_DIRECT	GO:0007507~heart development	49	1.94522	0.000921001	ENSMUSG00000024563, ENSMUSG00000066406, ENSMUSG00000066191, ENSMUSG00000024561, ENSMUSG00000038244, ENSMUSG00000059146, ENSMUSG00000031714, ENSMUSG00000052516, ENSMUSG00000022883, ENSMUSG00000039801, ENSMUSG00000062991, ENSMUSG00000005583, ENSMUSG00000002496, ENSMUSG00000034520, ENSMUSG00000009995, ENSMUSG00000009090, ENSMUSG00000051331, ENSMUSG00000030067, ENSMUSG00000035152, ENSMUSG00000058444,…	2112	261	18082	1.60734	0.988284	0.0940922	1.73182
GOTERM_CC_DIRECT	GO:0098793~presynapse	15	0.595474	0.0105061	ENSMUSG00000020716, ENSMUSG00000054423, ENSMUSG00000034799, ENSMUSG00000029071, ENSMUSG00000017978, ENSMUSG00000034656, ENSMUSG00000031367, ENSMUSG00000004113, ENSMUSG00000020828, ENSMUSG00000022973, ENSMUSG00000033419, ENSMUSG00000027287, ENSMUSG00000041488, ENSMUSG00000024109, ENSMUSG00000028456	2249	63	19662	2.08156	0.999896	0.0958336	15.1138
GOTERM_CC_DIRECT	GO:0045171~intercellular bridge	12	0.47638	0.0108577	ENSMUSG00000024989, ENSMUSG00000001151, ENSMUSG00000029004, ENSMUSG00000030922, ENSMUSG00000028300, ENSMUSG00000028329, ENSMUSG00000002058, ENSMUSG00000025323, ENSMUSG00000037098, ENSMUSG00000063659, ENSMUSG00000029283, ENSMUSG00000035958	2249	45	19662	2.33135	0.999923	0.097873	15.5806
GOTERM_CC_DIRECT	GO:0016605~PML body	20	0.793966	0.0116472	ENSMUSG00000023353, ENSMUSG00000046139, ENSMUSG00000049336, ENSMUSG00000059586, ENSMUSG00000022702, ENSMUSG00000043940, ENSMUSG00000024943, ENSMUSG00000002625, ENSMUSG00000035958, ENSMUSG00000009575, ENSMUSG00000031229, ENSMUSG00000039852, ENSMUSG00000031540, ENSMUSG00000018449, ENSMUSG00000022855, ENSMUSG00000022521, ENSMUSG00000042197, ENSMUSG00000020608, ENSMUSG00000029521, ENSMUSG00000024985	2249	96	19662	1.82137	0.999962	0.103579	16.62
GOTERM_CC_DIRECT	GO:0030904~retromer complex	8	0.317586	0.0118458	ENSMUSG00000024104, ENSMUSG00000038024, ENSMUSG00000023923, ENSMUSG00000026927, ENSMUSG00000029560, ENSMUSG00000031865, ENSMUSG00000029462, ENSMUSG00000079477	2249	23	19662	3.04089	0.999968	0.1042	16.8795
GOTERM_CC_DIRECT	GO:0045111~intermediate filament cytoskeleton	13	0.516078	0.0127485	ENSMUSG00000020755, ENSMUSG00000042772, ENSMUSG00000005949, ENSMUSG00000025862, ENSMUSG00000024083, ENSMUSG00000024921, ENSMUSG00000032410, ENSMUSG00000027455, ENSMUSG00000021338, ENSMUSG00000033149, ENSMUSG00000059439, ENSMUSG00000063450, ENSMUSG00000022565	2249	52	19662	2.18564	0.999985	0.110619	18.0498
GOTERM_BP_DIRECT	GO:0043484~regulation of RNA splicing	11	0.436681	0.00113048	ENSMUSG00000036109, ENSMUSG00000033565, ENSMUSG00000069833, ENSMUSG00000008658, ENSMUSG00000022139, ENSMUSG00000022961, ENSMUSG00000025576, ENSMUSG00000042079, ENSMUSG00000020385, ENSMUSG00000007850, ENSMUSG00000027763	2112	29	18082	3.24749	0.995741	0.111898	2.12173
GOTERM_CC_DIRECT	GO:0030056~hemidesmosome	5	0.198491	0.0133634	ENSMUSG00000026341, ENSMUSG00000021709, ENSMUSG00000026131, ENSMUSG00000022565, ENSMUSG00000027111	2249	9	19662	4.85697	0.999992	0.114534	18.8381
GOTERM_BP_DIRECT	GO:0008360~regulation of cell shape	30	1.19095	0.00129021	ENSMUSG00000022433, ENSMUSG00000030739, ENSMUSG00000028906, ENSMUSG00000030498, ENSMUSG00000039031, ENSMUSG00000090053, ENSMUSG00000033066, ENSMUSG00000061136, ENSMUSG00000073563, ENSMUSG00000029528, ENSMUSG00000019978, ENSMUSG00000023008, ENSMUSG00000032366, ENSMUSG00000021451, ENSMUSG00000026193, ENSMUSG00000015766, ENSMUSG00000022607, ENSMUSG00000052298, ENSMUSG00000059456, ENSMUSG00000032384,…	2112	139	18082	1.84782	0.998032	0.119403	2.41806
GOTERM_BP_DIRECT	GO:0051764~actin crosslink formation	7	0.277888	0.00124182	ENSMUSG00000016382, ENSMUSG00000031328, ENSMUSG00000026414, ENSMUSG00000021998, ENSMUSG00000015143, ENSMUSG00000015766, ENSMUSG00000049493	2112	12	18082	4.99424	0.997513	0.119786	2.32838
GOTERM_BP_DIRECT	GO:0035418~protein localization to synapse	8	0.317586	0.00128433	ENSMUSG00000042453, ENSMUSG00000007617, ENSMUSG00000020886, ENSMUSG00000051790, ENSMUSG00000024109, ENSMUSG00000021288, ENSMUSG00000038738, ENSMUSG00000061601	2112	16	18082	4.28078	0.997975	0.121212	2.40715
GOTERM_BP_DIRECT	GO:2000114~regulation of establishment of cell polarity	8	0.317586	0.00128433	ENSMUSG00000024795, ENSMUSG00000032702, ENSMUSG00000024290, ENSMUSG00000041362, ENSMUSG00000059439, ENSMUSG00000059456, ENSMUSG00000020319, ENSMUSG00000025373	2112	16	18082	4.28078	0.997975	0.121212	2.40715
GOTERM_MF_DIRECT	GO:0008289~lipid binding	48	1.90552	0.00404568	ENSMUSG00000031442, ENSMUSG00000028158, ENSMUSG00000024969, ENSMUSG00000026274, ENSMUSG00000046032, ENSMUSG00000018340, ENSMUSG00000017978, ENSMUSG00000038844, ENSMUSG00000021669, ENSMUSG00000027455, ENSMUSG00000035392, ENSMUSG00000022841, ENSMUSG00000016664, ENSMUSG00000050373, ENSMUSG00000022789, ENSMUSG00000029560, ENSMUSG00000030279, ENSMUSG00000019320, ENSMUSG00000002058, ENSMUSG00000010080,…	2061	270	17446	1.50486	0.996414	0.122738	6.45526
GOTERM_BP_DIRECT	GO:0007268~chemical synaptic transmission	35	1.38944	0.00140382	ENSMUSG00000020866, ENSMUSG00000024897, ENSMUSG00000034799, ENSMUSG00000034593, ENSMUSG00000047879, ENSMUSG00000026103, ENSMUSG00000017740, ENSMUSG00000003352, ENSMUSG00000020436, ENSMUSG00000024798, ENSMUSG00000020882, ENSMUSG00000034520, ENSMUSG00000027584, ENSMUSG00000051331, ENSMUSG00000063142, ENSMUSG00000027130, ENSMUSG00000033768, ENSMUSG00000033577, ENSMUSG00000052572, ENSMUSG00000043441,…	2112	172	18082	1.74218	0.998863	0.124477	2.6283
GOTERM_BP_DIRECT	GO:0043547~positive regulation of GTPase activity	31	1.23065	0.00138672	ENSMUSG00000027699, ENSMUSG00000024381, ENSMUSG00000019920, ENSMUSG00000034867, ENSMUSG00000036591, ENSMUSG00000035392, ENSMUSG00000039844, ENSMUSG00000021451, ENSMUSG00000039585, ENSMUSG00000002496, ENSMUSG00000059439, ENSMUSG00000035437, ENSMUSG00000042671, ENSMUSG00000027111, ENSMUSG00000031511, ENSMUSG00000020716, ENSMUSG00000027523, ENSMUSG00000015377, ENSMUSG00000028919, ENSMUSG00000041351,…	2112	146	18082	1.81786	0.998765	0.125357	2.59669
GOTERM_CC_DIRECT	GO:0005773~vacuole	8	0.317586	0.0151081	ENSMUSG00000032295, ENSMUSG00000040785, ENSMUSG00000020289, ENSMUSG00000045594, ENSMUSG00000029516, ENSMUSG00000036395, ENSMUSG00000022199, ENSMUSG00000014856	2249	24	19662	2.91418	0.999998	0.127355	21.0364
GOTERM_BP_DIRECT	GO:0016311~dephosphorylation	25	0.992457	0.00151558	ENSMUSG00000033295, ENSMUSG00000030854, ENSMUSG00000033278, ENSMUSG00000013236, ENSMUSG00000021745, ENSMUSG00000053205, ENSMUSG00000026126, ENSMUSG00000026395, ENSMUSG00000034573, ENSMUSG00000028909, ENSMUSG00000030002, ENSMUSG00000026659, ENSMUSG00000033102, ENSMUSG00000030697, ENSMUSG00000019889, ENSMUSG00000015214, ENSMUSG00000028161, ENSMUSG00000026384, ENSMUSG00000034354, ENSMUSG00000068748,…	2112	109	18082	1.96366	0.999338	0.131306	2.83471
GOTERM_CC_DIRECT	GO:0030131~clathrin adaptor complex	7	0.277888	0.0161366	ENSMUSG00000035152, ENSMUSG00000060279, ENSMUSG00000022841, ENSMUSG00000040701, ENSMUSG00000021686, ENSMUSG00000003033, ENSMUSG00000009090	2249	19	19662	3.22094	0.999999	0.132929	22.3061
GOTERM_BP_DIRECT	GO:0048511~rhythmic process	28	1.11155	0.00157123	ENSMUSG00000003575, ENSMUSG00000022433, ENSMUSG00000043535, ENSMUSG00000000708, ENSMUSG00000022160, ENSMUSG00000050697, ENSMUSG00000029238, ENSMUSG00000000568, ENSMUSG00000022521, ENSMUSG00000023994, ENSMUSG00000021144, ENSMUSG00000063889, ENSMUSG00000029836, ENSMUSG00000033712, ENSMUSG00000025326, ENSMUSG00000059824, ENSMUSG00000025217, ENSMUSG00000046709, ENSMUSG00000022012, ENSMUSG00000020366,…	2112	128	18082	1.87284	0.999494	0.133405	2.93733
GOTERM_CC_DIRECT	GO:0005865~striated muscle thin filament	6	0.23819	0.0160379	ENSMUSG00000005628, ENSMUSG00000051747, ENSMUSG00000026414, ENSMUSG00000034295, ENSMUSG00000052374, ENSMUSG00000026950	2249	14	19662	3.74681	0.999999	0.133421	22.1851
GOTERM_CC_DIRECT	GO:0043195~terminal bouton	22	0.873362	0.016658	ENSMUSG00000019302, ENSMUSG00000034799, ENSMUSG00000022892, ENSMUSG00000079477, ENSMUSG00000033981, ENSMUSG00000024743, ENSMUSG00000028524, ENSMUSG00000004849, ENSMUSG00000022957, ENSMUSG00000040640, ENSMUSG00000022841, ENSMUSG00000022973, ENSMUSG00000022935, ENSMUSG00000026959, ENSMUSG00000033419, ENSMUSG00000027287, ENSMUSG00000057230, ENSMUSG00000035203, ENSMUSG00000063142, ENSMUSG00000028456,…	2249	113	19662	1.70209	1	0.135678	22.9425
GOTERM_CC_DIRECT	GO:0005929~cilium	42	1.66733	0.0172581	ENSMUSG00000046985, ENSMUSG00000066191, ENSMUSG00000038241, ENSMUSG00000027676, ENSMUSG00000030276, ENSMUSG00000073102, ENSMUSG00000001948, ENSMUSG00000043987, ENSMUSG00000012609, ENSMUSG00000056458, ENSMUSG00000032258, ENSMUSG00000001105, ENSMUSG00000034848, ENSMUSG00000049811, ENSMUSG00000032855, ENSMUSG00000048794, ENSMUSG00000035919, ENSMUSG00000029086, ENSMUSG00000039137, ENSMUSG00000001039,…	2249	257	19662	1.42874	1	0.138958	23.6687
GOTERM_MF_DIRECT	GO:0003677~DNA binding	254	10.0834	0.00487918	ENSMUSG00000010476, ENSMUSG00000001517, ENSMUSG00000071291, ENSMUSG00000018501, ENSMUSG00000028702, ENSMUSG00000042446, ENSMUSG00000021514, ENSMUSG00000040033, ENSMUSG00000060261, ENSMUSG00000042197, ENSMUSG00000059475, ENSMUSG00000036932, ENSMUSG00000035437, ENSMUSG00000022641, ENSMUSG00000073423, ENSMUSG00000002524, ENSMUSG00000022961, ENSMUSG00000027104, ENSMUSG00000038425, ENSMUSG00000022779,…	2061	1847	17446	1.16409	0.998879	0.140129	7.7356
GOTERM_MF_DIRECT	GO:0030274~LIM domain binding	5	0.198491	0.00504865	ENSMUSG00000028465, ENSMUSG00000041135, ENSMUSG00000068036, ENSMUSG00000039706, ENSMUSG00000052374	2061	7	17446	6.0463	0.999115	0.141727	7.99391
GOTERM_MF_DIRECT	GO:0008140~cAMP response element binding protein binding	5	0.198491	0.00504865	ENSMUSG00000003575, ENSMUSG00000027104, ENSMUSG00000030527, ENSMUSG00000027936, ENSMUSG00000039662	2061	7	17446	6.0463	0.999115	0.141727	7.99391
GOTERM_MF_DIRECT	GO:0051020~GTPase binding	10	0.396983	0.00483167	ENSMUSG00000024381, ENSMUSG00000026615, ENSMUSG00000063524, ENSMUSG00000031328, ENSMUSG00000032827, ENSMUSG00000021998, ENSMUSG00000029064, ENSMUSG00000064181, ENSMUSG00000031284, ENSMUSG00000028455	2061	29	17446	2.9189	0.998802	0.141782	7.66307
GOTERM_MF_DIRECT	GO:0045296~cadherin binding	10	0.396983	0.00483167	ENSMUSG00000033278, ENSMUSG00000053141, ENSMUSG00000021224, ENSMUSG00000032340, ENSMUSG00000063063, ENSMUSG00000029086, ENSMUSG00000000127, ENSMUSG00000069601, ENSMUSG00000038816, ENSMUSG00000034101	2061	29	17446	2.9189	0.998802	0.141782	7.66307
GOTERM_CC_DIRECT	GO:0012505~endomembrane system	22	0.873362	0.0182868	ENSMUSG00000024758, ENSMUSG00000029148, ENSMUSG00000024789, ENSMUSG00000043940, ENSMUSG00000029174, ENSMUSG00000052062, ENSMUSG00000041598, ENSMUSG00000025142, ENSMUSG00000073664, ENSMUSG00000025812, ENSMUSG00000038351, ENSMUSG00000025558, ENSMUSG00000036644, ENSMUSG00000027799, ENSMUSG00000039046, ENSMUSG00000018566, ENSMUSG00000022099, ENSMUSG00000034902, ENSMUSG00000063838, ENSMUSG00000035437,…	2249	114	19662	1.68716	1	0.145345	24.899
GOTERM_CC_DIRECT	GO:0031982~vesicle	29	1.15125	0.0195342	ENSMUSG00000032489, ENSMUSG00000028158, ENSMUSG00000039361, ENSMUSG00000027012, ENSMUSG00000034593, ENSMUSG00000061981, ENSMUSG00000041670, ENSMUSG00000045733, ENSMUSG00000031012, ENSMUSG00000028059, ENSMUSG00000030660, ENSMUSG00000041135, ENSMUSG00000069833, ENSMUSG00000029757, ENSMUSG00000029086, ENSMUSG00000015766, ENSMUSG00000021288, ENSMUSG00000021124, ENSMUSG00000027523, ENSMUSG00000014547,…	2249	164	19662	1.54594	1	0.153164	26.366
GOTERM_CC_DIRECT	GO:0097470~ribbon synapse	5	0.198491	0.0202823	ENSMUSG00000018395, ENSMUSG00000051790, ENSMUSG00000041488, ENSMUSG00000028456, ENSMUSG00000061601	2249	10	19662	4.37128	1	0.155821	27.2328
GOTERM_CC_DIRECT	GO:0005793~endoplasmic reticulum-Golgi intermediate compartment	15	0.595474	0.020194	ENSMUSG00000041415, ENSMUSG00000037722, ENSMUSG00000030659, ENSMUSG00000001143, ENSMUSG00000050812, ENSMUSG00000000631, ENSMUSG00000030304, ENSMUSG00000026193, ENSMUSG00000017664, ENSMUSG00000005881, ENSMUSG00000029048, ENSMUSG00000034243, ENSMUSG00000029086, ENSMUSG00000031729, ENSMUSG00000024150	2249	68	19662	1.9285	1	0.156561	27.131
GOTERM_CC_DIRECT	GO:0035267~NuA4 histone acetyltransferase complex	7	0.277888	0.0208718	ENSMUSG00000031422, ENSMUSG00000031358, ENSMUSG00000062270, ENSMUSG00000029505, ENSMUSG00000028863, ENSMUSG00000045482, ENSMUSG00000024240	2249	20	19662	3.05989	1	0.158628	27.9091
GOTERM_BP_DIRECT	GO:0008542~visual learning	17	0.674871	0.00193122	ENSMUSG00000035168, ENSMUSG00000020716, ENSMUSG00000005949, ENSMUSG00000037032, ENSMUSG00000021684, ENSMUSG00000028541, ENSMUSG00000022892, ENSMUSG00000027210, ENSMUSG00000002413, ENSMUSG00000031367, ENSMUSG00000001105, ENSMUSG00000026959, ENSMUSG00000026596, ENSMUSG00000051331, ENSMUSG00000067629, ENSMUSG00000004110, ENSMUSG00000007097	2112	63	18082	2.31026	0.999911	0.158661	3.59871
GOTERM_BP_DIRECT	GO:0031532~actin cytoskeleton reorganization	15	0.595474	0.00200619	ENSMUSG00000031328, ENSMUSG00000032570, ENSMUSG00000042700, ENSMUSG00000042626, ENSMUSG00000026490, ENSMUSG00000054728, ENSMUSG00000027692, ENSMUSG00000020827, ENSMUSG00000057738, ENSMUSG00000026155, ENSMUSG00000020593, ENSMUSG00000000127, ENSMUSG00000053046, ENSMUSG00000031078, ENSMUSG00000015766	2112	52	18082	2.46968	0.999938	0.161559	3.73591
GOTERM_CC_DIRECT	GO:0030496~midbody	24	0.952759	0.021957	ENSMUSG00000027699, ENSMUSG00000024989, ENSMUSG00000033209, ENSMUSG00000006699, ENSMUSG00000026927, ENSMUSG00000030536, ENSMUSG00000037062, ENSMUSG00000068580, ENSMUSG00000037098, ENSMUSG00000096054, ENSMUSG00000026991, ENSMUSG00000034573, ENSMUSG00000050379, ENSMUSG00000029428, ENSMUSG00000034101, ENSMUSG00000036712, ENSMUSG00000021375, ENSMUSG00000026605, ENSMUSG00000024795, ENSMUSG00000036782,…	2249	130	19662	1.61401	1	0.163422	29.1388
GOTERM_BP_DIRECT	GO:2001224~positive regulation of neuron migration	7	0.277888	0.00207933	ENSMUSG00000024795, ENSMUSG00000068748, ENSMUSG00000019647, ENSMUSG00000041362, ENSMUSG00000006476, ENSMUSG00000027168, ENSMUSG00000021936	2112	13	18082	4.61007	0.999957	0.164212	3.86958
GOTERM_CC_DIRECT	GO:0055037~recycling endosome	22	0.873362	0.0219145	ENSMUSG00000074582, ENSMUSG00000015377, ENSMUSG00000031441, ENSMUSG00000017288, ENSMUSG00000034593, ENSMUSG00000026927, ENSMUSG00000035278, ENSMUSG00000032531, ENSMUSG00000034813, ENSMUSG00000037098, ENSMUSG00000033610, ENSMUSG00000025915, ENSMUSG00000027692, ENSMUSG00000037400, ENSMUSG00000026605, ENSMUSG00000025375, ENSMUSG00000044534, ENSMUSG00000020817, ENSMUSG00000029757, ENSMUSG00000030691,…	2249	116	19662	1.65807	1	0.164521	29.091
GOTERM_CC_DIRECT	GO:0071458~integral component of cytoplasmic side of endoplasmic reticulum membrane	4	0.158793	0.0228626	ENSMUSG00000035206, ENSMUSG00000034462, ENSMUSG00000019188, ENSMUSG00000027366	2249	6	19662	5.82837	1	0.16821	30.1499
GOTERM_BP_DIRECT	GO:0060285~cilium-dependent cell motility	5	0.198491	0.00228634	ENSMUSG00000027676, ENSMUSG00000040929, ENSMUSG00000073102, ENSMUSG00000071550, ENSMUSG00000002031	2112	6	18082	7.13463	0.999984	0.176176	4.24696
GOTERM_CC_DIRECT	GO:0016363~nuclear matrix	19	0.754268	0.0256523	ENSMUSG00000029478, ENSMUSG00000024561, ENSMUSG00000024789, ENSMUSG00000021738, ENSMUSG00000021694, ENSMUSG00000028809, ENSMUSG00000031012, ENSMUSG00000002625, ENSMUSG00000075324, ENSMUSG00000026491, ENSMUSG00000061136, ENSMUSG00000026605, ENSMUSG00000025006, ENSMUSG00000066800, ENSMUSG00000066306, ENSMUSG00000024498, ENSMUSG00000006586, ENSMUSG00000024045, ENSMUSG00000006476	2249	97	19662	1.71246	1	0.185403	33.1806
GOTERM_BP_DIRECT	GO:0030032~lamellipodium assembly	11	0.436681	0.0026248	ENSMUSG00000032740, ENSMUSG00000027002, ENSMUSG00000009621, ENSMUSG00000031133, ENSMUSG00000029528, ENSMUSG00000031511, ENSMUSG00000021338, ENSMUSG00000030733, ENSMUSG00000032735, ENSMUSG00000037509, ENSMUSG00000025085	2112	32	18082	2.94303	0.999997	0.193444	4.86095
[truncated: 393 more rows]

## Sheet: limb
Category	Term	Count	%	PValue	Genes	List Total	Pop Hits	Pop Total	Fold Enrichment	Bonferroni	Benjamini	FDR
[truncated: 323 more rows]

## Sheet: liver
Category	Term	Count	%	PValue	Genes	List Total	Pop Hits	Pop Total	Fold Enrichment	Bonferroni	Benjamini	FDR
[truncated: 275 more rows]

## Sheet: midbrain
Category	Term	Count	%	PValue	Genes	List Total	Pop Hits	Pop Total	Fold Enrichment	Bonferroni	Benjamini	FDR
[truncated: 620 more rows]

[truncated: 2 more sheets: neuraltube, Sheet5]
