# Supplementary material for: Specific histone modifications associate with alternative exon selection during mammalian development
Source: Nucleic Acids Res. 2020 Apr 22;48(9):4709–24. doi: 10.1093/nar/gkaa248 (PMC7229819; doi:10.1093/nar/gkaa248)
Supplement: gkaa248_Supplemental_Files [file gkaa248_supplemental_files.zip › supplemental.table.1.xlsx]

## Sheet: Sheet1
timepoint	tissue	total number of AS events	number of significantly gain events	Percentage	number of significantly loss events	Percentage	number of AS exons have high inclusion level	Percentage	number of AS exons have low inclusion level	Percentage	lineage.specific.percentage	# of genes belong to gain/loss group	# of genes belong to high/low group
12.5day	forebrain	13750	338	0.0245818	287	0.0208727	7961	0.578982	5164	0.375564	0.473684	494	5712
12.5day	heart	12039	251	0.0208489	156	0.0129579	6831	0.567406	4801	0.398787	0.536873	339	5310
12.5day	hindbrain	14080	296	0.0210227	317	0.0225142	7981	0.566832	5486	0.389631	0.475806	496	5951
12.5day	limb	13371	223	0.0166779	205	0.0153317	7675	0.574003	5268	0.393987	0.474432	352	5613
12.5day	liver	13148	236	0.0179495	169	0.0128537	7390	0.562063	5353	0.407134	0.490854	328	5498
12.5day	midbrain	14867	259	0.0174211	363	0.0244165	8474	0.569987	5771	0.388175	0.403194	501	6069
12.5day	neuraltube	13547	452	0.0333653	382	0.0281981	7780	0.574297	4933	0.36414	0.461305	659	5704
13.5day	forebrain	14352	441	0.0307274	573	0.0399247	8092	0.563824	5246	0.365524	0.21981	737	5822
13.5day	heart	12017	160	0.0133145	92	0.00765582	6787	0.564783	4978	0.414246	0.478673	211	5358
13.5day	hindbrain	15160	669	0.0441293	1079	0.0711741	7948	0.524274	5464	0.360422	0.298623	1162	5951
13.5day	limb	14312	211	0.0147429	294	0.0205422	7988	0.558133	5819	0.406582	0.384422	398	5855
13.5day	liver	12965	187	0.0144234	171	0.0131894	7136	0.550405	5471	0.421982	0.453571	280	5502
13.5day	midbrain	15769	619	0.0392542	1061	0.0672839	8398	0.532564	5691	0.360898	0.25463	1080	6119
13.5day	neuraltube	12324	557	0.0451964	869	0.0705128	6478	0.525641	4420	0.35865	0.259939	981	5364
14.5day	forebrain	13445	666	0.0495351	984	0.0731871	7098	0.527929	4697	0.349349	0.188182	1100	5505
14.5day	heart	10893	160	0.0146883	144	0.0132195	6058	0.556137	4531	0.415955	0.34632	231	5068
14.5day	hindbrain	15304	961	0.062794	1499	0.0979482	7655	0.500196	5189	0.339062	0.206507	1506	5817
14.5day	limb	13140	349	0.0265601	467	0.0355403	7128	0.542466	5196	0.395434	0.32437	595	5613
14.5day	liver	11106	242	0.02179	228	0.0205294	5960	0.536647	4676	0.421034	0.352941	357	5100
14.5day	midbrain	15581	868	0.0557089	1544	0.0990951	8033	0.515564	5136	0.329632	0.216467	1506	5898
14.5day	neuraltube	12933	835	0.0645635	1513	0.116988	6405	0.495245	4180	0.323204	0.20069	1450	5243
15.5day	forebrain	14796	777	0.0525142	1099	0.0742768	7881	0.532644	5039	0.340565	0.159479	1229	5784
15.5day	heart	12992	282	0.0217057	170	0.013085	7436	0.572352	5104	0.392857	0.321637	342	5450
15.5day	hindbrain	16571	986	0.0595015	1542	0.0930541	8486	0.512099	5557	0.335345	0.186615	1554	6072
15.5day	limb	14173	412	0.0290694	562	0.0396529	7710	0.543992	5489	0.387286	0.300279	716	5824
15.5day	liver	12553	214	0.0170477	263	0.0209512	6818	0.543137	5258	0.418864	0.325069	363	5486
15.5day	midbrain	16749	1091	0.0651382	1748	0.104364	8503	0.507672	5407	0.322825	0.218732	1719	5989
15.5day	neuraltube	14535	935	0.0643275	1309	0.0900585	7573	0.521018	4718	0.324596	0.171006	1421	5675
16.5day	forebrain	13421	741	0.055212	1200	0.0894121	6923	0.515833	4557	0.339543	0.197104	1243	5477
16.5day	heart	12518	332	0.0265218	227	0.0181339	7039	0.56231	4920	0.393034	0.386308	409	5364
16.5day	hindbrain	16603	1123	0.0676384	1665	0.100283	8431	0.5078	5384	0.324279	0.27622	1640	6018
16.5day	liver	13336	294	0.0220456	343	0.0257199	7198	0.539742	5501	0.412493	0.407563	476	5545
16.5day	midbrain	15950	1111	0.0696552	1798	0.112727	7942	0.497931	5099	0.319687	0.271783	1733	5858

## Sheet: Sheet2
timepoint	tissue	total_AS_number	gain_num	loss_num	gain.loss.gene.num	high.low.gene.num	high_num	low_num	lineage.specific.percentage
12.5day	forebrain	13750	338	287	494	5712	7961	5164	0.473684
12.5day	heart	12039	251	156	339	5310	6831	4801	0.536873
12.5day	hindbrain	14080	296	317	496	5951	7981	5486	0.475806
12.5day	limb	13371	223	205	352	5613	7675	5268	0.474432
12.5day	liver	13148	236	169	328	5498	7390	5353	0.490854
12.5day	midbrain	14867	259	363	501	6069	8474	5771	0.403194
12.5day	neuraltube	13547	452	382	659	5704	7780	4933	0.461305
13.5day	forebrain	14352	441	573	737	5822	8092	5246	0.21981
13.5day	heart	12017	160	92	211	5358	6787	4978	0.478673
13.5day	hindbrain	15160	669	1079	1162	5951	7948	5464	0.298623
13.5day	limb	14312	211	294	398	5855	7988	5819	0.384422
13.5day	liver	12965	187	171	280	5502	7136	5471	0.453571
13.5day	midbrain	15769	619	1061	1080	6119	8398	5691	0.25463
13.5day	neuraltube	12324	557	869	981	5364	6478	4420	0.259939
14.5day	forebrain	13445	666	984	1100	5505	7098	4697	0.188182
14.5day	heart	10893	160	144	231	5068	6058	4531	0.34632
14.5day	hindbrain	15304	961	1499	1506	5817	7655	5189	0.206507
14.5day	limb	13140	349	467	595	5613	7128	5196	0.32437
14.5day	liver	11106	242	228	357	5100	5960	4676	0.352941
14.5day	midbrain	15581	868	1544	1506	5898	8033	5136	0.216467
14.5day	neuraltube	12933	835	1513	1450	5243	6405	4180	0.20069
15.5day	forebrain	14796	777	1099	1229	5784	7881	5039	0.159479
15.5day	heart	12992	282	170	342	5450	7436	5104	0.321637
15.5day	hindbrain	16571	986	1542	1554	6072	8486	5557	0.186615
15.5day	limb	14173	412	562	716	5824	7710	5489	0.300279
15.5day	liver	12553	214	263	363	5486	6818	5258	0.325069
15.5day	midbrain	16749	1091	1748	1719	5989	8503	5407	0.218732
15.5day	neuraltube	14535	935	1309	1421	5675	7573	4718	0.171006
16.5day	forebrain	13421	741	1200	1243	5477	6923	4557	0.197104
16.5day	heart	12518	332	227	409	5364	7039	4920	0.386308
16.5day	hindbrain	16603	1123	1665	1640	6018	8431	5384	0.27622
16.5day	liver	13336	294	343	476	5545	7198	5501	0.407563
16.5day	midbrain	15950	1111	1798	1733	5858	7942	5099	0.271783
