# Supplementary material for: Specific histone modifications associate with alternative exon selection during mammalian development
Source: Nucleic Acids Res. 2020 Apr 22;48(9):4709–24. doi: 10.1093/nar/gkaa248 (PMC7229819; doi:10.1093/nar/gkaa248)
Supplement: gkaa248_Supplemental_Files [file gkaa248_supplemental_files.zip › supplemental.table.3.xlsx]

## Sheet: gain.loss
Tissue	Model Accuracy - gain.loss.canonical	Model Accuracy - gain.loss
forebrain.12.5day	0.898489	0.5664
forebrain.13.5day	0.853175	0.67159
forebrain.14.5day	0.794586	0.703636
forebrain.15.5day	0.776321	0.67058
forebrain.16.5day	0.777265	0.702217
heart.12.5day	0.933974	0.616742
heart.13.5day	0.956969	0.643059
heart.14.5day	0.948718	0.641475
heart.15.5day	0.927732	0.639512
heart.16.5day	0.912397	0.624308
hindbrain.12.5day	0.900052	0.580674
hindbrain.13.5day	0.786013	0.689947
hindbrain.14.5day	0.740885	0.714634
hindbrain.15.5day	0.734989	0.699772
hindbrain.16.5day	0.732024	0.686879
limb.12.5day	0.926124	0.605144
limb.13.5day	0.605941	0.609901
limb.14.5day	0.884284	0.673979
limb.15.5day	0.857382	0.63963
liver.12.5day	0.93099	0.644444
liver.13.5day	0.938971	0.586581
liver.14.5day	0.546809	0.523404
liver.15.5day	0.628947	0.593355
liver.16.5day	0.903139	0.605881
midbrain.12.5day	0.898436	0.590168
midbrain.13.5day	0.69881	0.710714
midbrain.14.5day	0.725977	0.722245
midbrain.15.5day	0.721902	0.6925
midbrain.16.5day	0.718169	0.701266
neuraltube.12.5day	0.868012	0.591054
neuraltube.13.5day	0.813882	0.665501
neuraltube.14.5day	0.743741	0.718067
neuraltube.15.5day	0.754003	0.676471

## Sheet: high.low
tissue	timepoint	Model Accuracy - high.low.canonical	Model Accuracy - high.low
forebrain	12.5day	0.630952	0.697829
forebrain	13.5day	0.620787	0.693283
forebrain	14.5day	0.613635	0.686647
forebrain	15.5day	0.617188	0.68692
forebrain	16.5day	0.593447	0.672474
heart	12.5day	0.674183	0.691368
heart	13.5day	0.644378	0.700297
heart	14.5day	0.62775	0.685994
heart	15.5day	0.631471	0.700319
heart	16.5day	0.620261	0.682832
hindbrain	12.5day	0.614717	0.687831
hindbrain	13.5day	0.617695	0.694527
hindbrain	14.5day	0.60631	0.684211
hindbrain	15.5day	0.612404	0.690238
hindbrain	16.5day	0.604518	0.696055
limb	12.5day	0.628378	0.691802
limb	13.5day	0.69443	0.694575
limb	14.5day	0.613195	0.674536
limb	15.5day	0.609649	0.684218
liver	12.5day	0.640083	0.689556
liver	13.5day	0.62106	0.673992
liver	14.5day	0.667733	0.666228
liver	15.5day	0.658	0.660153
liver	16.5day	0.610939	0.669501
midbrain	12.5day	0.617355	0.684661
midbrain	13.5day	0.688836	0.687558
midbrain	14.5day	0.683576	0.686309
midbrain	15.5day	0.59762	0.684184
midbrain	16.5day	0.600022	0.681774
neuraltube	12.5day	0.621577	0.701015
neuraltube	13.5day	0.618694	0.692054
neuraltube	14.5day	0.573308	0.672083
neuraltube	15.5day	0.61558	0.700513
