# Supplementary material for: Specific histone modifications associate with alternative exon selection during mammalian development
Source: Nucleic Acids Res. 2020 Apr 22;48(9):4709–24. doi: 10.1093/nar/gkaa248 (PMC7229819; doi:10.1093/nar/gkaa248)
Supplement: gkaa248_Supplemental_Files [file gkaa248_supplemental_files.zip › supplemental.table.4.xlsx]

## Sheet: Sheet1
Gene name	length	Ensemble ID (mm10)	chromosome	strand	SE start	SE end	upsream ES	Upstream EE	Downstream ES	Downstream EE	Time points (delta PSI)					Correlation between histone modeifications and delta PSI
											t12.5	t13.5	t14.5	t15.5	t16.5	H3K36me3	H3K27ac	H3K27me3	H3K4me1	H3K4me2	H3K4me3	H3K9ac	H3K9me3
Gphn	108	ENSMUSG00000047454.7	chr12	+	78493949	78494057	78492037	78492310	78504616	78504751	0	0	0	0	0.685	-0.960084	0.238079	-0.420022	0.533233	0.343806	-0.173009	0.178722	0.596894
Akap9	54	ENSMUSG00000040407.13	chr5	+	3954396	3954450	3951689	3951734	3954791	3954962	0	0.246	0.323	0.331	0.356	-0.797603	-0.0925309	0.365557	0.476396	-0.121748	0.65341	-0.516363	0.641188
Dvl1	39	ENSMUSG00000029071.12	chr4	+	155857495	155857534	155856613	155856820	155857992	155859303	-0.454	0	-0.562	-0.533	-0.567	-0.727789	-0.202287	0.142024	-0.110057	-0.190191	0.489186	-0.301783	0.69974
Scrib	75	ENSMUSG00000022568.12	chr15	-	76047921	76047996	76047620	76047672	76048114	76048152	-0.106	-0.287	-0.453	-0.564	-0.603	-0.704898	-0.943201	-0.778096	-0.617391	-0.105802	-0.571026	0.606374	-0.952463
Ank2	99	ENSMUSG00000032826.12	chr3	-	127012672	127012771	127010853	127011051	127013238	127013337	0	0.155	0.201	0.196	0.201	-0.648494	0.401235	-0.239505	-0.114389	0.257912	-0.244402	-0.735434	0.0191119
Dctn1	21	ENSMUSG00000031865.11	chr6	+	83187763	83187784	83183298	83183333	83189076	83189153	0	0	-0.28	-0.218	-0.308	-0.59972	-0.799995	-0.718068	0.462745	-0.0415401	-0.669155	-0.285429	0.239595
Epb4.1l3	123	ENSMUSG00000024044.11	chr17	+	69283884	69284007	69274703	69274895	69284538	69284916	0	-0.211	-0.445	-0.537	-0.549	-0.506254	-0.948797	-0.604402	-0.000595372	0.114751	-0.92472	0.780149	0.309971
Frmd4a	72	ENSMUSG00000026657.12	chr2	+	4607998	4608070	4605969	4606066	4610966	4614041	0	-0.283	-0.559	-0.586	-0.576	-0.397162	0.60526	-0.907324	0.400388	0.296507	-0.291811	-0.584822	0.145187
Nin	2121	ENSMUSG00000021068.11	chr12	-	70042131	70044252	70040754	70040880	70045146	70045637	0	0	0.49	0.35	0.528	-0.368597	-0.531002	0.648337	-0.437342	-0.193424	0.233557	0.390495	0.755765
Sgce	27	ENSMUSG00000004631.11	chr6	-	4690468	4690495	4689578	4689767	4691428	4691640	0	0	0.243	0.267	0.248	-0.169095	-0.481087	-0.368752	-0.326566	-0.562761	0.454183	0.803421	-0.264849
Clasp1	24	ENSMUSG00000064302.9	chr1	+	118541674	118541698	118539265	118539369	118543101	118543346	0	-0.256	-0.29	-0.312	-0.337	-0.128981	-0.27665	-0.656277	-0.239456	-0.175454	0.592296	0.231795	-0.406844
Add1	37	ENSMUSG00000029106.10	chr5	+	34629135	34629172	34628414	34628513	34630469	34632308	-0.218	-0.409	-0.507	-0.568	-0.603	-0.0913895	-0.519847	-0.556142	-0.768894	-0.420915	0.00584443	0.320701	0.521734
Elmo2	36	ENSMUSG00000017670.12	chr2	-	165303665	165303701	165301940	165301991	165304899	165304978	-0.171	-0.243	-0.27	-0.299	-0.323	-0.0808992	0.496936	-0.585667	0.516336	0.135752	0.721843	-0.198377	0.0534457
Arhgap21	30	ENSMUSG00000036591.11	chr2	-	20883199	20883229	20879960	20881851	20887105	20887160	0	0	0	-0.294	-0.334	-0.069379	0.256948	0.171677	-0.440468	0.103743	-0.67273	-0.790382	-0.518229
Clasp1	24	ENSMUSG00000064302.9	chr1	+	118512704	118512728	118510241	118510376	118521826	118521934	0	-0.211	-0.323	-0.399	-0.364	-0.0251447	-0.286877	0.699598	-0.0322819	0.729022	-0.178878	0.64188	-0.655986
Clasp2	24	ENSMUSG00000033392.11	chr9	+	113878749	113878773	113876243	113876350	113879941	113880186	0	-0.4	-0.523	-0.487	-0.533	-0.00274157	0.147688	0.265157	-0.513147	-0.291986	0.186945	-0.609106	0.212798
Eml4	174	ENSMUSG00000032624.11	chr17	+	83425257	83425431	83421605	83421735	83427222	83427351	0	0.239	0.224	0.299	0.276	0.0113834	-0.378224	-0.153038	0.480643	-0.487864	-0.0921629	0.0659089	0.365019
Epb4.1l3	123	ENSMUSG00000024044.11	chr17	+	69283884	69284007	69270610	69270664	69284538	69284916	0	-0.419	-0.466	0	0	0.013625	0.287503	-0.224752	0.351568	0.827268	-0.104481	-0.172528	-0.320484
Kif21a	39	ENSMUSG00000022629.12	chr15	-	90949005	90949044	90943764	90943901	90951245	90951374	0	0	0	-0.377	0	0.208194	-0.0126868	-0.439433	-0.0759878	0.934348	-0.132488	-0.522082	0.287985
Abi1	15	ENSMUSG00000058835.10	chr2	-	22963213	22963228	22962400	22962501	22971082	22971259	-0.265	-0.46	-0.567	-0.622	-0.647	0.25454	-0.758898	0.589426	-0.0196831	-0.128639	0.288166	0.169539	0.0784356
Macf1	327	ENSMUSG00000028649.13	chr4	-	123397093	123397420	123395912	123395997	123397747	123397907	0	0.336	0.4	0.351	0	0.256622	0.431708	0.746098	-0.2594	-0.448485	-0.318941	-0.350733	0.757788
Kif21a	39	ENSMUSG00000022629.12	chr15	-	90976470	90976509	90972624	90972715	90980794	90980998	0	-0.139	-0.197	-0.337	-0.441	0.284634	-0.137173	-0.194751	-0.34499	-0.00429133	0.412586	0.425008	-0.377527
Clasp1	27	ENSMUSG00000064302.9	chr1	+	118523320	118523347	118521826	118521934	118525296	118525455	-0.166	-0.254	-0.382	-0.309	-0.362	0.342211	-0.871808	-0.449652	-0.00225902	-0.313232	0.615054	-0.0147116	-0.0117607
Dctn1	15	ENSMUSG00000031865.11	chr6	+	83197318	83197333	83195940	83196107	83197490	83197624	-0.266	-0.49	-0.597	-0.649	-0.621	0.357741	0.573944	-0.667678	0.165348	0.43601	-0.396067	0.390764	0.11543
Sgce	35	ENSMUSG00000004631.11	chr6	-	4677162	4677197	4674507	4674632	4678066	4678110	-0.167	-0.317	-0.436	-0.416	-0.435	0.476631	-0.273608	0.449808	-0.457516	-0.575682	-0.683688	0.186826	-0.425907
Gphn	108	ENSMUSG00000047454.7	chr12	+	78493949	78494057	78492180	78492310	78504616	78504751	0	0.451	0.599	0.611	0	0.487838	-0.769426	0.282214	-0.234688	-0.569639	-0.0458569	0.250068	0.00395609
Clasp2	24	ENSMUSG00000033392.11	chr9	+	113858580	113858604	113854172	113854346	113862185	113862287	0	-0.344	-0.506	-0.456	-0.516	0.514814	0.103716	0.570288	0.700157	-0.360174	0.461462	-0.856221	-0.167308
Dctn1	21	ENSMUSG00000031865.11	chr6	+	83183935	83183956	83183298	83183333	83189076	83189153	0	-0.214	-0.346	-0.324	-0.37	0.564415	0.221276	-0.49196	-0.349058	-0.658119	0.321433	-0.117223	-0.166557
Kif21a	21	ENSMUSG00000022629.12	chr15	-	90964974	90964995	90959687	90959748	90965466	90965632	0	-0.324	-0.49	-0.583	-0.536	0.598249	0.358805	-0.378234	-0.417689	-0.10071	-0.797032	-0.247074	0.720945
Dync1i2	60	ENSMUSG00000027012.11	chr2	+	71233648	71233708	71228599	71228690	71235914	71236030	-0.227	-0.378	-0.475	-0.5	-0.524	0.60061	-0.113913	0.390278	0.691792	-0.530626	0.0631296	0.484405	-0.191633
Epb4.1l3	36	ENSMUSG00000024044.11	chr17	+	69273881	69273917	69270610	69270664	69274703	69274895	-0.124	-0.389	-0.715	-0.742	-0.763	0.606396	0.156243	0.0838459	-0.910837	0.423544	-0.89955	-0.239379	0.390288
Dclk2	48	ENSMUSG00000028078.10	chr3	-	86830823	86830871	86824635	86824730	86831732	86831834	0	-0.129	-0.189	-0.22	-0.254	0.619605	0.283777	-0.936831	0.420501	0.187107	-0.198843	0.163966	0.0195944
Macf1	18	ENSMUSG00000028649.13	chr4	-	123364056	123364074	123360909	123361027	123365272	123365347	0	0	-0.476	-0.331	-0.444	0.628195	0.485424	0.520094	-0.602286	-0.560446	-0.137855	-0.850381	-0.320004
Ank2	99	ENSMUSG00000032826.12	chr3	-	126963382	126963481	126962250	126962405	126964937	126965162	0	-0.236	-0.408	-0.343	-0.535	0.666321	-0.710362	0.269961	-0.268142	-0.926442	0.48449	-0.389064	-0.00591832
Kif2a	114	ENSMUSG00000021693.15	chr13	-	106969703	106969817	106968637	106968788	106974494	106974562	0	-0.256	-0.454	-0.445	-0.638	0.71611	-0.0427242	0.592717	-0.516053	0.820235	-0.653092	0.359907	-0.271751
Mast2	21	ENSMUSG00000003810.8	chr4	-	116333412	116333433	116330390	116330469	116337421	116337497	-0.236	-0.413	-0.648	-0.651	-0.691	0.775153	-0.0314984	-0.551644	-0.150335	0.0384772	-0.130847	-0.115245	0.267817
Kif21a	39	ENSMUSG00000022629.12	chr15	-	90949005	90949044	90943764	90943901	90956294	90956509	0	0	-0.238	-0.279	-0.231	0.909571	-0.512453	-0.072256	0.27249	0.442987	0.468332	-0.919675	0.634038
Description of each column:
SE start	Skipped exon start
SE end	Skipped exon end
upsream ES	upstream exon start
Upstream EE	upstream exon end
Downstream ES	downstream exon start
Downstream EE	downstream exon end
