# Supplementary material for: Specific histone modifications associate with alternative exon selection during mammalian development
Source: Nucleic Acids Res. 2020 Apr 22;48(9):4709–24. doi: 10.1093/nar/gkaa248 (PMC7229819; doi:10.1093/nar/gkaa248)
Supplement: gkaa248_Supplemental_Files [file gkaa248_supplemental_files.zip › supplemental.table.5.xlsx]

## Sheet: Sheet1
forebrain_12.5	heart_12.5	hindbrain_12.5	limb_12.5	neuraltube_12.5	liver_12.5	midbrain_12.5	forebrain_13.5	heart_13.5	hindbrain_13.5	limb_13.5	neuraltube_13.5	liver_13.5	midbrain_13.5	forebrain_14.5	heart_14.5	hindbrain_14.5	limb_14.5	neuraltube_14.5	liver_14.5	midbrain_14.5	forebrain_15.5	heart_15.5	hindbrain_15.5	limb_15.5	neuraltube_15.5	liver_15.5	midbrain_15.5	forebrain_16.5	heart_16.5	hindbrain_16.5	liver_16.5	midbrain_16.5
H3K27ac_chip_left_intron	0.120971	0.0523946	0.0948185	0.0656856	0.0820029	0.0714461	0.0665381	0.17145	0.160892	0.0763661	0.0680881	0.079797	0.111998	0.135629	0.18821	-0.0057995	0.0583357	0.00222869	0.047945	0.0436181	0.0976461	0.157897	0.159059	0.0795537	0.129026	0.0357662	0.00625834	0.143612	0.133168	0.107355	0.0575864	0.014802	0.120281
H3K27ac_chip_left_exon	0.169915	0.0818036	0.127825	0.0815738	0.0960256	0.0772398	0.085678	0.201329	0.202245	0.0914814	0.0700344	0.0809363	0.110042	0.146468	0.155266	0.0183783	0.0827633	0.00634251	0.0303943	0.0377621	0.120546	0.165799	0.19071	0.078604	0.167361	0.0328477	0.00604122	0.129904	0.141881	0.141529	0.0606247	0.0185725	0.134063
H3K27ac_chip_right_intron	0.152209	0.125539	0.124909	0.0975948	0.0963941	0.0824401	0.102129	0.199531	0.210224	0.0884964	0.0806935	0.0980741	0.118429	0.128744	0.171678	0.00844258	0.0815111	0.00718784	0.0590137	0.0412525	0.124362	0.155871	0.200063	0.0819181	0.154401	0.0517133	0.00886632	0.15555	0.140684	0.155504	0.0874816	0.0264352	0.114935
H3K27ac_chip_right_exon	0.120971	0.0523946	0.0948185	0.0656856	0.0820029	0.0714461	0.0665381	0.17145	0.160892	0.0763661	0.0680881	0.079797	0.111998	0.135629	0.18821	-0.0057995	0.0583357	0.00222869	0.047945	0.0436181	0.0976461	0.157897	0.159059	0.0795537	0.129026	0.0357662	0.00625834	0.143612	0.133168	0.107355	0.0575864	0.014802	0.120281
H3K27me3_chip_left_intron	-0.0911902	-0.013608	-0.0885408	-0.0602155	-0.045036	-0.000573738	-0.0813546	-0.061851	0.100868	-0.0618357	-0.0712542	-0.0751992	0.02412	-0.0555277	-0.0269301	0.00296344	-0.0304078	-0.0154732	-0.0178503	-0.00625136	-0.0104582	0.00509044	-0.00716928	-0.0610264	0.0120653	-0.0490247	0.00461821	-0.0485641	-0.0466681	0.101118	-0.0382721	0.00492898	-0.041985
H3K27me3_chip_left_exon	-0.0532317	-0.0135118	-0.0676901	-0.0572258	-0.0440365	-0.00380678	-0.0786046	-0.0598153	0.0777786	-0.0707077	-0.0527881	-0.0699809	0.0388431	-0.0661827	-0.0380269	-0.0310381	-0.035036	-0.000279851	-0.0314381	0.00877108	-0.0288233	-0.027906	0.030829	-0.062453	0.00234803	-0.0356136	0.00985728	-0.0279994	-0.0111827	0.0562997	-0.0493787	0.0199569	-0.0295191
H3K27me3_chip_right_intron	-0.0457646	0.0338766	-0.0843315	-0.0468809	-0.0469126	0.000809662	-0.0674791	-0.0489367	0.134301	-0.0643629	-0.0637996	-0.0644384	0.0260966	-0.0766992	-0.0431329	0.0128954	-0.0278281	0.000930778	-0.0181751	-0.0125633	-0.0107323	-0.0316557	0.0704618	-0.0489459	0.00819864	-0.0321454	0.0053508	-0.0333228	-0.0281291	0.176306	-0.0492579	-0.00947089	0.00392567
H3K27me3_chip_right_exon	-0.0911902	-0.013608	-0.0885408	-0.0602155	-0.045036	-0.000573738	-0.0813546	-0.061851	0.100868	-0.0618357	-0.0712542	-0.0751992	0.02412	-0.0555277	-0.0269301	0.00296344	-0.0304078	-0.0154732	-0.0178503	-0.00625136	-0.0104582	0.00509044	-0.00716928	-0.0610264	0.0120653	-0.0490247	0.00461821	-0.0485641	-0.0466681	0.101118	-0.0382721	0.00492898	-0.041985
H3K36me3_chip_left_intron	0.132651	0.024778	0.125846	0.159698	0.156543	0.102971	0.148497	0.138677	0.124284	0.109454	0.116638	0.155136	0.137245	0.068884	0.117557	0.20399	0.144971	0.022354	0.123537	0.0854656	0.148903	0.162759	0.166382	0.140743	0.0472487	0.0920115	-0.027353	0.0726091	0.114434	0.166713	0.13976	0.0170378	0.066156
H3K36me3_chip_left_exon	0.174284	0.0267481	0.165585	0.160856	0.170219	0.105871	0.179703	0.15941	0.128096	0.141494	0.17108	0.185423	0.130239	0.12138	0.089132	0.232555	0.170012	0.0190697	0.0796211	0.0818107	0.141179	0.190117	0.235477	0.149453	0.0548869	0.077048	-0.0231312	0.10996	0.0958119	0.139299	0.141408	0.0214665	0.044953
H3K36me3_chip_right_intron	0.210409	0.0913127	0.186307	0.180251	0.169721	0.109214	0.181521	0.16391	0.136303	0.12633	0.136051	0.18027	0.135669	0.112071	0.123321	0.200456	0.165092	0.0171342	0.103444	0.072699	0.15399	0.192577	0.293693	0.115705	0.0373955	0.0907106	-0.0140622	0.115145	0.111562	0.180667	0.134862	0.00112569	0.0481726
H3K36me3_chip_right_exon	0.132651	0.024778	0.125846	0.159698	0.156543	0.102971	0.148497	0.138677	0.124284	0.109454	0.116638	0.155136	0.137245	0.068884	0.117557	0.20399	0.144971	0.022354	0.123537	0.0854656	0.148903	0.162759	0.166382	0.140743	0.0472487	0.0920115	-0.027353	0.0726091	0.114434	0.166713	0.13976	0.0170378	0.066156
H3K4me1_chip_left_intron	0.015796	-0.0638247	0.0193228	0.0165901	0.0373796	0.0302076	0.0326433	0.0433266	-0.0223764	0.0107357	0.0732178	0.0553482	0.0522457	0.0336136	0.00227893	-0.023867	0.0412649	0.0354472	0.031767	0.0390287	0.0244654	0.0576125	0.00972729	0.0461828	0.0494768	0.0187127	-0.022509	0.0332655	0.0412782	0.013444	0.0496691	-0.00315785	0.053786
H3K4me1_chip_left_exon	0.0278047	-0.069524	0.0406617	0.060035	0.0353983	0.0313732	0.0625048	0.0632467	0.02271	0.0313042	0.0759677	0.0590602	0.0497463	0.0537957	0.0129414	-0.0532169	0.0353655	0.0459578	0.00919117	0.0309624	0.0438018	0.0735285	0.00299904	0.0641487	0.0495321	0.020052	-0.0314757	0.0466988	0.0306506	0.0171874	0.0382852	-0.00972826	0.0532382
H3K4me1_chip_right_intron	0.0729715	-0.0697402	0.0391771	0.0494062	0.0503389	0.0351758	0.0590592	0.0548958	0.0309319	0.0384894	0.0647016	0.0639565	0.0583919	0.0665511	0.0316378	-0.021625	0.0558228	0.0441756	0.0356244	0.0469663	0.0435775	0.0692396	0.0326083	0.0619566	0.0387764	0.0219742	-0.027017	0.0574156	0.0594657	0.0342041	0.0512823	-0.00921436	0.0452231
H3K4me1_chip_right_exon	0.015796	-0.0638247	0.0193228	0.0165901	0.0373796	0.0302076	0.0326433	0.0433266	-0.0223764	0.0107357	0.0732178	0.0553482	0.0522457	0.0336136	0.00227893	-0.023867	0.0412649	0.0354472	0.031767	0.0390287	0.0244654	0.0576125	0.00972729	0.0461828	0.0494768	0.0187127	-0.022509	0.0332655	0.0412782	0.013444	0.0496691	-0.00315785	0.053786
H3K4me2_chip_left_intron	0.0340561	-0.0590466	0.0465167	0.0363672	0.0346667	0.0389029	0.0178989	0.0432867	-0.0082537	0.0241658	0.0378881	0.0445279	0.0769051	0.0220331	0.0603523	-0.0645133	0.0160402	-0.00114326	-0.00895484	0.0344164	0.0331709	0.0322968	-0.014942	0.0230816	0.0214148	0.00254994	-0.0146005	0.0288714	0.0345814	-0.0405939	0.0151038	0.000380955	0.0141509
H3K4me2_chip_left_exon	0.0381706	-0.0487239	0.0490923	0.0492833	0.03917	0.0397003	0.0203976	0.0577293	0.00323524	0.0312171	0.0442593	0.0441669	0.0762572	0.0290632	0.0756845	-0.0624878	0.0179746	-0.00063923	-0.00869136	0.0311005	0.0307005	0.0485687	0.00582168	0.0221778	0.0243998	-0.00211225	-0.0163677	0.0310443	0.0464214	-0.0250002	0.0182801	0.000628699	0.00909423
H3K4me2_chip_right_intron	0.037651	-0.0374119	0.0611821	0.0566832	0.052613	0.0434233	0.0331327	0.0652226	0.00755154	0.0427223	0.0504891	0.0541735	0.0834155	0.0365503	0.111845	-0.056399	0.0249062	-0.000709637	-0.000477403	0.0403379	0.0422392	0.0622915	0.0178828	0.0288541	0.0284824	0.00964105	-0.00928577	0.0344668	0.0553931	-0.028283	0.0261722	0.00325465	0.0198735
H3K4me2_chip_right_exon	0.0340561	-0.0590466	0.0465167	0.0363672	0.0346667	0.0389029	0.0178989	0.0432867	-0.0082537	0.0241658	0.0378881	0.0445279	0.0769051	0.0220331	0.0603523	-0.0645133	0.0160402	-0.00114326	-0.00895484	0.0344164	0.0331709	0.0322968	-0.014942	0.0230816	0.0214148	0.00254994	-0.0146005	0.0288714	0.0345814	-0.0405939	0.0151038	0.000380955	0.0141509
H3K4me3_chip_left_intron	0.0763831	-0.0481084	0.0815014	0.0586244	0.0677347	0.0447701	0.049543	0.0996479	0.0239783	0.0586368	0.0531155	0.0620494	0.078986	0.083335	0.137279	-0.0415954	0.0420284	0.000965064	0.011129	0.030519	0.0615225	0.0947052	0.0130107	0.0491202	0.0268121	0.0143987	-0.0120762	0.0704398	0.0854621	-0.0147223	0.0312651	0.00257761	0.0511024
H3K4me3_chip_left_exon	0.0869734	-0.0291134	0.0876015	0.0668219	0.0758555	0.0485449	0.0635581	0.132388	0.0473186	0.0695043	0.0623639	0.0649268	0.0824646	0.0875639	0.146642	-0.028459	0.0476051	1.87445e-05	0.00811752	0.0297726	0.0614303	0.118357	0.0375854	0.0603088	0.0380661	0.0144602	-0.00896021	0.0830518	0.105694	0.00795634	0.0389034	0.00617105	0.052004
H3K4me3_chip_right_intron	0.0960653	-0.0183919	0.0933919	0.0772086	0.0955166	0.0571262	0.0767585	0.118869	0.0533509	0.0683122	0.0752012	0.0810859	0.101029	0.0922601	0.165255	-0.0238799	0.0536822	-0.000808872	0.0269849	0.0392977	0.0876102	0.113189	0.0508259	0.065743	0.0445228	0.0272629	-0.00162856	0.0864415	0.0988424	0.00836454	0.0432124	0.0121552	0.0591518
H3K4me3_chip_right_exon	0.0763831	-0.0481084	0.0815014	0.0586244	0.0677347	0.0447701	0.049543	0.0996479	0.0239783	0.0586368	0.0531155	0.0620494	0.078986	0.083335	0.137279	-0.0415954	0.0420284	0.000965064	0.011129	0.030519	0.0615225	0.0947052	0.0130107	0.0491202	0.0268121	0.0143987	-0.0120762	0.0704398	0.0854621	-0.0147223	0.0312651	0.00257761	0.0511024
H3K9ac_chip_left_intron	0.0771084	-0.0277211	0.0939982	0.0580705	0.0640703	0.0544715	0.0551103	0.139793	0.0779758	0.0663285	0.0648219	0.0757264	0.0877943	0.111044	0.197221	-0.014289	0.039731	0.00173425	0.013074	0.0367094	0.0774584	0.129175	0.0245244	0.039068	0.0275618	0.00644609	-0.00803191	0.0572153	0.0809682	0.0421026	0.0310554	0.000806187	0.0602138
H3K9ac_chip_left_exon	0.117531	-0.0124029	0.0875793	0.0644401	0.0784202	0.0601663	0.0536076	0.108347	0.0994942	0.0642541	0.0665928	0.0706486	0.0884161	0.123806	0.205617	-0.0156472	0.0611511	0.00191333	0.00508815	0.0353546	0.0782647	0.111357	0.0684435	0.0474398	0.035545	0.00637823	-0.00649009	0.0995636	0.0905196	0.0898236	0.0402418	0.00283862	0.0646844
H3K9ac_chip_right_intron	0.0947343	0.019669	0.0968771	0.0848267	0.0970472	0.0601617	0.0674139	0.121229	0.114701	0.0563969	0.070575	0.0843229	0.0975473	0.106665	0.225957	-0.0103392	0.0635308	2.20631e-05	0.0231926	0.0413984	0.0967763	0.136662	0.0768284	0.0521248	0.0513612	0.0285683	-0.0157735	0.0900996	0.0799932	0.1087	0.0401805	0.00434367	0.0636783
H3K9ac_chip_right_exon	0.0771084	-0.0277211	0.0939982	0.0580705	0.0640703	0.0544715	0.0551103	0.139793	0.0779758	0.0663285	0.0648219	0.0757264	0.0877943	0.111044	0.197221	-0.014289	0.039731	0.00173425	0.013074	0.0367094	0.0774584	0.129175	0.0245244	0.039068	0.0275618	0.00644609	-0.00803191	0.0572153	0.0809682	0.0421026	0.0310554	0.000806187	0.0602138
H3K9me3_chip_left_intron	0.0455669	-0.0495577	0.00381724	-0.0128862	-0.00302213	0.0101084	-0.00526659	0.0501613	0.0453655	0.0772337	-0.00864623	0.0240235	0.0224925	-0.00115512	0.106639	-0.0311029	0.0463722	0.0144632	0.0105487	0.0246961	0.025723	0.039969	-0.00770076	0.0147986	0.00319394	0.0110421	-0.00414342	0.0641909	0.0493335	-7.49743e-05	0.0764639	0.00337273	0.00518711
H3K9me3_chip_left_exon	-0.00776851	-0.0757158	0.0228983	-0.00240149	0.00812966	0.0187633	0.0153721	0.0265359	-0.00162983	0.0335509	0.00791453	0.00834608	0.00262049	-0.0105108	0.0713584	0.0544074	0.0241609	0.00699431	-0.00314493	0.00288244	0.0402219	0.00440981	0.0387115	0.0266821	0.00497817	0.00728636	0.029281	0.0277728	0.034022	-0.0254046	0.0232313	0.00373222	-0.000377911
H3K9me3_chip_right_intron	0.0255272	-0.0264035	0.0681308	0.00457338	0.0156314	-0.00799604	0.00961292	0.0369746	0.0235826	0.0173253	0.00458917	0.0168821	-0.00836876	0.0193745	0.097423	0.0215059	0.0141767	0.0103378	-0.000436862	0.00891093	0.0665159	0.023974	0.0413218	0.0207223	-0.00320418	0.0109994	-0.0037861	0.0255379	0.0339582	0.0331838	-0.00706318	-0.00642353	0.0034872
H3K9me3_chip_right_exon	0.0455669	-0.0495577	0.00381724	-0.0128862	-0.00302213	0.0101084	-0.00526659	0.0501613	0.0453655	0.0772337	-0.00864623	0.0240235	0.0224925	-0.00115512	0.106639	-0.0311029	0.0463722	0.0144632	0.0105487	0.0246961	0.025723	0.039969	-0.00770076	0.0147986	0.00319394	0.0110421	-0.00414342	0.0641909	0.0493335	-7.49743e-05	0.0764639	0.00337273	0.00518711

## Sheet: NOTES
NOTES
Critique: Is there a correlation between histone mod level and gene expression
It varies but overall no correlation
Correlation is between 0.001 and 0.2, so not very strong
HOWEVER K36me3 is most highly correlated with gene expression, and this could account for the prediction in random forest
